# Supplementary material for: Defining the RBPome of primary T helper cells to elucidate higher-order Roquin-mediated mRNA regulation
Source: Nat Commun. 2021 Sep 1;12:5208. doi: 10.1038/s41467-021-25345-5 (PMC8410761; doi:10.1038/s41467-021-25345-5)
Supplement: Supplementary file 4 — Supplementary Data 1 [file 41467_2021_25345_MOESM4_ESM.xlsx]

## Sheet: Supplementary Data 1
Supplementary Data 1
Hoefig et al.: ‘Defining the RBPome of T helper cells to study higher order post-transcriptional gene regulation’
Supplementary Data 1: Mass spectrometry data used to identify true-positive RNA-binding proteins in RNA-IC and OOPS experiments. RNA-IC data: LFQ intensities after imputation are shown. In the T-test Significant column all significant right-sided outliers at a FDR of 5% are highlighted with a '+'. Proteins with a '+' in the column 'Significant by unique ID' were determined to be RNA-binding prote…

## Sheet: Human RNA-IC Th0
LFQ intensity CL_1	LFQ intensity CL_2	LFQ intensity CL_3	LFQ intensity ncL_1	LFQ intensity ncL_2	LFQ intensity ncL_3	Gene names	T-test Signficant	Significant by unique ID	-Log Student's T-test p-value TH0_CL_TH0_ncL	Student's T-test q-value TH0_CL_TH0_ncL	Student's T-test Difference TH0_CL_TH0_ncL	Student's T-test Test statistic TH0_CL_TH0_ncL	Identified by "Match-between-runs"	Protein names	Majority protein IDs
27.9098	28.15	27.6182	22.9207	21.9465	22.4377	YTHDF2	+	+	4.15649	0	5.45769	4.13305	no	YTH domain-containing family protein 2	Q9Y5A9;Q9Y5A9-2
22.0065	23.8867	23.4127	22.6006	21.408	23.0051	RBM7		+	0.443028	0.498065	0.764055	0.438945	yes	RNA-binding protein 7	Q9Y580;F5GXV8;F5GY08;J3KPD3;I3L521;F5H606
30.6473	31.138	30.9478	27.6494	27.9554	27.3891	PRRC2C	+		3.93266	0.00069697	3.24639	2.66704	no	Protein PRRC2C	Q9Y520;Q9Y520-5;Q9Y520-7;Q9Y520-2
26.437	26.2473	26.4957	21.6937	21.5924	22.7834	CHTOP	+	+	3.44857	0	4.37015	3.14726	no	Chromatin target of PRMT1 protein	Q9Y3Y2;X6R700;Q9Y3Y2-4;Q9Y3Y2-3;A0A087X1B7
25.4114	24.8544	24.3288	22.0091	22.2441	22.4413	CCDC9	+	+	2.84129	0.00106404	2.63341	1.97021	yes	Coiled-coil domain-containing protein 9	Q9Y3X0;M0QYB4
25.2395	25.5193	24.833	22.2469	21.6406	22.8461	RTCB	+	+	2.74174	0.00113684	2.95269	2.10756	no	tRNA-splicing ligase RtcB homolog	Q9Y3I0
24.5923	24.3723	24.5359	22.9031	22.3743	23.1236	STRAP	+	+	2.73418	0.00216733	1.69984	1.37983	yes	Serine-threonine kinase receptor-associated protein	Q9Y3F4;Q9Y3F4-2
24.5183	24.1874	24.5026	22.1816	24.0686	23.0212	MRPS23	+		1.10921	0.0408276	1.31237	0.843223	yes	28S ribosomal protein S23, mitochondrial	Q9Y3D9;J3QLR8
25.8525	26.8406	26.0548	23.3825	22.9671	22.463	THRAP3	+		2.92726	0.0013012	3.31178	2.36241	no	Thyroid hormone receptor-associated protein 3	Q9Y2W1
24.0615	24.279	24.5523	22.5435	22.1496	22.7638	EIF3L	+	+	2.86015	0.00136134	1.81199	1.47439	no	Eukaryotic translation initiation factor 3 subunit L	Q9Y262;B0QY89;Q9Y262-2;B0QY90
25.1695	25.3639	24.7273	22.2625	24.2093	22.9744	PA2G4	+		1.49731	0.00592593	1.93815	1.21203	no	Proliferation-associated protein 2G4	Q9UQ80;Q9UQ80-2;F8VR77
22.4474	23.9563	24.0107	22.8836	21.9639	22.811	ZC3H4		+	0.709469	0.233184	0.918627	0.577297	yes	Zinc finger CCCH domain-containing protein 4	Q9UPT8;M0QY97
26.0363	25.9946	25.9786	23.3443	22.3036	22.2863	TNRC6B	+	+	3.17979	0.00141176	3.35843	2.48729	no	Trinucleotide repeat-containing gene 6B protein	Q9UPQ9-1;Q9UPQ9;H0Y720
28.8803	29.1228	29.1407	22.6008	21.9172	22.4353	G3BP2	+	+	5.14893	0	6.73016	5.50591	no	Ras GTPase-activating protein-binding protein 2	Q9UN86;Q9UN86-2
21.9516	25.8507	24.8957	22.6133	22.1898	22.1324	COL17A1	+	+	0.745225	0.0341783	1.92087	0.879871	yes	Collagen alpha-1(XVII) chain;120 kDa linear IgA disease antigen;97 kDa linear IgA disease antigen	Q9UMD9;Q9UMD9-2;A2A2Y8
21.6599	22.2472	21.4958	22.0265	22.3296	22.2405	AKAP8L		+	0.744823	0.712103	-0.39787	-0.319528	yes	A-kinase anchor protein 8-like	Q9ULX6;Q9ULX6-2;V9GZ50
23.2548	23.7408	23.2083	23.1719	21.3436	22.3814	AGO1		+	0.926275	0.0834132	1.10233	0.708386	yes	Protein argonaute-1;Protein argonaute	Q9UL18;Q5TA58
26.1071	26.0058	25.8951	22.2646	21.6631	22.5264	AGO2	+	+	3.89924	0	3.85126	3.04982	no	Protein argonaute-2	Q9UKV8;Q9UKV8-2
32.0908	31.9822	32.895	22.5803	22.3527	21.89	RALY	+		5.04618	0	10.0483	7.4306	no	RNA-binding protein Raly	Q9UKM9-2;Q9UKM9;Q5QPL9;Q5QPM0;Q5QPM1
24.777	24.9069	25.0453	23.3404	22.1861	22.944	PUF60	+	+	2.41246	0.00137872	2.08624	1.54839	no	Poly(U)-binding-splicing factor PUF60	Q9UHX1-6;A0A0J9YYL3;A0A0J9YVP6;Q9UHX1-4;Q9UHX1-5;Q9UHX1-2;Q9UHX1;A0A0J9YXJ8;A0A0J9YXX5;Q9UHX1-3;A0A0J9YVR6;E9PQ56;A0A0J9YWM1;H0YEM1
26.8605	26.5797	27.019	23.5051	22.2985	26.7044	ZC3H7B	+		0.938441	0.00900353	2.65045	1.14205	no	Zinc finger CCCH domain-containing protein 7B	Q9UGR2;Q9UGR2-2
25.8385	26.292	25.8036	22.0593	21.6455	22.9062	RBM27	+	+	3.14029	0.00070229	3.77436	2.6902	no	RNA-binding protein 27	Q9P2N5;U3KPZ7
29.3285	29.7911	29.3758	30.9927	31.2017	31.2447	RRBP1			3.235	0.00219355	-1.6479	-1.41294	na	Ribosome-binding protein 1	Q9P2E9;A0A0A0MRV0;Q9P2E9-3;Q9P2E9-2;A0A087WVV2;F8W7S5
25.7588	25.9265	25.9058	23.4098	22.4983	22.5565	ZNFX1	+	+	3.27767	0.00129341	3.04216	2.34138	no	NFX1-type zinc finger-containing protein 1	Q9P2E3;Q5JXR6
21.8592	24.4727	24.9533	23.356	22.5922	22.6125	SPATA7		+	0.384648	0.463366	0.908157	0.455532	yes	Spermatogenesis-associated protein 7	Q9P0W8;G3V3D2;G3V5V8;G3V5H6;G3V2V4;G3V287;G3V4A9;G3V2E1;Q9P0W8-3;Q9P0W8-2
32.1218	32.4703	32.4907	28.1456	28.1494	27.4331	FAM120A	+		4.12311	0	4.45156	3.51472	no	Constitutive coactivator of PPAR-gamma-like protein 1	Q9NZB2;Q9NZB2-6;Q9NZB2-4;A0A0C4DG79
26.3884	26.3926	26.491	22.5686	22.4553	22.7042	FASTKD2	+	+	5.96551	0	3.84795	3.56502	no	FAST kinase domain-containing protein 2	Q9NYY8;Q9NYY8-2
23.9444	24.7818	23.4545	23.003	21.8076	23.1512	BCLAF1	+	+	1.14938	0.0311821	1.40633	0.892679	yes	Bcl-2-associated transcription factor 1	Q9NYF8;Q9NYF8-2;Q9NYF8-3;E9PK91;Q9NYF8-4;E9PK09;E9PQN2;E9PKI6;E9PJA7
22.0271	23.6117	23.5791	22.055	22.0729	22.8643	TRNAU1AP		+	0.560825	0.436538	0.741906	0.467492	yes	tRNA selenocysteine 1-associated protein 1	Q9NX07;Q9NX07-2
25.6346	25.677	25.4879	21.5957	22.7869	22.1194	FAM120C	+	+	3.22018	0.00147945	3.4325	2.54363	no	Constitutive coactivator of PPAR-gamma-like protein 2	Q9NX05;F8W881
24.7281	24.7755	24.2528	23.5097	21.7634	22.79	SLTM	+		1.62635	0.00484211	1.89781	1.23759	no	SAFB-like transcription modulator	Q9NWH9;Q9NWH9-3;H7C3F4
26.7614	26.9267	26.7852	22.7349	22.2182	22.0324	RBM22	+	+	4.49885	0	4.49594	3.69613	no	Pre-mRNA-splicing factor RBM22	Q9NW64;Q9NW64-2;E5RJW4
23.9818	24.2085	24.184	24.3454	24.3254	23.5195	MTPAP			0.0767	0.981678	0.0613295	0.0478634	na	Poly(A) RNA polymerase, mitochondrial	Q9NVV4;Q9NVV4-2
26.0016	26.3416	26.3562	23.1626	22.5617	22.3972	SPATS2L	+	+	3.76737	0.000730159	3.52593	2.79861	no	SPATS2-like protein	Q9NUQ6;Q9NUQ6-2;Q9NUQ6-4;Q9NUQ6-3;B8ZZZ7;F8W6C2
26.7149	26.5773	26.2177	23.4848	22.1079	22.8302	C19orf66	+	+	3.01895	0.000671533	3.69566	2.59462	no	UPF0515 protein C19orf66	Q9NUL5;Q9NUL5-4;Q9NUL5-3;Q9NUL5-2
27.2676	27.2768	27.0292	22.636	22.2289	22.2765	STAU2	+	+	5.22713	0	4.8107	4.17626	no	Double-stranded RNA-binding protein Staufen homolog 2	Q9NUL3;A0A0A0MTD1;F8VPI7;E7EPX0;E7EVJ4;E9PH62;A0A0A0MTC5;Q9NUL3-8;Q9NUL3-3;Q9NUL3-2;A0A0A0MTC4;A0A0A0MTC6;Q9NUL3-6;Q9NUL3-7;E5RJN7;Q9NUL3-4;G5EA18;E7EVI1
23.4225	23.589	23.1889	21.6339	22	23.0741	MBNL3	+	+	1.22217	0.04656	1.16414	0.804244	yes	Muscleblind-like protein 3	Q9NUK0;B1AKI6;Q9NUK0-2;Q9NUK0-4;Q9NUK0-3
26.0432	26.194	26.2315	23.1603	22.0993	22.8083	ZCCHC3	+	+	3.39965	0.000686567	3.4669	2.63184	no	Zinc finger CCHC domain-containing protein 3	Q9NUD5;Q9NUD5-2
24.7838	24.0556	24.5683	23.387	22.2895	22.3485	APOBEC3C	+	+	1.89997	0.00383077	1.79422	1.26646	no	DNA dC->dU-editing enzyme APOBEC-3C	Q9NRW3
23.5791	23.5439	23.7914	22.4294	21.9836	22.3958	EIF4ENIF1	+	+	2.95991	0.00804317	1.36857	1.17693	yes	Eukaryotic translation initiation factor 4E transporter	Q9NRA8;B1AKL4;Q9NRA8-3;Q9NRA8-2;B0QYZ7
31.167	30.9523	30.0501	25.1262	24.8414	23.147	MBNL1	+		3.07267	0	6.35156	3.72267	no	Muscleblind-like protein 1	Q9NR56-6;Q9NR56-2;Q9NR56-5;Q9NR56-3;Q9NR56-4;H7C4T5
25.7209	26.2388	25.1765	22.7653	24.4585	22.9874	DDX21	+		1.70497	0.00131174	2.30836	1.43069	no	Nucleolar RNA helicase 2	Q9NR30;Q9NR30-2
22.0402	21.7391	21.9568	22.5934	21.0372	22.3791	TNRC6C		+	0.0640949	0.972487	-0.0912266	-0.0610148	yes	Trinucleotide repeat-containing gene 6C protein	Q9HCJ0;Q9HCJ0-2;A0A1B0GU24
27.5582	27.6552	27.6516	22.9992	22.0236	21.6443	MOV10	+	+	3.73829	0	5.39933	3.84345	no	Putative helicase MOV-10	Q9HCE1;Q5JR04;Q9HCE1-2
26.4264	26.6866	26.857	23.2621	22.6626	22.5087	APOBEC3G	+	+	3.90365	0	3.8455	3.04784	no	DNA dC->dU-editing enzyme APOBEC-3G	Q9HC16
25.1943	25.6417	25.2679	23.0479	22.0075	21.8951	TDRD3	+	+	2.8319	0.00119337	3.05115	2.19155	yes	Tudor domain-containing protein 3	Q9H7E2-3;Q9H7E2;Q9H7E2-2
24.7978	24.8584	24.6449	23.1182	21.762	23.0749	YTHDC2	+	+	2.033	0.00133333	2.1154	1.45937	no	Probable ATP-dependent RNA helicase YTHDC2	Q9H6S0;D6RA70
24.1563	24.3115	23.6806	22.0328	23.8415	23.1057	PNN			0.880916	0.104667	1.05611	0.67769	na	Pinin	Q9H307;Q9H307-2
27.0842	27.1662	27.6295	23.3777	22.3463	21.6527	RBM38;RBM24	+	+	3.09893	0	4.8344	3.16157	no	RNA-binding protein 38;RNA-binding protein 24	Q9H0Z9;F6VZ39;Q9BX46;Q9H0Z9-2;H0YA61;A6NG75;H0Y8S7;Q9BX46-5;Q9BX46-2
22.6902	22.1017	22.3382	23.0213	22.1369	23.3183	CSTF2T		+	0.497429	0.710504	-0.448782	-0.321974	yes	Cleavage stimulation factor subunit 2 tau variant	Q9H0L4
25.4235	25.3422	25.4793	23.5347	22.3505	22.5763	PARP12	+	+	2.68337	0.00103349	2.59449	1.90049	no	Poly [ADP-ribose] polymerase 12	Q9H0J9;G5E9U9
25.1096	25.4448	25.557	22.4976	22.4858	22.2686	XRN2	+	+	4.3649	0.0015	2.95313	2.55986	no	5-3 exoribonuclease 2	Q9H0D6;Q9H0D6-2
28.1185	28.1407	28.1016	26.3718	22.3151	22.6515	SLIRP	+		1.53983	0.00102857	4.34077	1.88741	no	SRA stem-loop-interacting RNA-binding protein, mitochondrial	Q9GZT3;Q9GZT3-2;A0A087WUN7;H0YJ40;G3V4X6;G3V2S9;H0YJW7
23.1093	23.0204	23.1185	23.029	21.9805	22.5593	UNK		+	0.853362	0.517935	0.559818	0.429036	yes	RING finger protein unkempt homolog	Q9C0B0;K7EQ93
26.7723	26.9237	26.4519	22.8928	21.6666	22.2061	API5	+	+	3.51623	0	4.46081	3.22992	no	Apoptosis inhibitor 5	Q9BZZ5-2;Q9BZZ5;G3V1C3;Q9BZZ5-3;Q9BZZ5-6;Q9BZZ5-5;Q9BZZ5-1;H0YER7
24.7788	24.8756	24.6957	24.9473	22.2332	22.6638	HELZ2	+		0.824857	0.0449753	1.50196	0.814615	no	Helicase with zinc finger domain 2	Q9BYK8;Q9BYK8-2;Q9BYK8-4
25.9633	26.0791	25.5723	22.9686	21.9962	22.3917	YTHDF1	+	+	3.35525	0.000661871	3.4194	2.58794	no	YTH domain-containing family protein 1	Q9BYJ9
22.093	22.3336	21.8142	22.65	21.8073	21.659	MRPL13		+	0.0411985	0.992019	0.0415344	0.0309231	yes	39S ribosomal protein L13, mitochondrial	Q9BYD1;E5RJI7;H0YAX3
26.2772	26.1939	25.9482	23.5214	22.495	22.9856	POLDIP3	+	+	3.2583	0.00132515	3.1391	2.39186	no	Polymerase delta-interacting protein 3	Q9BY77;F6VRR5;Q9BY77-2;F8WCX5;Q8WUT1
23.0577	23.8437	23.4563	22.4796	22.2375	21.9474	SRRT	+	+	1.96252	0.0234419	1.23105	0.966179	no	Serrate RNA effector molecule homolog	Q9BXP5;Q9BXP5-4;Q9BXP5-2;Q9BXP5-3;Q9BXP5-5;H7C3A1
28.0697	27.65	26.5285	22.5429	24.003	22.0918	RBM4	+		2.45015	0.000681481	4.53684	2.61075	no	RNA-binding protein 4	Q9BWF3;E9PB51;Q9BWF3-4;D6R9K7;J3QRR5;Q9BWF3-3;Q9BWF3-2
25.6414	25.7007	26.1137	22.602	21.6888	22.4138	HNRNPUL1	+	+	3.46507	0.000713178	3.58373	2.72414	no	Heterogeneous nuclear ribonucleoprotein U-like protein 1	Q9BUJ2;Q9BUJ2-2;A0A0A0MRA5;B7Z4B8;Q9BUJ2-4;Q9BUJ2-3;M0R3F1;M0QYZ0
27.0531	27.0376	26.5872	27.219	21.2506	22.2512	TRIM56	+		0.83108	0.00877143	3.31902	1.16385	yes	E3 ubiquitin-protein ligase TRIM56	Q9BRZ2
22.0355	21.7024	21.5338	22.3958	21.7784	23.5321	WIBG		+	0.691588	0.322096	-0.811534	-0.52892	yes	Partner of Y14 and mago	Q9BRP8;Q9BRP8-2
21.3768	22.6039	23.8275	26.8236	25.8596	26.6146	ACO2			2.1262	0.00116757	-3.82986	-2.16913	na	Aconitate hydratase, mitochondrial	Q99798;A2A274
29.4466	29.6692	29.4243	23.17	25.3058	21.9781	HNRNPAB	+		2.45631	0	6.02871	3.05007	no	Heterogeneous nuclear ribonucleoprotein A/B	Q99729-3;D6R9P3;D6RD18;D6RBZ0;Q99729-2;Q99729;Q99729-4
25.358	21.7616	24.1753	27.7324	27.5134	26.6979	HSD17B10			1.48899	0.00145291	-3.54961	-1.68701	na	3-hydroxyacyl-CoA dehydrogenase type-2	Q99714;Q99714-2;Q5H928
26.9902	27.0658	27.3654	23.144	21.7797	21.3871	ATXN2	+	+	3.11932	0	5.03685	3.26097	no	Ataxin-2	Q99700;H0YH87;V9GY86;Q99700-2;Q99700-4;F8WB06;F8VQP2;Q99700-5
28.5987	28.808	29.0062	22.9656	23.7433	22.4614	EIF3C;EIF3CL	+		3.90438	0	5.74752	4.13196	no	Eukaryotic translation initiation factor 3 subunit C;Eukaryotic translation initiation factor 3 subunit C-like protein	Q99613;Q99613-2;B5ME19
22.0311	22.5462	22.4234	21.9913	21.8211	22.659	CNN2		+	0.231265	0.905096	0.176407	0.135783	yes	Calponin-2;Calponin	Q99439;B4DDF4;B4DUT8;A0A087X1X5;Q99439-2;A0A087X271;H3BVI6
25.8984	26.5674	25.9687	24.6838	24.6418	25.3498	SPEN	+		1.79598	0.0245229	1.25303	0.954711	no	Msx2-interacting protein	Q96T58
27.1023	27.2712	27.2817	22.7568	21.9501	23.2141	RBM15	+	+	3.59205	0	4.57807	3.33186	no	Putative RNA-binding protein 15	Q96T37;A0A087WWP4;Q96T37-4;Q96T37-2;Q96T37-3
23.7144	23.8334	23.4044	22.8255	22.234	22.9134	SECISBP2	+	+	1.78993	0.0483681	0.993087	0.795302	yes	Selenocysteine insertion sequence-binding protein 2	Q96T21;Q96T21-2;Q96T21-3
27.3783	27.9892	27.116	22.8144	26.1394	22.3708	PURB	+		1.42261	0.00144643	3.71963	1.67778	no	Transcriptional activator protein Pur-beta	Q96QR8
25.5532	25.7857	25.1391	22.6384	22.008	22.1186	FYTTD1	+	+	3.54988	0.00148966	3.23769	2.54702	no	UAP56-interacting factor	Q96QD9;Q96QD9-2;Q96QD9-3;H9KVC6
21.638	22.5912	21.6043	22.2777	22.0931	22.2446	QKI		+	0.326158	0.855062	-0.260645	-0.1962	yes	Protein quaking	Q96PU8;Q96PU8-3;H0YGD6;H0YG47;Q96PU8-5;Q96PU8-9;Q96PU8-8;Q96PU8-6;F5GXS8;F5GYM3
29.1952	29.4635	29.0248	22.6547	22.2618	21.8844	RBM14	+	+	4.96058	0	6.96087	5.54022	no	RNA-binding protein 14	Q96PK6
24.3169	24.1529	20.7606	23.2161	24.9676	24.8476	SERPINB12			0.418585	0.274126	-1.26699	-0.553414	na	Serpin B12	Q96P63;Q96P63-2
22.7307	24.7313	24.1774	22.0445	21.8581	22.1287	YTHDC1	+	+	1.44382	0.00845878	1.86937	1.16709	yes	YTH domain-containing protein 1	Q96MU7;Q96MU7-2;J3QR07
26.0441	26.3314	26.0358	23.3051	21.2634	23.1439	ZFR	+	+	2.23981	0.00114894	3.56632	2.14514	no	Zinc finger RNA-binding protein	Q96KR1
30.4578	30.2641	30.4317	24.9855	24.447	22.8567	FUBP3	+		3.21559	0	6.28813	3.82973	no	Far upstream element-binding protein 3	Q96I24;Q96I24-2
26.6703	27.8506	27.7946	23.2239	24.7141	24.8433	PTCD3	+		2.09977	0.00105366	3.17808	1.93036	no	Pentatricopeptide repeat domain-containing protein 3, mitochondrial	Q96EY7
23.5111	23.6278	24.2169	22.8942	22.3846	22.916	RBM33	+	+	1.71001	0.0438019	1.05369	0.82382	yes	RNA-binding protein 33	Q96EV2;H0Y3K4
28.4645	28.3446	28.2807	21.8324	22.0863	22.6238	DAZAP1	+	+	4.874	0	6.18246	4.98808	no	DAZ-associated protein 1	Q96EP5;K7EQ55;K7EK33;Q96EP5-2;K7EQ02
27.6244	27.5752	27.5228	22.8899	22.538	22.6316	MSI2	+	+	5.82639	0	4.88763	4.40634	no	RNA-binding protein Musashi homolog 2	Q96DH6;Q96DH6-2;B4DHE8;J3KTC1;B4DM51;Q96DH6-3
23.8929	24.3928	23.8515	22.2174	22.228	22.4799	CCDC124	+	+	3.06598	0.00132787	1.73729	1.4551	no	Coiled-coil domain-containing protein 124	Q96CT7;M0R2F5
28.0275	28.2017	27.9641	23.4043	24.3693	24.3158	FUBP1	+		3.63672	0	4.03461	3.05402	no	Far upstream element-binding protein 1	Q96AE4-2;Q96AE4;E9PEB5
27.3165	27.6326	27.2176	26.3142	26.1162	26.0921	TBRG4	+		2.9708	0.0133741	1.21475	1.06224	no	Protein TBRG4	Q969Z0;Q969Z0-2;C9IZN7;C9J7P5
24.5892	24.7555	24.0216	25.758	25.6135	25.2402	RPL36AL			1.79237	0.0400252	-1.08183	-0.85153	na	60S ribosomal protein L36a-like	Q969Q0
31.0867	31.8435	31.5303	32.5982	32.9093	31.7853	HIST1H2BH;HIST2H2BF			1.10821	0.107565	-0.944089	-0.674059	na	Histone H2B type 1-H;Histone H2B type 2-F	Q93079;Q5QNW6;Q5QNW6-2
25.5428	25.718	25.5726	22.2351	21.8852	22.83	SECISBP2L	+	+	3.51869	0.00151049	3.29435	2.57164	no	Selenocysteine insertion sequence-binding protein 2-like	Q93073;Q93073-2
24.1755	23.6583	24.1024	22.5445	22.3092	22.6573	TNPO1	+	+	2.81666	0.00486038	1.47509	1.23812	yes	Transportin-1	Q92973;Q92973-2;Q92973-3
30.0932	30.2577	31.3111	21.7576	22.0459	22.3481	KHSRP	+		4.46304	0	8.50346	5.99736	no	Far upstream element-binding protein 2	Q92945;A0A087WTP3
30.1831	30.4797	30.9113	22.8608	21.2776	21.2644	UPF1	+		3.97174	0	8.72372	5.55453	no	Regulator of nonsense transcripts 1	Q92900;Q92900-2
28.9082	28.7391	29.015	22.1389	21.3133	22.7345	CELF1	+	+	4.07708	0	6.82519	4.8072	no	CUGBP Elav-like family member 1	Q92879-4;G5EA30;Q92879;Q92879-2;Q92879-3;Q92879-6;Q92879-5
26.195	27.3845	27.9853	22.8348	23.0391	22.7803	DDX17	+		2.89683	0.000736	4.30353	2.80929	no	Probable ATP-dependent RNA helicase DDX17	Q92841;H3BLZ8;Q92841-3;Q92841-1;Q92841-2
27.0098	27.1818	27.3242	22.4351	22.7302	21.8428	TAF15	+	+	4.20364	0	4.83589	3.789	no	TATA-binding protein-associated factor 2N	Q92804;Q92804-2;A0A075B7D9
23.0437	23.7041	22.7731	22.3425	22.5804	22.9661	AKAP1		+	0.755766	0.552214	0.543985	0.408749	no	A-kinase anchor protein 1, mitochondrial	Q92667;Q92667-2;I3L0W0
28.546	27.8124	27.369	22.2008	21.8065	21.8391	LARP4B	+	+	4.08121	0	5.96031	4.36426	no	La-related protein 4B	Q92615
22.3573	22.8835	21.924	22.1421	22.5441	22.6332	FAM168A		+	0.0563135	0.989042	-0.0515022	-0.0391391	yes	Protein FAM168A	Q92567;Q92567-2
23.1663	23.5069	22.5095	22.1496	22.5636	22.3587	SMG7		+	1.04546	0.311966	0.703586	0.534579	yes	Protein SMG7	Q92540;Q92540-2;Q92540-4;E9PEK3;B1ALB4;E9PD50;Q92540-5;E9PBK2;D6RAD0
23.5424	23.6111	23.2057	22.0754	22.2524	22.6861	DDX1	+	+	2.14323	0.0287846	1.11511	0.913679	yes	ATP-dependent RNA helicase DDX1	Q92499;F1T0B3;A0A087X2G1;Q92499-3;Q92499-2
28.2727	28.2421	28.4466	23.0401	22.3374	22.1994	PSPC1	+	+	4.56775	0	5.79484	4.57013	no	Paraspeckle component 1	Q8WXF1;Q8WXF1-2;X6RDA4
27.4335	28.7175	28.6689	22.645	21.7859	22.2219	ATXN2L	+		3.61582	0	6.05573	4.07003	no	Ataxin-2-like protein	Q8WWM7;Q8WWM7-6;Q8WWM7-8;Q8WWM7-5;Q8WWM7-4;Q8WWM7-9;Q8WWM7-2;Q8WWM7-3;H3BUF6
24.8832	24.335	24.8154	22.475	21.7885	22.2204	HNRNPLL;HNRPLL	+	+	3.1672	0.00107463	2.51656	1.99029	no	Heterogeneous nuclear ribonucleoprotein L-like	Q8WVV9;C9IYN3;D6W592;Q8WVV9-4;B7WPG3;Q8WVV9-5
22.114	23.5385	23.5372	21.8238	21.6083	21.9364	PPIL4	+	+	1.2353	0.0381577	1.27376	0.858173	yes	Peptidyl-prolyl cis-trans isomerase-like 4	Q8WUA2
29.4884	30.7689	29.2988	22.4112	24.9674	21.8968	PUM2	+		2.51492	0	6.76024	3.28841	no	Pumilio homolog 2	Q8TB72-3;Q8TB72-4;A0A0A0MR59;A0A0C4DG68
23.4558	24.0132	23.6715	22.6993	23.1919	22.7784	ABCF1		+	1.67959	0.107894	0.823631	0.67353	no	ATP-binding cassette sub-family F member 1	Q8NE71;Q8NE71-2;H0YGW7
23.3063	23.7376	23.6212	21.9427	22.2642	23.0445	TNRC6A	+	+	1.49789	0.0407	1.13794	0.841927	yes	Trinucleotide repeat-containing gene 6A protein	Q8NDV7;Q8NDV7-2;Q8NDV7-6;Q8NDV7-5;H7C269
25.0297	25.3159	24.773	22.3936	21.478	21.9376	RBM15B	+	+	3.26661	0.00130909	3.1031	2.37366	yes	Putative RNA-binding protein 15B	Q8NDT2;Q8NDT2-2
27.3286	27.2239	28.1473	20.9781	21.9747	22.853	LSM14A	+	+	3.10182	0	5.63133	3.48631	no	Protein LSM14 homolog A	Q8ND56;Q8ND56-3;Q8ND56-2;A0A140TA76;K7EMZ9
24.4483	24.8547	25.4808	21.7854	21.8883	22.8305	FAM98A	+	+	2.45273	0.00104348	2.75987	1.9059	no	Protein FAM98A	Q8NCA5;Q8NCA5-2;E9PH82
29.6305	30.3285	30.3491	23.6169	23.9467	22.2849	SERBP1	+		3.58292	0	6.81983	4.37118	no	Plasminogen activator inhibitor 1 RNA-binding protein	Q8NC51-3;Q8NC51-4
26.3738	26.6381	26.3134	22.8627	22.1485	22.2139	CCAR2	+	+	4.07212	0	4.03341	3.22985	no	Cell cycle and apoptosis regulator protein 2	Q8N163;Q8N163-2;H0YB24;G3V119
25.5294	24.8665	25.1471	23.101	22.8351	22.4075	XRN1	+	+	2.99961	0.0010237	2.3998	1.87663	yes	5-3 exoribonuclease 1	Q8IZH2;Q8IZH2-2;H7C5E4
24.1147	24.0255	23.8197	23.0396	21.4951	22.9076	SUGP2	+	+	1.39859	0.0192189	1.50585	1.0026	yes	SURP and G-patch domain-containing protein 2	Q8IX01;M0R2Z9;Q8IX01-4;Q8IX01-3;M0R3F6
26.724	26.5825	26.5497	22.5457	22.1081	22.819	ANKHD1	+	+	4.37218	0	4.12781	3.40065	no	Ankyrin repeat and KH domain-containing protein 1	Q8IWZ3;Q8IWZ3-6;Q8IWZ3-4;E9PDP5
26.9146	27.2776	27.2317	22.6338	21.4537	22.9288	ZC3H7A	+	+	3.30505	0	4.80252	3.27846	no	Zinc finger CCCH domain-containing protein 7A	Q8IWR0;I3L2K5
27.5409	27.6466	27.7494	22.9215	24.0685	22.6701	ALYREF	+		3.28085	0	4.42559	3.08492	no	THO complex subunit 4	Q86V81;E9PB61
22.8526	22.6409	22.8254	22.2884	21.9178	23.139	SMG6		+	0.369508	0.813865	0.324575	0.237342	yes	Telomerase-binding protein EST1A	Q86US8
21.8621	22.8078	22.558	22.9296	22.7687	22.7415	ZNF598		+	0.629535	0.719485	-0.403943	-0.313387	yes	Zinc finger protein 598	Q86UK7;Q86UK7-2;Q86UK7-3;H3BQQ2
24.4852	24.8506	25.1061	22.0004	21.8372	21.8165	MTDH	+	+	3.99209	0.0014026	2.92929	2.46299	yes	Protein LYRIC	Q86UE4;E5RJU9
28.1133	28.0944	27.5017	25.9077	25.0113	24.6663	PABPN1	+		2.52244	0.00103846	2.70796	1.90575	no	Polyadenylate-binding protein 2	Q86U42;Q86U42-2;Q92843-2;B4DEH8;G3V4T2
22.4317	23.6497	23.7533	23.0777	21.5411	22.4124	PATL1		+	0.692227	0.233222	0.934511	0.578721	yes	Protein PAT1 homolog 1	Q86TB9;Q86TB9-4;Q86TB9-2
25.9151	25.964	25.713	22.7358	21.4537	22.6205	YTHDF3	+	+	3.00307	0.00146939	3.59404	2.53702	no	YTH domain-containing family protein 3	Q7Z739;A0A087X0Q1;A0A024R7W5;A0A087WY31
26.6508	26.8731	26.3682	21.9894	22.834	22.3498	NUFIP2	+	+	3.92476	0	4.23964	3.29933	no	Nuclear fragile X mental retardation-interacting protein 2	Q7Z417
27.312	26.6992	26.8772	23.012	22.0697	23.2302	ZC3HAV1	+	+	3.32979	0	4.19219	2.99468	no	Zinc finger CCCH-type antiviral protein 1	Q7Z2W4;Q7Z2W4-2
29.4314	29.3383	29.2665	29.4505	29.0236	29.1314	DHX30			0.452005	0.909232	0.143555	0.126281	na	Putative ATP-dependent RNA helicase DHX30	Q7L2E3-2
21.4508	23.965	23.1037	24.8541	24.5424	24.7009	TRMT10C			1.17632	0.0130922	-1.85932	-1.06664	na	Mitochondrial ribonuclease P protein 1	Q7L0Y3;C9JVB6
30.2401	31.6957	31.0148	24.4131	23.5595	23.0601	SND1	+		3.64997	0	7.306	4.6331	no	Staphylococcal nuclease domain-containing protein 1	Q7KZF4
27.9905	27.9277	27.6874	22.5731	22.1406	22.6811	LARP4	+	+	5.04837	0	5.40358	4.54385	no	La-related protein 4	Q71RC2;Q71RC2-4;Q71RC2-3;Q71RC2-5;Q71RC2-6;Q71RC2-2;X6RLN4;Q71RC2-7;Q96J85
25.4223	25.1731	25.3121	22.8768	22.4375	22.2084	GIGYF2	+	+	3.74323	0.00125581	2.7949	2.31186	no	PERQ amino acid-rich with GYF domain-containing protein 2	Q6Y7W6;Q6Y7W6-4;Q6Y7W6-5;Q6Y7W6-3;I1E4Y6;E7ESB6;C9JHW1
30.4631	30.8885	30.5948	28.058	27.6186	27.7381	LARP1	+		4.01198	0.00134161	2.84388	2.40664	no	La-related protein 1	Q6PKG0;Q6PKG0-3;A0A0B4J210
26.52	26.7829	26.1528	22.4676	21.9262	22.0328	ZC3H14	+	+	4.21425	0	4.343	3.48385	no	Zinc finger CCCH domain-containing protein 14	Q6PJT7;Q6PJT7-5;Q6PJT7-9;Q6PJT7-2;G3V256;Q6PJT7-10;Q6PJT7-3;Q6PJT7-4;Q6PJT7-11;H0YJA2;G3V5I6
27.1107	27.0409	26.7834	26.8006	27.0724	26.6565	PRPF8			0.357678	0.918375	0.135179	0.116795	na	Pre-mRNA-processing-splicing factor 8	Q6P2Q9
30.1371	30.3613	29.848	31.2956	31.4018	30.7486	HIST2H2AA3;HIST2H2AC			1.8336	0.0435528	-1.03318	-0.825841	na	Histone H2A type 2-A;Histone H2A type 2-C	Q6FI13;Q16777
23.9667	23.9483	23.4381	22.8619	21.2987	22.6878	LARP1B	+	+	1.34012	0.0210201	1.50155	0.985209	yes	La-related protein 1B	Q659C4-2;Q659C4;Q659C4-9;D6RJB0
23.1197	22.8417	21.8709	23.6711	22.9316	22.383	MBNL2;MBLL		+	0.292816	0.796947	-0.384466	-0.251028	yes	Muscleblind-like protein 2	Q5VZF2;O95205;Q5VZF2-3;Q5VZF2-2
26.3915	27.3015	27.1981	22.2698	23.9848	24.7606	ZCCHC6	+		1.85167	0.00100935	3.29195	1.83897	no	Terminal uridylyltransferase 7	Q5VYS8;Q5VYS8-6;Q5VYS8-4;X6R3Q3
21.8679	22.3107	22.3127	23.1988	22.1089	22.8321	MEX3C		+	0.711613	0.559211	-0.549501	-0.406218	yes	RNA-binding E3 ubiquitin-protein ligase MEX3C	Q5U5Q3
24.5495	25.1213	24.5574	22.0235	22.0386	21.3825	RC3H1	+	+	3.28156	0.00123429	2.92784	2.27425	no	Roquin-1	Q5TC82;Q5TC82-2
23.6632	23.9091	23.3254	23.2488	22.551	21.8518	ZCCHC11		+	1.1634	0.0653939	1.08203	0.752799	yes	Terminal uridylyltransferase 4	Q5TAX3;A0A0C4DFM7;E9PKY2
22.425	23.0694	22.9739	22.9885	22.0563	22.2429	RBM26		+	0.49226	0.742626	0.393497	0.291815	yes	RNA-binding protein 26	Q5T8P6;Q5T8P6-2;Q5T8P6-3;A0A087X0H9;Q5T8P6-5;Q5T8P6-4
26.8599	26.0889	26.0219	26.4775	27.8926	26.9789	XP32			0.735871	0.319127	-0.79275	-0.530677	na	Skin-specific protein 32	Q5T750
24.5314	23.7479	24.5828	25.2021	29.0182	26.866	KPRP			1.13371	0.0034749	-2.74139	-1.28271	na	Keratinocyte proline-rich protein	Q5T749
27.5085	27.5206	27.1976	22.671	21.8989	22.2696	UBAP2	+	+	4.49981	0	5.12906	4.11402	no	Ubiquitin-associated protein 2	Q5T6F2;F5H2U4
25.8786	25.2006	21.5769	26.1016	24.996	26.0165	HP1BP3			0.465041	0.159254	-1.48597	-0.62389	na	Heterochromatin protein 1-binding protein 3	Q5SSJ5;Q5SSJ5-2;B0QZK4;Q5SSJ5-3;X6RGJ2;Q5SWC8
25.371	25.8067	25.3099	22.6656	22.1437	22.2019	PRRC2B	+	+	3.8073	0.00152113	3.15882	2.57349	no	Protein PRRC2B	Q5JSZ5;Q5JSZ5-5
25.2842	25.9365	25.1287	22.407	21.2552	22.5931	ZNF326	+	+	2.64079	0.00122727	3.36467	2.26406	yes	DBIRD complex subunit ZNF326	Q5BKZ1
24.0774	24.5174	24.2224	23.2011	22.6787	22.497	C17orf85	+	+	2.40526	0.00738909	1.48017	1.18644	yes	Uncharacterized protein C17orf85	Q53F19;Q53F19-2
22.169	22.747	22.5589	22.6703	22.2025	22.6141	LRRFIP1			0.00579347	0.995629	-0.00397937	-0.00324791	na	Leucine-rich repeat flightless-interacting protein 1	Q32MZ4;Q32MZ4-3;Q32MZ4-2
26.9523	28.9492	27.0085	21.8604	24.6387	22.4681	HNRNPUL2;HNRNPUL2-BSCL2	+		1.91483	0.0012067	4.64761	2.24668	no	Heterogeneous nuclear ribonucleoprotein U-like protein 2	Q1KMD3;H3BQZ7
23.3295	23.1444	23.5812	22.5769	21.8707	22.6505	CPEB4;CPEB3;CPEB2		+	1.61701	0.057561	0.985694	0.770703	no	Cytoplasmic polyadenylation element-binding protein 4;Cytoplasmic polyadenylation element-binding protein 3;Cytoplasmic polyadenylation element-binding protein 2	Q17RY0;E5RJM0;B7ZLQ8;Q17RY0-2;Q8NE35;Q7Z5Q1;H0Y9D9;E5RFP2;J3KN18;Q17RY0-3;Q7Z5Q1-7;Q7Z5Q1-5;Q7Z5Q1-4;Q7Z5Q1-6;Q7Z5Q1-3;Q8NE35-2;Q7Z5Q1-8;Q7Z5Q1-9
21.4365	23.3489	23.0629	22.3479	22.1148	23.409	CPSF6		+	0.00356161	0.996853	-0.00780233	-0.00454559	yes	Cleavage and polyadenylation specificity factor subunit 6	Q16630;Q16630-2;F8WJN3;Q16630-3
28.2434	29.7686	29.3068	25.741	24.0159	22.312	SRSF7	+		2.02213	0.00138462	5.08329	2.43452	no	Serine/arginine-rich splicing factor 7	Q16629;A0A0B4J1Z1;C9JAB2;Q16629-3;Q16629-2;Q16629-4
22.2375	22.0685	21.6852	23.3881	27.1096	23.4807	ECM1			1.01066	0.0069635	-2.6624	-1.1906	na	Extracellular matrix protein 1	Q16610-2;Q16610;Q16610-4
32.7092	33.6348	33.3916	22.7769	21.7068	22.314	ELAVL1	+		4.91337	0	10.9793	7.75565	no	ELAV-like protein 1	Q15717;Q15717-2;M0QZR9
26.365	26.1214	25.9494	23.9641	22.6129	22.8875	SF1	+	+	2.65004	0.00113089	2.99041	2.09178	no	Splicing factor 1	Q15637-6;Q15637-2;Q15637-4;Q15637-3;Q15637;Q15637-5;Q15637-7
27.1583	27.3953	26.6745	23.3888	21.7116	22.1683	SF3B4	+	+	2.9899	0	4.65314	3.01426	yes	Splicing factor 3B subunit 4	Q15427
26.6594	26.3209	26.2519	23.6671	21.7596	22.3882	SAFB	+	+	2.56785	0.00135849	3.80581	2.41613	no	Scaffold attachment factor B1	Q15424;Q15424-3;Q15424-4;Q15424-2
30.2325	30.4654	30.4603	23.471	24.3999	22.4328	PCBP2	+		3.57603	0	6.95152	4.41839	no	Poly(rC)-binding protein 2	Q15366-5;Q15366-8
31.5617	31.6066	31.4611	27.0589	26.0784	25.2562	PCBP1	+		3.3084	0	5.41196	3.5539	no	Poly(rC)-binding protein 1	Q15365
22.6155	22.4156	22.1589	22.396	22.1305	22.3707	RNPS1		+	0.245897	0.953085	0.097585	0.08435	yes	RNA-binding protein with serine-rich domain 1	Q15287;H3BV80;H3BMM9;H3BTC0;Q15287-3;Q15287-2;H3BPG5;H3BMS0
29.8178	30.1511	30.1488	22.4589	21.9026	22.7022	NONO	+		5.09955	0	7.68469	6.09297	no	Non-POU domain-containing octamer-binding protein	Q15233;Q15233-2;H7C367
21.7934	22.957	22.6207	22.9635	23.6078	22.6097	PLEC			0.596182	0.544086	-0.603348	-0.415344	na	Plectin	Q15149-4;Q15149;Q15149-2;Q15149-6;Q15149-9;Q15149-7;Q15149-8;Q15149-5
28.9757	28.8437	29.6493	25.6791	23.6102	25.1405	EIF4H	+		2.54065	0.000676471	4.34631	2.60567	no	Eukaryotic translation initiation factor 4H	Q15056-2
27.7396	27.9333	27.8935	23.1442	21.7419	28.0466	R3HDM1	+		0.862026	0.00594796	3.54454	1.21717	no	R3H domain-containing protein 1	Q15032-2;Q15032;Q15032-3;Q15032-4
23.6239	23.364	23.3983	22.1298	22.3832	21.773	ZNF638	+	+	2.66249	0.00903546	1.36673	1.14386	yes	Zinc finger protein 638	Q14966;Q14966-3;Q14966-5;Q14966-4
22.624	21.4851	23.5109	23.5593	22.0761	23.4733	LBR		+	0.260827	0.753853	-0.496241	-0.28225	yes	Lamin-B receptor	Q14739;C9JXK0
26.4772	26.7175	25.9464	22.5017	22.3277	22.0387	USP10	+	+	3.98956	0	4.09104	3.23454	no	Ubiquitin carboxyl-terminal hydrolase 10	Q14694;Q14694-3;Q14694-2
21.8846	23.4958	23.2833	23.3356	22.3384	22.7094	BMS1		+	0.0552966	0.971617	0.0934556	0.0590308	yes	Ribosome biogenesis protein BMS1 homolog	Q14692
21.5306	23.2681	23.2859	22.7915	22.3651	22.8127	PUM1		+	0.0213507	0.988055	0.038421	0.0240108	no	Pumilio homolog 1	Q14671-2;Q5T1Z4;Q14671-3;Q5T1Z8;H0YDK8
28.5648	28.7125	28.6181	22.4848	22.8181	22.3786	PUM1	+	+	5.78108	0	6.07129	5.32911	no	Pumilio homolog 1	Q14671;H0YEH2;Q14671-4;E9PR38
22.8193	21.2057	22.6838	22.4719	21.8624	22.8827	DHX8		+	0.102246	0.93072	-0.169418	-0.106169	yes	ATP-dependent RNA helicase DHX8	Q14562;F5H658
26.5338	26.6768	26.2671	22.6524	22.2357	23.3088	RBM39	+	+	3.44712	0.000747967	3.76025	2.81748	no	RNA-binding protein 39	Q14498;Q14498-3;Q14498-2;A0A0U1RQH7;G3XAC6;H0Y4X3;A0A0U1RQW2
30.4222	29.5646	30.4485	21.8552	24.95	22.5901	CAPRIN1	+		2.69907	0	7.01331	3.54628	no	Caprin-1	Q14444;Q14444-2;G3V153;E9PLA9
25.0689	25.618	24.9138	22.1186	22.5101	22.7889	TRIM25	+	+	3.15421	0.00114286	2.72775	2.11643	no	E3 ubiquitin/ISG15 ligase TRIM25	Q14258
29.5117	29.4467	29.5368	22.4055	22.7016	22.3197	UBAP2L	+	+	6.30983	0	7.0228	6.27723	no	Ubiquitin-associated protein 2-like	Q14157;Q14157-5;Q14157-1;Q14157-3;F8W726;Q14157-4
30.3565	30.7461	30.3717	22.2892	22.4976	22.5117	EIF3A	+		6.18676	0	8.0586	7.03005	no	Eukaryotic translation initiation factor 3 subunit A	Q14152;Q14152-2
21.4033	24.3606	24.6269	22.2309	22.2208	22.7614	SAFB2		+	0.432411	0.346809	1.0592	0.517101	no	Scaffold attachment factor B2	Q14151
31.3801	31.7312	32.1289	27.4903	27.2502	26.876	HNRNPD	+		4.06926	0	4.54123	3.54622	no	Heterogeneous nuclear ribonucleoprotein D0	Q14103;Q14103-3;H0Y8G5;H0YA96;D6RAF8
27.3114	27.8433	28.2888	22.8804	22.5277	22.0071	CIRBP	+	+	3.82975	0	5.34272	3.87246	no	Cold-inducible RNA-binding protein	Q14011;K7EJV1;K7EMY9;K7EPM4;K7EQR7;D6W5Y5;Q14011-2;K7ENX8;K7ELV6;K7EJV5;K7ELT6;K7ER40
24.0287	23.5596	21.8533	25.5555	27.3853	25.2424	BLMH			1.44108	0.00136709	-2.91383	-1.50204	na	Bleomycin hydrolase	Q13867;K7ES02;K7ESE8;J3KSD8
21.0239	23.8623	23.5391	22.6676	21.3469	22.5518	SF3B2		+	0.247291	0.719149	0.619689	0.311165	yes	Splicing factor 3B subunit 2	Q13435;E9PPJ0;E9PJ04;H0YCG1
23.3742	23.2774	21.8711	21.7198	22.5303	22.3082	PPIG		+	0.531748	0.52883	0.654856	0.424525	yes	Peptidyl-prolyl cis-trans isomerase G;Peptidyl-prolyl cis-trans isomerase	Q13427;C9JN15;E9PG73;Q13427-2;C9JM79
28.9064	28.8174	29.0583	22.0687	24.043	22.2759	PABPC4	+		3.20373	0	6.13152	3.76081	no	Polyadenylate-binding protein 4;Polyadenylate-binding protein	Q13310-2;Q13310-3;Q13310;B1ANR0;H0Y5F5
30.374	30.5944	30.3358	22.4218	21.3252	23.0576	G3BP1	+	+	4.04303	0	8.16652	5.39988	no	Ras GTPase-activating protein-binding protein 1	Q13283
29.6673	29.8207	29.1508	25.4134	25.0418	25.729	SRSF6	+		3.89631	0	4.15152	3.23389	no	Serine/arginine-rich splicing factor 6	Q13247;Q13247-3
25.3476	25.7911	25.3273	22.4102	22.62	21.9057	SRSF5	+	+	3.586	0.00144966	3.17671	2.52027	no	Serine/arginine-rich splicing factor 5	Q13243;Q13243-3;B4DJK0;B4DUA4
26.4021	26.6002	26.8699	22.1386	22.2486	22.0229	SRSF9	+	+	5.12383	0	4.48731	3.90059	no	Serine/arginine-rich splicing factor 9	Q13242;H0YIB4;S4R3G0
27.0881	27.2974	27.7425	25.6247	25.2273	25.2633	HNRNPA0	+		3.01306	0.00142105	2.00422	1.62819	no	Heterogeneous nuclear ribonucleoprotein A0	Q13151
29.6545	29.903	30.1477	22.9609	21.7079	22.624	TARDBP	+	+	4.31306	0	7.47079	5.33426	no	TAR DNA-binding protein 43	Q13148;B1AKP7;G3V162;A0A087X260;A0A087WYY0;A0A087WX29;K7EJM5;K7EN94
23.3765	23.3167	23.7454	22.5977	21.3214	22.0209	NFX1	+	+	1.72616	0.0110515	1.4995	1.07677	yes	Transcriptional repressor NF-X1	Q12986;Q12986-2;Q12986-3
29.0849	28.9775	29.5392	24.318	25.7144	23.5049	ILF3	+		2.66397	0.000741935	4.68812	2.81106	no	Interleukin enhancer-binding factor 3	Q12906;Q12906-5;Q12906-2;Q12906-3
27.6488	28.159	27.7881	22.502	22.2774	22.1751	ILF2	+	+	5.17728	0	5.54717	4.69983	no	Interleukin enhancer-binding factor 2	Q12905;B4DY09
24.1209	23.621	23.7515	22.2233	21.8624	22.6333	SF3A3	+	+	2.39252	0.00419772	1.59147	1.25478	yes	Splicing factor 3A subunit 3	Q12874
27.9104	28.9319	28.4825	25.5865	25.1598	25.6477	GRSF1	+		3.06235	0.0012	2.97694	2.2332	no	G-rich sequence factor 1	Q12849;F5H5I6;H0Y8R1;H0YAK1;Q12849-5
24.2831	24.3781	24.0161	23.2638	22.1314	23.4395	AHNAK	+	+	1.4075	0.0309359	1.2808	0.899451	no	Neuroblast differentiation-associated protein AHNAK	Q09666
24.8101	24.6417	23.1193	26.7887	28.8214	27.7856	DSC1			1.97669	0.00109091	-3.60819	-2.00907	na	Desmocollin-1	Q08554;Q08554-2
29.3966	29.6237	29.6741	25.0393	25.7016	24.9636	DHX9	+		4.1894	0	4.32993	3.46547	no	ATP-dependent RNA helicase A	Q08211
23.9192	24.2292	20.929	21.7522	22.0214	22.0408	SRSF4		+	0.442084	0.323006	1.08769	0.528949	yes	Serine/arginine-rich splicing factor 4	Q08170;A0A0D9SEM4
27.7705	27.5612	28.2268	22.2839	22.1818	22.1307	SRSF1	+	+	5.01691	0	5.654	4.70536	no	Serine/arginine-rich splicing factor 1	Q07955;J3KTL2;Q07955-3;Q07955-2
24.3949	24.3278	23.7636	23.5199	22.0666	22.6941	BAX	+	+	1.40214	0.0246033	1.40189	0.956268	no	Apoptosis regulator BAX	Q07812;Q07812-5;Q07812-8;Q07812-2;Q07812-7;K4JQN1
26.4365	26.774	26.9687	22.1371	21.9256	22.2882	KHDRBS1	+	+	4.78752	0	4.60946	3.88105	no	KH domain-containing, RNA-binding, signal transduction-associated protein 1	Q07666;Q07666-2;Q07666-3
30.05	30.4476	30.0641	30.5985	30.0784	30.6995	RPL18			0.51234	0.832479	-0.271593	-0.220385	na	60S ribosomal protein L18	Q07020;J3QQ67;G3V203;H0YHA7;Q07020-2;F8VYV2;F8VUA6;A0A075B7A0
26.6618	26.3352	26.0604	27.3862	27.4672	27.4568	PRDX1			2.456	0.0281433	-1.08422	-0.922221	na	Peroxiredoxin-1	Q06830;A0A0A0MSI0
27.0264	27.294	26.4367	22.7856	21.8984	22.6789	FMR1	+	+	3.53489	0	4.46476	3.24178	no	Fragile X mental retardation protein 1	Q06787-7;Q06787-6;Q06787-4
25.9763	26.2378	24.7017	22.8541	21.6172	21.9532	SSBP1	+	+	2.36154	0.00117391	3.4971	2.18399	no	Single-stranded DNA-binding protein, mitochondrial	Q04837;A0A0G2JLD8;E7EUY5;C9K0U8
28.1896	28.8626	27.9885	23.6623	24.7073	23.8585	EIF4G1	+		3.29631	0	4.27083	3.01707	yes	Eukaryotic translation initiation factor 4 gamma 1	Q04637-8;E7EX73;E9PGM1;E7EUU4;Q04637-7
28.7291	29.1883	29.9131	28.7832	28.6926	28.5262	RPL6			0.798368	0.476229	0.609536	0.450582	na	60S ribosomal protein L6	Q02878
25.3315	25.3753	25.7755	24.8124	24.7446	24.7723	RPL18A			2.13516	0.157053	0.717643	0.628063	na	60S ribosomal protein L18a	Q02543;M0R3D6;M0R1A7;M0R117;M0R0P7
24.941	24.9063	24.1265	26.1974	27.9997	26.7878	DSG1			1.76998	0.00135	-2.33703	-1.46669	na	Desmoglein-1	Q02413
25.5556	26.2713	26.2493	22.6402	22.9919	22.318	EWSR1	+		3.42057	0.000657143	3.3754	2.58628	no	RNA-binding protein EWS	Q01844;B0QYK0;Q01844-6;Q01844-3;Q01844-5;A0A0D9SFL3;C9JGE3;Q01844-2
26.0495	26.2474	26.0258	23.4691	22.6868	23.201	OTUD4	+	+	3.62122	0.00135	2.98859	2.41013	no	OTU domain-containing protein 4	Q01804;Q01804-3;Q01804-5
29.8321	29.1343	28.8773	26.7398	21.7381	22.0672	SRSF2	+		1.60998	0.00118033	5.76618	2.18401	no	Serine/arginine-rich splicing factor 2	Q01130;J3KP15;J3QL05;Q01130-2
31.3901	31.4273	31.208	22.6628	21.0853	22.7931	TIAL1	+	+	4.10921	0	9.16136	5.89907	no	Nucleolysin TIAR	Q01085-2
24.9676	25.6559	25.5768	22.2283	21.3906	22.161	U2AF1	+	+	3.25842	0.000652482	3.47348	2.58123	no	Splicing factor U2AF 35 kDa subunit	Q01081;P0DN76;Q01081-2;Q01081-4
31.3638	31.4426	31.813	27.3192	26.8435	25.3644	HNRNPU	+		2.9431	0	5.03077	3.13513	no	Heterogeneous nuclear ribonucleoprotein U	Q00839;Q00839-2
27.7954	28.0456	28.2908	22.4553	22.6854	22.5117	PURA	+	+	5.37906	0	5.49312	4.73994	no	Transcriptional activator protein Pur-alpha	Q00577
27.8083	27.3644	28.1892	26.1011	21.6387	23.0815	RBM3	+		1.45302	0.001	4.18018	1.78935	no	RNA-binding protein 3	P98179
26.3773	26.2913	25.7872	22.1179	21.7238	21.4321	RBM10	+	+	4.07331	0	4.39403	3.45755	no	RNA-binding protein 10	P98175;P98175-2;A0A0A0MR66;P98175-3;P98175-4
29.9951	30.5793	30.9085	31.5276	30.8489	30.3717	H3F3A;H3F3B			0.419198	0.741133	-0.421795	-0.295226	na	Histone H3.3;Histone H3	P84243;K7EK07;K7EMV3;B4DEB1;K7ES00
29.5143	29.3213	29.3076	25.9439	24.4031	24.1834	SRSF3	+		2.90557	0	4.53757	2.91269	no	Serine/arginine-rich splicing factor 3	P84103;P84103-2;A0A087X2D0
28.2304	27.3933	28.0442	29.2413	28.9027	28.8741	RPL19			1.78914	0.0359492	-1.11677	-0.872599	na	60S ribosomal protein L19;Ribosomal protein L19	P84098;J3QR09;J3KTE4
26.6986	26.6919	25.0048	27.1687	26.7305	26.3585	RPL24			0.435933	0.596838	-0.62081	-0.385551	na	60S ribosomal protein L24	P83731;C9JXB8;C9JNW5
24.2729	25.0594	24.057	22.8836	22.8473	22.9204	SARNP	+		2.17785	0.00588235	1.57931	1.2099	no	SAP domain-containing ribonucleoprotein	P82979;F8VZQ9;H0YHG0
22.7145	22.7286	21.4576	22.3818	21.8417	23.3892	MRPS9		+	0.142106	0.893046	-0.237323	-0.146586	yes	28S ribosomal protein S9, mitochondrial	P82933
24.545	26.028	23.886	25.0598	24.5328	23.0453	MRPS5			0.279155	0.708573	0.607081	0.323838	na	28S ribosomal protein S5, mitochondrial	P82675;P82675-2
29.4991	29.1978	20.604	30.2438	30.2272	30.7655	DCD			0.610998	0.0171351	-3.97852	-1.01455	na	Dermcidin;Survival-promoting peptide;DCD-1	P81605;P81605-2
26.1295	27.2677	26.882	24.7472	23.8604	22.5006	PRKDC	+		1.85137	0.000990826	3.05698	1.76311	no	DNA-dependent protein kinase catalytic subunit	P78527;P78527-2
27.0296	26.9472	26.8865	22.5518	22.1406	22.3334	EIF4G2	+	+	5.48083	0	4.61247	4.09702	no	Eukaryotic translation initiation factor 4 gamma 2	P78344;D3DQV9;P78344-2;H0Y3P2
24.0365	24.2287	24.129	22.9477	22.173	22.6057	RBM6	+	+	2.59724	0.00381609	1.55592	1.26404	no	RNA-binding protein 6	P78332;E9PGM9;F8WCA5;P78332-3
24.4756	24.4693	24.9031	22.9991	25.2453	24.8608	HBA1;HBA2			0.128278	0.893082	0.247628	0.144958	na	Hemoglobin subunit alpha	P69905;G3V1N2
25.2797	26.0263	25.6985	27.3639	27.197	27.2534	HBB			2.71329	0.00351562	-1.60331	-1.31251	na	Hemoglobin subunit beta;LVV-hemorphin-7;Spinorphin	P68871;F8W6P5
25.4706	25.5906	25.2095	28.7582	28.1135	28.1047	TUBB4B;TUBB4A			3.54392	0.00127811	-2.90188	-2.33289	na	Tubulin beta-4B chain;Tubulin beta-4A chain	P68371;P04350
27.1402	27.0779	25.9712	30.028	29.7057	29.8626	TUBA1B			2.88246	0.00122034	-3.13566	-2.25435	na	Tubulin alpha-1B chain	P68363;P68363-2
26.3219	26.02	26.4483	28.0993	27.4176	22.211	EEF1A1;EEF1A1P5			0.0662265	0.910667	0.354133	0.123654	na	Elongation factor 1-alpha 1;Putative elongation factor 1-alpha-like 3;Elongation factor 1-alpha	P68104;Q5VTE0;A0A087WVQ9;P68104-2;A0A087WV01
33.2131	33.5427	33.5514	27.0878	26.9286	26.2069	YBX1	+		4.66277	0	6.69464	5.17758	no	Nuclease-sensitive element-binding protein 1	P67809;H0Y449;C9J5V9
29.4809	29.2826	29.151	32.6018	31.9528	31.9519	ACTG1			3.5721	0.00127059	-2.86399	-2.31574	na	Actin, cytoplasmic 2;Actin, cytoplasmic 2, N-terminally processed	P63261;I3L3I0;I3L1U9;I3L4N8
24.0656	23.7616	24.3692	23.4785	21.7822	23.2417	GNB2L1		+	1.03514	0.0507401	1.23131	0.78999	yes	Guanine nucleotide-binding protein subunit beta-2-like 1;Guanine nucleotide-binding protein subunit beta-2-like 1, N-terminally processed	P63244;J3KPE3;D6RAC2;H0Y8W2;H0YAF8;D6RHH4;D6REE5;D6R9Z1;H0YAM7;D6R9L0;D6RFX4
23.6871	23.8984	23.2121	25.189	25.4272	25.4039	YWHAZ			2.88554	0.00131707	-1.74082	-1.43085	na	14-3-3 protein zeta/delta	P63104;E7EX29;E7ESK7;B0AZS6
25.9231	26.7332	26.6636	24.652	22.0031	22.7129	TRA2B	+		1.78597	0.00100465	3.31731	1.80976	yes	Transformer-2 protein homolog beta	P62995;P62995-3;H7BXF3;H7C2L4
29.0429	29.3155	28.7655	28.9998	29.0226	29.0095	RPS27A			0.0672814	0.989039	0.0306428	0.0264412	na	Ubiquitin-40S ribosomal protein S27a;Ubiquitin;40S ribosomal protein S27a	P62979
26.3714	26.027	26.1443	29.4348	28.4237	27.0748	PPIA			1.43374	0.00380153	-2.13021	-1.25972	na	Peptidyl-prolyl cis-trans isomerase A;Peptidyl-prolyl cis-trans isomerase A, N-terminally processed;Peptidyl-prolyl cis-trans isomerase	P62937;F8WE65;C9J5S7;P62937-2
28.8355	29.9751	29.3166	26.1785	26.0106	26.7493	RPL8	+		2.81065	0.00118681	3.06293	2.18957	no	60S ribosomal protein L8	P62917;E9PKU4;E9PKZ0;G3V1A1
23.3832	24.8088	21.3151	25.7009	24.8077	21.6034	RPL11			0.209543	0.690621	-0.868274	-0.333309	na	60S ribosomal protein L11	P62913;P62913-2;Q5VVC8;Q5VVC9
25.8702	25.8225	26.5162	26.5533	26.5461	26.705	RPL32			1.08881	0.511902	-0.531851	-0.432521	na	60S ribosomal protein L32	P62910;D3YTB1;F8W727
21.7643	26.1467	25.7231	22.7999	26.3119	22.837	RPL31			0.11199	0.853208	0.561773	0.199378	na	60S ribosomal protein L31	P62899;P62899-3;P62899-2;B8ZZK4;H7C2W9;C9JU56;B7Z4E3;B7Z4C8
23.8783	24.1969	24.3176	22.5928	20.9855	21.2903	RPL30	+	+	2.10003	0.00144	2.50809	1.66097	no	60S ribosomal protein L30	P62888;E5RI99
26.6931	26.5941	25.832	22.7765	21.7521	22.1919	RPS28	+	+	3.29459	0	4.13286	2.9467	no	40S ribosomal protein S28	P62857
28.7827	29.0125	29.0253	22.7401	22.6168	22.2984	RPS26;RPS26P11	+	+	5.70208	0	6.38844	5.53891	yes	40S ribosomal protein S26;Putative 40S ribosomal protein S26-like 1	P62854;Q5JNZ5
28.6514	28.3812	28.0725	26.3884	26.0078	22.5668	RPS24	+		1.29172	0.00137288	3.38068	1.51813	no	40S ribosomal protein S24	P62847;E7ETK0;A0A087WUS0;P62847-2;P62847-3;P62847-4
25.996	25.7153	25.7065	23.1394	21.7968	22.1732	RPS15	+	+	2.9511	0.00139355	3.43611	2.43524	no	40S ribosomal protein S15	P62841;K7ELC2;K7EM56;A0A0B4J2B4;S4R417;K7EQJ5;K7EJ78
21.3729	23.969	23.6464	22.5623	24.5916	22.9633	RPL23			0.135296	0.863489	-0.376316	-0.185757	na	60S ribosomal protein L23	P62829;C9JD32;J3KT29;B9ZVP7
24.9589	24.928	24.7415	25.8691	25.7123	22.5934	RAN			0.0484984	0.961718	0.151217	0.0730906	na	GTP-binding nuclear protein Ran	P62826;B5MDF5;J3KQE5;F5H018;H0YFC6
31.2725	31.3926	32.3762	32.1295	32.2238	31.4022	HIST1H4A			0.212073	0.877493	-0.238053	-0.165839	na	Histone H4	P62805
26.7759	26.9933	26.9564	26.2425	26.2857	26.2747	RPS6			3.14116	0.191884	0.640957	0.599921	na	40S ribosomal protein S6	P62753;A2A3R5
22.009	24.1781	23.9935	24.1036	24.1918	22.9143	RPL23A			0.159397	0.860414	-0.342998	-0.189784	na	60S ribosomal protein L23a	P62750;H7BY10;K7EJV9;K7ERT8;A8MUS3;K7EMA7
25.5689	25.1697	25.2716	26.3243	25.711	25.8244	RPS4X			1.29464	0.369794	-0.61654	-0.504032	na	40S ribosomal protein S4, X isoform	P62701
23.8702	23.6841	21.2904	22.4073	22.408	23.0505	CNBP		+	0.140872	0.871745	0.326335	0.175651	no	Cellular nucleic acid-binding protein	P62633-4;P62633-8
29.7592	30.0735	29.5353	22.4335	22.1805	22.8127	CNBP	+	+	5.15291	0	7.31376	5.89307	no	Cellular nucleic acid-binding protein	P62633;P62633-2;P62633-7;P62633-3;P62633-5;P62633-6
26.4536	27.0204	26.395	27.1616	27.1244	27.3571	RPL7A			1.30632	0.405167	-0.591368	-0.487893	na	60S ribosomal protein L7a	P62424;Q5T8U2;Q5T8U3
21.8335	25.439	25.176	26.5881	26.732	26.2372	SNRPD2			0.947823	0.0103806	-2.36955	-1.09208	na	Small nuclear ribonucleoprotein Sm D2	P62316;P62316-2;K7ERG4
24.7941	24.6544	24.6663	26.4655	26.3574	26.0389	SNRPE			3.51084	0.00218474	-1.58232	-1.39337	na	Small nuclear ribonucleoprotein E	P62304;A6NHK2
27.8713	29.3594	28.6877	26.8163	26.5982	26.6761	RPS11	+		1.95442	0.00313043	1.9426	1.35378	no	40S ribosomal protein S11	P62280;M0QZC5
24.1538	23.8474	24.6561	22.9605	22.4688	22.8592	RPS13	+	+	2.19001	0.00940845	1.45627	1.1383	yes	40S ribosomal protein S13	P62277;J3KMX5
26.1912	26.9996	26.6991	25.1017	25.4094	25.0326	RPS18	+		2.27699	0.00874021	1.44873	1.14723	no	40S ribosomal protein S18	P62269
28.2255	28.5393	28.6571	23.8174	23.8523	23.8526	RPS14	+		5.44071	0	4.63313	4.10252	no	40S ribosomal protein S14	P62263;H0YB22;E5RH77
24.1299	24.2055	24.2353	24.9583	24.7452	22.4564	RPS16;ZNF90			0.0591594	0.960282	0.136909	0.0759998	na	40S ribosomal protein S16	P62249;M0R210;M0R3H0;M0R1M5;A0A087WZ27;Q6IPX4
24.6096	24.7023	24.4684	24.7017	24.5272	24.5268	RPS15A			0.0308768	0.998005	0.00820669	0.00753232	na	40S ribosomal protein S15a	P62244;I3L3P7
26.4682	26.2786	26.7677	27.1388	26.8863	26.7749	RPS8			1.12902	0.630604	-0.428492	-0.363596	na	40S ribosomal protein S8	P62241;Q5JR95
24.9971	25.4449	26.3604	23.4912	22.3045	22.2584	RPS7	+	+	2.16355	0.00101408	2.91607	1.85858	no	40S ribosomal protein S7	P62081;B5MCP9
31.3153	31.4769	31.463	25.8615	24.9344	24.9001	HNRNPK	+		4.37945	0	6.18643	4.68981	no	Heterogeneous nuclear ribonucleoprotein K	P61978-3;Q5T6W2
26.6369	25.944	26.1403	24.9826	24.9738	24.8746	SUMO2	+		2.4639	0.0124521	1.29673	1.07251	yes	Small ubiquitin-related modifier 2	P61956;P61956-2
22.1045	25.5591	25.9863	25.8042	22.1523	22.679	RPL27			0.235712	0.612053	1.00479	0.375471	na	60S ribosomal protein L27	P61353;K7ELC7;K7EQQ9
29.8851	29.9445	30.3145	30.0215	29.2264	29.3381	RPL15			0.854245	0.560809	0.519349	0.404944	na	60S ribosomal protein L15;Ribosomal protein L15	P61313;E7EQV9;E7ENU7
26.4412	26.3134	26.2447	26.2214	26.2189	26.1215	RPS3A			1.03321	0.90559	0.1459	0.136827	na	40S ribosomal protein S3a	P61247;D6RG13;D6RAT0;E9PFI5;H0Y8L7;D6RB09;H0Y9Y4;D6R9B6;D6RAS7
24.8256	25.1713	24.8225	22.6251	21.9534	22.573	RPS20	+	+	3.32262	0.0011134	2.55596	2.05324	yes	40S ribosomal protein S20	P60866;P60866-2;E5RJX2;G3XAN0
26.8195	27.2328	27.452	25.0759	24.5103	23.3949	EIF4A1	+		2.24059	0.00101887	2.84104	1.85991	no	Eukaryotic initiation factor 4A-I	P60842;J3KT12;P60842-2;J3QS69;J3KTB5;J3QL43;J3KSZ0
26.8365	26.4827	26.3116	23.0075	21.3555	22.6006	HNRNPH2	+	+	2.90141	0.00071875	4.2224	2.77712	no	Heterogeneous nuclear ribonucleoprotein H2	P55795
26.6414	27.1426	26.072	23.4676	23.8286	22.0726	ADAR	+		2.31672	0.00116129	3.49569	2.16009	no	Double-stranded RNA-specific adenosine deaminase	P55265;P55265-4;P55265-5;H0YCK3;P55265-3;P55265-2
23.3628	23.9379	23.5782	22.6897	22.4594	23.0402	RBM5		+	1.7064	0.077241	0.896487	0.724139	yes	RNA-binding protein 5	P52756
31.2729	31.5576	32.2243	25.0099	24.8948	25.2623	HNRNPF	+		4.59309	0	6.62924	5.09119	no	Heterogeneous nuclear ribonucleoprotein F;Heterogeneous nuclear ribonucleoprotein F, N-terminally processed	P52597
24.7763	24.7983	24.9163	25.5993	24.6332	24.1285	ARHGDIB			0.033759	0.990014	0.0433343	0.0302262	na	Rho GDP-dissociation inhibitor 2	P52566;H0YGX7;F5H3P3
32.3578	32.2359	31.9827	27.4414	27.2619	26.2895	HNRNPM	+		3.80515	0	5.19452	3.77922	no	Heterogeneous nuclear ribonucleoprotein M	P52272;P52272-2;A0A087X0X3
24.2665	24.6636	21.5029	22.9131	21.5216	22.2813	HNRNPA3		+	0.505527	0.194632	1.23902	0.597886	yes	Heterogeneous nuclear ribonucleoprotein A3	P51991-2
28.7234	29.4422	30.693	26.0917	25.0952	25.6835	HNRNPA3	+		2.46446	0.0013758	3.99609	2.43067	no	Heterogeneous nuclear ribonucleoprotein A3	P51991
25.7542	25.815	25.9637	22.6869	22.0189	22.2875	FXR2	+	+	4.17772	0	3.5132	2.91848	no	Fragile X mental retardation syndrome-related protein 2	P51116
27.1815	29.2946	29.4699	24.3058	23.9209	24.1645	FXR1	+		2.43041	0.000666667	4.51826	2.59094	no	Fragile X mental retardation syndrome-related protein 1	P51114;B4DXZ6;P51114-2;P51114-3;E9PFF5;E7EU85
25.0767	24.7387	26.072	24.6428	24.3614	23.9354	RPL14			1.02531	0.104356	0.982585	0.677676	na	60S ribosomal protein L14	P50914;E7EPB3
23.5752	22.4877	20.9442	27.8302	26.5689	26.71	IDH3A			2.26134	0.00145946	-4.70068	-2.5255	na	Isocitrate dehydrogenase [NAD] subunit alpha, mitochondrial	P50213;H0YL72;P50213-2;H0YLI6;H0YMU3
23.9109	24.4482	24.2257	22.997	21.7197	22.9996	YLPM1	+	+	1.63352	0.00968641	1.62281	1.11624	yes	YLP motif-containing protein 1	P49750-4;P49750;F8VU51;P49750-3;H0YIQ2
24.3363	24.0758	23.9864	29.3392	28.3946	29.2532	ACADVL			3.96489	0	-4.86282	-3.68585	na	Very long-chain specific acyl-CoA dehydrogenase, mitochondrial	P49748;P49748-3;P49748-2
26.0164	26.3413	25.4415	29.9764	30.6304	30.4217	TUFM			3.76127	0	-4.40979	-3.32514	na	Elongation factor Tu, mitochondrial	P49411
26.8585	26.8699	27.0683	27.7217	26.939	22.1948	RPL34			0.310285	0.413204	1.31371	0.481561	na	60S ribosomal protein L34	P49207
22.6615	23.5296	23.8687	28.7853	28.4813	28.0648	IDH2			3.59277	0	-5.09052	-3.59571	na	Isocitrate dehydrogenase [NADP], mitochondrial	P48735;P48735-2
26.5362	29.7126	29.2262	22.3302	22.2085	22.1272	PRRC2A	+		2.49801	0	6.26967	3.15134	no	Protein PRRC2A	P48634;P48634-3;P48634-2;P48634-4
23.94	24.1401	24.0654	22.7047	21.9857	22.7428	ZFP36L2	+	+	2.46479	0.00418182	1.57075	1.25349	no	Zinc finger protein 36, C3H1 type-like 2	P47974
25.4545	25.6229	25.8364	25.0786	25.8095	22.3122	RPL29			0.505802	0.194069	1.2378	0.597746	na	60S ribosomal protein L29	P47914
27.8571	28.1771	28.3398	26.1973	22.3699	22.3092	RPS10	+		1.59496	0.00105882	4.49922	1.96143	no	40S ribosomal protein S10	P46783;F6U211
26.0751	26.0043	25.4572	23.1869	22.0083	21.8258	RPS5	+	+	2.76576	0.00131707	3.50521	2.38594	yes	40S ribosomal protein S5;40S ribosomal protein S5, N-terminally processed	P46782;M0R0F0;M0R0R2;M0QZN2
29.2484	29.9538	30.3892	29.5181	28.6107	29.2618	RPS9			0.790769	0.353064	0.733587	0.513617	na	40S ribosomal protein S9	P46781;A0A024R4M0;B5MCT8;C9JM19
27.7667	28.5276	27.7653	28.4461	28.3423	28.735	RPL28			0.806677	0.602804	-0.487933	-0.381273	na	60S ribosomal protein L28	P46779;H0YKD8;P46779-2;P46779-3;H0YMF4;P46779-4;P46779-5;H0YLP6
26.5719	26.207	26.0472	27.1011	26.5214	26.1649	RPL27A			0.437633	0.807508	-0.320435	-0.24388	na	60S ribosomal protein L27a	P46776;E9PJD9;E9PLL6
29.1797	29.6681	29.6857	27.4811	27.841	27.2756	MATR3	+		2.96929	0.0014026	1.97864	1.60332	no	Matrin-3	P43243;A0A0R4J2E8;A8MXP9;D6REM6;D6R991
33.2266	33.3937	33.4771	31.0028	30.4651	30.4164	LRPPRC	+		3.76721	0.00124138	2.73771	2.27799	no	Leucine-rich PPR motif-containing protein, mitochondrial	P42704
26.1572	26.2378	25.8303	22.3644	22.0213	21.831	HELZ	+	+	4.43703	0	4.00291	3.3366	no	Probable helicase with zinc finger domain	P42694;J3QS41;P42694-2
24.2978	24.4103	23.4315	25.6085	26.4409	21.976	STAT1			0.168899	0.786475	-0.628597	-0.261343	na	Signal transducer and activator of transcription 1-alpha/beta;Signal transducer and activator of transcription	P42224;P42224-2;J3KPM9
28.7029	29.1608	29.1391	29.4169	29.0333	29.2784	RPL13A;RPL13a;RPL13AP3			0.577487	0.849906	-0.241936	-0.203888	na	60S ribosomal protein L13a;Putative 60S ribosomal protein L13a protein RPL13AP3	P40429;M0QYS1;Q8J015;Q6NVV1
26.5761	26.8703	26.5599	27.0965	27.1398	27.413	RPL3			1.74597	0.415603	-0.547616	-0.479777	na	60S ribosomal protein L3	P39023;G5E9G0;H7C422;B5MCW2;H7C3M2
23.8925	24.5698	23.8428	23.2915	22.9227	22.3162	RPS19	+	+	1.5699	0.0290649	1.25825	0.919422	yes	40S ribosomal protein S19	P39019;A0A075B6E2
25.2148	24.4738	24.524	22.2	22.8933	22.6631	EIF4A3	+	+	2.62383	0.00142731	2.15207	1.63756	no	Eukaryotic initiation factor 4A-III;Eukaryotic initiation factor 4A-III, N-terminally processed	P38919
26.5324	27.0437	26.2058	32.3478	31.7527	31.8134	HSPA9			4.19628	0	-5.37735	-4.10939	na	Stress-70 protein, mitochondrial	P38646
28.2708	29.6459	29.7041	22.6944	21.8373	22.9065	RBMX	+		3.52696	0	6.72754	4.28201	no	RNA-binding motif protein, X chromosome;RNA-binding motif protein, X chromosome, N-terminally processed	P38159;P38159-2;H3BT71;H0Y6E7;H3BUY5
24.9871	24.6033	23.9205	26.1601	25.8009	26.002	TAGLN2			1.97027	0.00972028	-1.484	-1.11683	na	Transgelin-2	P37802;P37802-2;X6RJP6
23.9914	23.5157	21.5245	30.0354	28.9773	28.9481	LONP1			2.78231	0	-6.30976	-3.43673	na	Lon protease homolog, mitochondrial	P36776;K7EKE6;P36776-2;K7EJE8;P36776-3
28.1782	28.3743	28.3021	29.3687	29.1941	28.9265	RPL4			2.4732	0.0577143	-0.878177	-0.769817	na	60S ribosomal protein L4	P36578;H3BM89
24.7263	23.7429	23.4224	25.1618	27.2441	25.841	KRT2			1.35995	0.00564794	-2.11841	-1.22604	na	Keratin, type II cytoskeletal 2 epidermal	P35908
27.1617	27.4213	27.5161	23.4167	22.7552	22.5132	FUS	+	+	3.9857	0	4.47132	3.46597	no	RNA-binding protein FUS	P35637;H3BPE7;P35637-2
25.705	25.4813	25.9838	27.6241	27.2435	27.193	MYH9			2.91656	0.00265079	-1.63015	-1.35949	na	Myosin-9	P35579;P35579-2
27.2409	26.7429	26.4771	25.9549	22.4409	22.5227	RPL22	+		1.26552	0.00133884	3.18081	1.45951	yes	60S ribosomal protein L22	P35268;K7ERI7;K7ELC4;K7EMH1;K7EP65;K7EKS7
24.795	24.5799	23.8483	29.7006	29.3155	29.3759	SHMT2			4.07998	0	-5.05629	-3.8584	na	Serine hydroxymethyltransferase, mitochondrial;Serine hydroxymethyltransferase	P34897;P34897-3;P34897-2;H0YIZ0;G3V2Y4
26.3966	26.7243	26.1501	23.078	22.1445	23.1774	CSTF2	+	+	3.22152	0.000691729	3.62372	2.64771	no	Cleavage stimulation factor subunit 2	P33240;E7EWR4;P33240-2;E9PID8;A0A0A0MT56
21.4587	23.2213	22.6118	22.3282	22.9891	22.0882	RPL9		+	0.0216909	0.986288	-0.0378895	-0.0239385	yes	60S ribosomal protein L9	P32969;H0Y9V9;D6RAN4;E7ESE0
30.6839	30.4886	31.1266	25.1876	24.9424	24.6518	HNRNPH1	+		4.74182	0	5.83912	4.69335	no	Heterogeneous nuclear ribonucleoprotein H;Heterogeneous nuclear ribonucleoprotein H, N-terminally processed	P31943;G8JLB6;E9PCY7;D6RBM0;D6RIT2;D6RIU0;D6RAM1;D6R9T0;D6RFM3;D6RDU3;D6RJ04;D6RIH9;H0YB39
29.7154	29.9114	30.0917	25.2705	24.2191	24.4699	HNRNPH3	+		4.01433	0	5.25301	3.93446	no	Heterogeneous nuclear ribonucleoprotein H3	P31942;P31942-2;P31942-3;P31942-4
29.9643	30.0212	29.6787	23.1384	21.5154	22.421	TIA1	+	+	4.01082	0	7.52979	5.083	no	Nucleolysin TIA-1 isoform p40	P31483;F8W8I6;P31483-3;E5RGV5;E5RG67
26.0058	26.1948	25.8994	28.0641	27.7679	27.6517	CORO1A			3.55202	0.00139056	-1.79458	-1.56035	na	Coronin-1A;Coronin	P31146;H3BRY3
26.4856	26.303	26.3083	22.6181	21.917	21.5084	RBMS1	+	+	3.72105	0	4.35112	3.27265	no	RNA-binding motif, single-stranded-interacting protein 1	P29558;F6Y5H0;P29558-2;E7ETU5
21.8847	20.4165	22.5326	22.5609	21.9036	22.8284	RPL10		+	0.52771	0.405474	-0.819728	-0.486876	yes	60S ribosomal protein L10	P27635;X1WI28
30.8225	32.9926	32.1681	23.6583	25.0065	22.1912	PTBP1	+		2.90521	0	8.37575	4.12605	no	Polypyrimidine tract-binding protein 1	P26599;P26599-2;P26599-3;A0A0U1RRM4;A6NLN1
28.7474	28.771	28.9111	29.6916	28.7911	29.0953	RPL13			0.64162	0.732348	-0.382866	-0.301625	na	60S ribosomal protein L13	P26373;P26373-2;J3QSB4
28.0539	28.3552	28.3715	22.4598	22.6545	22.2094	U2AF2	+	+	5.41253	0	5.81895	4.99436	no	Splicing factor U2AF 65 kDa subunit	P26368;P26368-2;K7ENG2
25.3108	25.1913	25.9225	22.4691	21.6474	22.6801	DDX6	+	+	2.93359	0.00126316	3.20935	2.3123	no	Probable ATP-dependent RNA helicase DDX6	P26196
24.4216	23.3926	24.0807	25.826	24.7542	22.3518	MSN			0.117499	0.878054	-0.345735	-0.166959	na	Moesin	P26038
25.6532	24.8218	24.2666	29.3046	28.2671	28.3039	ATP5A1			2.66854	0.00136709	-3.71135	-2.43026	na	ATP synthase subunit alpha, mitochondrial	P25705;P25705-2;P25705-3
22.8779	23.1562	23.7536	22.066	21.8336	22.3237	RPS12	+	+	1.80452	0.0289709	1.18814	0.917803	no	40S ribosomal protein S12	P25398
21.8106	21.7192	22.0051	22.533	21.8266	22.4309	POLR2A		+	0.821579	0.680806	-0.41857	-0.338648	yes	DNA-directed RNA polymerase II subunit RPB1;DNA-directed RNA polymerase	P24928;A0A087WWE2
29.8316	30.6051	29.9671	22.3595	22.2347	22.3488	EIF4B	+		5.26383	0	7.82025	6.29763	no	Eukaryotic translation initiation factor 4B	P23588;E7EX17;P23588-2;F8VX11
25.8206	25.7963	26.0847	29.629	29.043	28.9912	CFL1			3.91582	0.000707692	-3.3205	-2.71198	na	Cofilin-1	P23528;G3V1A4;E9PK25;E9PP50;E9PQB7;E9PLJ3;E9PS23
30.4133	30.1039	31.0655	23.9004	22.9971	23.711	RPS3	+		4.22326	0	6.99135	5.01203	no	40S ribosomal protein S3	P23396;P23396-2;E9PL09;E9PPU1;F2Z2S8;H0YCJ7;H0YF32;H0YEU2
21.8913	22.2526	22.4283	22.2485	22.1986	22.46	PPIB		+	0.249624	0.943943	-0.111659	-0.0948506	yes	Peptidyl-prolyl cis-trans isomerase B	P23284
31.48	32.2287	31.6961	23.5906	22.8356	23.7478	SFPQ	+		4.70681	0	8.41026	6.18936	no	Splicing factor, proline- and glutamine-rich	P23246;P23246-2
32.3096	32.376	32.22	29.4874	28.9387	28.2353	HNRNPA2B1	+		3.13778	0.00142105	3.41472	2.50135	no	Heterogeneous nuclear ribonucleoproteins A2/B1	P22626;P22626-2;A0A087WUI2
22.5636	24.8905	24.0813	26.0107	25.9584	25.698	FLNA			1.38449	0.00590406	-2.04389	-1.21024	na	Filamin-A	P21333;P21333-2;Q5HY54;Q60FE5;A0A087WWY3
31.8273	31.8799	31.606	29.1386	28.8215	28.7412	NCL	+		4.38603	0.00143046	2.87067	2.50164	no	Nucleolin	P19338;H7BY16
25.115	24.5713	25.0251	26.8977	26.1139	26.2802	SON			2.19548	0.00775362	-1.52679	-1.18188	na	Protein SON	P18583-5;P18583-2;P18583;P18583-7;P18583-9;P18583-3;P18583-10;P18583-4;P18583-6;H7C1M2
27.9539	28.9966	29.0566	28.9871	28.5878	28.3928	RPL7			0.0108602	0.998795	0.0131226	0.0093838	na	60S ribosomal protein L7	P18124;A8MUD9
23.1675	23.1817	24.4525	22.6659	21.7927	21.9027	RPL35A	+	+	1.36432	0.0216722	1.48016	0.982316	yes	60S ribosomal protein L35a	P18077;C9K025;F8WBS5;F8WB72
29.5817	30.0101	30.177	24.9542	25.1299	25.0102	DDX5	+		4.9176	0	4.89148	4.12878	no	Probable ATP-dependent RNA helicase DDX5	P17844;J3KTA4;P17844-2
26.4517	26.8531	26.0932	22.4641	21.6756	22.5855	YBX3	+	+	3.52094	0	4.22425	3.10634	no	Y-box-binding protein 3	P16989;P16989-2;P16989-3
27.2274	27.9783	27.517	29.8388	29.9255	29.4994	HIST1H1C			2.99249	0.00147273	-2.18035	-1.7382	na	Histone H1.2	P16403
26.4041	26.6273	26.2167	28.7454	29.2643	28.7916	HIST1H1B			3.60707	0.001125	-2.5177	-2.09131	na	Histone H1.5	P16401
25.3416	26.7538	23.3264	26.9978	29.1985	30.5279	DSP			1.23618	0.00138462	-3.76749	-1.54957	na	Desmoplakin	P15924;P15924-3;P15924-2
32.1112	32.2068	32.0383	28.5572	28.2939	28.4882	RPS2	+		5.61511	0	3.67237	3.36081	no	40S ribosomal protein S2	P15880;H0YEN5;E9PQD7;I3L404;E9PMM9
24.3975	24.4187	25.0785	22.4137	21.5636	22.7189	GSPT1	+	+	2.36496	0.00145946	2.39948	1.69977	yes	Eukaryotic peptide chain release factor GTP-binding subunit ERF3A	P15170-3;P15170-2;P15170;H3BR35
25.136	25.4885	25.2758	27.0999	26.5213	26.5704	RAC2			2.60204	0.00772563	-1.43045	-1.18057	na	Ras-related C3 botulinum toxin substrate 2	P15153;B1AH77;B1AH80;B1AH78
23.6822	25.0444	24.4089	24.8176	26.4393	26.9641	JUP			1.05294	0.0236184	-1.69523	-0.965141	na	Junction plakoglobin	P14923;C9JTX4;C9J826;C9JK18;C9JKY1
31.1022	31.1378	31.2694	24.2674	23.9683	24.0281	HNRNPL	+		6.54588	0	7.08187	6.41158	no	Heterogeneous nuclear ribonucleoprotein L	P14866;M0QXS5;P14866-2
24.774	23.6237	24.0393	26.8375	26.9272	27.0967	PKM			2.90777	0.00111917	-2.80811	-2.08816	na	Pyruvate kinase PKM;Pyruvate kinase	P14618;P14618-3;B4DNK4;H3BQ34
23.7705	23.58	21.5614	26.0079	22.2558	22.1846	MIF			0.130009	0.844587	-0.512095	-0.209267	na	Macrophage migration inhibitory factor	P14174
24.4963	24.3933	24.1312	24.976	24.6489	22.7059	LCP1			0.116679	0.905141	0.22997	0.133953	na	Plastin-2	P13796
26.7269	26.5823	26.6103	27.8189	27.3748	27.3237	EEF2			2.21581	0.06829	-0.865938	-0.744342	na	Elongation factor 2	P13639
27.0099	27.1163	27.0648	23.0357	22.3946	22.2077	XRCC5	+	+	4.24079	0	4.51767	3.60664	no	X-ray repair cross-complementing protein 5	P13010
25.5864	26.2153	25.825	24.3709	22.0045	22.9402	XRCC6	+		1.75243	0.00141485	2.77035	1.61811	no	X-ray repair cross-complementing protein 6	P12956;B1AHC9;P12956-2
25.7745	25.8857	26.2237	26.0665	25.5058	26.2878	GZMA			0.00969516	0.997564	0.00792249	0.00624261	na	Granzyme A	P12544;P12544-2
25.9891	26.0496	25.6425	26.8129	27.012	25.7955	SLC25A6			0.746563	0.445249	-0.646414	-0.462548	na	ADP/ATP translocase 3;ADP/ATP translocase 3, N-terminally processed	P12236
32.5106	33.129	32.6785	23.6783	21.8686	21.5934	PABPC1	+		3.97222	0	10.3926	6.18786	no	Polyadenylate-binding protein 1;Polyadenylate-binding protein	P11940;E7EQV3;E7ERJ7;P11940-2;A0A087WTT1
24.3982	24.0475	24.071	26.8158	26.576	26.3057	HSPA8			3.6792	0.00109645	-2.39359	-2.01856	na	Heat shock cognate 71 kDa protein	P11142;E9PKE3;P11142-2;E9PNE6;E9PN89
24.3864	25.1322	24.2667	27.8001	28.8426	27.177	HSPD1			2.41444	0.00115508	-3.34482	-2.14932	na	60 kDa heat shock protein, mitochondrial	P10809
25.5312	23.9331	22.3826	26.9356	28.153	27.229	TXN			1.62768	0.000986301	-3.49029	-1.76261	na	Thioredoxin	P10599;P10599-2
30.8591	31.6032	32.4305	26.6803	25.6432	26.0474	HNRNPA1;HNRNPA1L2	+		3.2678	0	5.50733	3.56457	no	Heterogeneous nuclear ribonucleoprotein A1;Heterogeneous nuclear ribonucleoprotein A1, N-terminally processed;Heterogeneous nuclear ribonucleoprotein A1-like 2	P09651;F8W6I7;P09651-2;P09651-3;F8VZ49;Q32P51;F8VTQ5
24.5296	25.3596	24.4604	26.0571	27.0974	26.3349	LGALS1			1.80536	0.0061978	-1.71322	-1.2027	na	Galectin-1	P09382
21.8301	21.9796	22.2041	22.6773	22.0999	22.1023	MRPL3		+	0.583149	0.81355	-0.288532	-0.236372	yes	39S ribosomal protein L3, mitochondrial	P09001;D6RC14;H0Y9G6;E7ETU7
27.4394	27.6924	27.939	25.2858	25.5819	25.0825	RPSA	+		3.50165	0.00106931	2.37349	1.97049	no	40S ribosomal protein SA	P08865;C9J9K3;A0A0C4DG17;F8WD59
26.9961	27.334	25.269	29.8661	29.4249	29.1688	VIM			1.93242	0.000995392	-2.95354	-1.76739	na	Vimentin	P08670;B0YJC4
23.37	23.8496	23.4448	22.8994	22.3329	22.769	SNRNP70		+	1.75969	0.0778619	0.887688	0.723452	no	U1 small nuclear ribonucleoprotein 70 kDa	P08621;P08621-2;P08621-3
25.6781	25.418	25.735	28.077	28.0461	27.7376	HSP90AB1			4.05687	0.00110769	-2.3432	-2.04498	na	Heat shock protein HSP 90-beta	P08238
22.2884	22.1213	21.3864	22.617	22.6762	23.2123	ANXA6			1.26301	0.105621	-0.903133	-0.676223	na	Annexin A6	P08133;P08133-2
33.5917	33.8795	33.8896	22.6451	22.8357	22.6418	HNRNPC	+		7.1303	0	11.0794	9.92057	no	Heterogeneous nuclear ribonucleoproteins C1/C2	P07910-2;G3V4C1;B2R5W2;G3V4W0;B4DY08;P07910-4;G3V2D6
27.7334	28.1362	27.55	30.2559	29.4204	29.1675	PFN1			2.0836	0.00352941	-1.80807	-1.31818	na	Profilin-1	P07737;K7EJ44
25.6575	25.1994	25.2771	28.836	27.8139	28.4856	TUBB			3.08271	0.00121348	-3.00049	-2.2533	na	Tubulin beta chain	P07437;Q5JP53;Q5ST81
23.9571	24.2782	24.1608	25.2682	26.5699	26.5658	ANXA2;ANXA2P2			1.97163	0.002176	-2.00259	-1.38755	na	Annexin A2;Annexin;Putative annexin A2-like protein	P07355;P07355-2;H0YN42;H0YMD0;H0YMU9;H0YM50;A6NMY6;H0YNP5;H0YKS4;H0YN28;H0YL33
26.5304	26.5667	25.7319	28.7847	28.3895	28.372	NPM1			2.74254	0.00146606	-2.23907	-1.71716	na	Nucleophosmin	P06748;P06748-2;P06748-3
26.9144	26.4586	26.4583	28.9132	28.4955	28.4335	ENO1			3.1397	0.00143363	-2.0036	-1.6504	na	Alpha-enolase	P06733;P06733-2
21.7667	24.6942	24.3799	26.021	26.727	26.7391	SLC25A5			1.40247	0.00135565	-2.88206	-1.47211	na	ADP/ATP translocase 2;ADP/ATP translocase 2, N-terminally processed	P05141
26.5176	26.2715	25.8171	28.7297	28.7384	28.4731	GAPDH			3.40666	0.00108	-2.44499	-1.99944	na	Glyceraldehyde-3-phosphate dehydrogenase	P04406;P04406-2;E7EUT5
25.0355	25.3093	25.2185	26.7327	26.6944	26.0354	ALDOA			2.24781	0.0133288	-1.29976	-1.048	na	Fructose-bisphosphate aldolase A;Fructose-bisphosphate aldolase	P04075;J3KPS3;P04075-2;H3BQN4;H3BPS8
24.2397	24.2272	24.3832	25.5882	25.5097	25.9829	TF			3.09452	0.00597015	-1.41022	-1.22123	na	Serotransferrin	P02787
23.2106	23.9154	21.6502	25.8795	25.3906	25.5941	APOC3			1.77082	0.00139655	-2.69599	-1.6008	na	Apolipoprotein C-III	P02656;B0YIW2
22.3399	26.6998	25.0929	22.6652	22.1589	21.8502	IGHG2	+	+	0.895153	0.0103448	2.48606	1.08326	yes	Ig gamma-2 chain C region	P01859
27.7802	28.1849	28.4432	29.3526	29.0283	29.7449	IGHG1			1.92446	0.0232871	-1.23919	-0.965785	na	Ig gamma-1 chain C region	P01857;A0A0A0MS08;A0A0A0MS07
26.6777	27.3493	27.2521	28.3714	27.8865	28.5633	IGKC			1.8148	0.0288774	-1.1807	-0.914817	na	Ig kappa chain C region	P01834;A0A075B6H6
24.9736	24.0474	24.947	24.3921	24.732	24.7258	C3			0.0413038	0.987982	0.0393639	0.0297215	na	Complement C3;Complement C3 beta chain;C3-beta-c;Complement C3 alpha chain;C3a anaphylatoxin;Acylation stimulating protein;Complement C3b alpha chain;Complement C3c alpha chain fragment 1;Complement C3dg fragment;Complement C3g fragment;Complement C3d fragment;Complement C3f fragment;Complement C3c alpha chain fragment 2	P01024
25.194	24.6373	25.2083	26.1993	26.0705	21.8028	SERPINA1			0.0779356	0.906488	0.322306	0.131195	na	Alpha-1-antitrypsin;Short peptide from AAT	P01009;A0A024R6I7;P01009-2;A0A0G2JRN3;P01009-3
26.6796	27.0591	26.3529	27.7299	27.5048	27.3947	LDHA			1.69344	0.0951522	-0.845954	-0.689642	na	L-lactate dehydrogenase A chain	P00338;P00338-3;P00338-2;P00338-5;P00338-4;F5GXY2
25.3226	24.9428	25.0535	26.4992	25.9483	25.9329	TOP3B			2.02686	0.0411589	-1.02046	-0.838	na	DNA topoisomerase 3-beta-1;DNA topoisomerase	O95985;O95985-3;O95985-2;H0Y6W0
24.8817	25.1019	24.7208	23.4442	21.3913	22.8217	STAU1	+	+	1.71994	0.00132245	2.34906	1.45209	no	Double-stranded RNA-binding protein Staufen homolog 1	O95793;Q5JW30;O95793-2;O95793-3;A0A087X1A5
29.0462	29.3679	29.9873	22.6914	22.1227	23.1095	PTBP3	+	+	4.17071	0	6.82589	4.88421	no	Polypyrimidine tract-binding protein 3	O95758-2;O95758-6
32.8601	31.6109	31.9175	22.5711	22.1758	22.3961	CELF2	+	+	4.8053	0	9.74849	6.99886	no	CUGBP Elav-like family member 2	O95319;Q5VZZ6;A0A0J9YX66;A0A1B0GU44;E9PC62;A0A1B0GUN8;A0A0J9YXJ0;O95319-5;O95319-2;O95319-4;O95319-3;V9GYD9
23.0443	23.7185	22.8906	22.0292	21.9024	22.0721	RSL1D1	+	+	2.02841	0.0233642	1.21655	0.96605	yes	Ribosomal L1 domain-containing protein 1	O76021;J3QSV6;I3L3C4;I3L3U9
21.5512	24.266	24.1939	24.3919	23.9289	22.6853	ARL6IP5			0.117362	0.877625	-0.331657	-0.163517	na	PRA1 family protein 3	O75915
27.7255	27.108	28.254	25.6654	23.5752	25.9119	EIF3G	+		1.50668	0.0013444	2.64501	1.45984	no	Eukaryotic translation initiation factor 3 subunit G	O75821;K7EL20;K7ENA8;K7ER90
32.1123	32.557	32.3416	21.5666	21.0563	20.4917	CSDE1	+		5.33147	0	11.2987	8.4575	no	Cold shock domain-containing protein E1	O75534;O75534-4
24.9358	25.3285	24.9643	23.1083	22.3288	22.3586	SF3B1	+	+	3.01822	0.00104854	2.47768	1.92872	no	Splicing factor 3B subunit 1	O75533
25.9722	26.2296	26.9475	22.7596	21.4874	22.1769	SRSF10	+	+	3.08053	0	4.24178	2.88675	no	Serine/arginine-rich splicing factor 10	O75494;O75494-3;O75494-4;Q5JRI1;O75494-5;O75494-6;O75494-2
25.0826	25.1415	24.8252	28.1856	27.6901	27.6097	CS			3.78973	0.00128571	-2.81205	-2.33448	na	Citrate synthase, mitochondrial;Citrate synthase	O75390;B4DJV2;A0A0C4DGI3
24.4007	24.0914	23.8445	22.5854	22.3354	23.12	ANKRD17	+	+	2.15	0.00975439	1.43193	1.11707	no	Ankyrin repeat domain-containing protein 17	O75179;H0YM23;O75179-6;O75179-7;O75179-2;H0YLQ3;O75179-3
27.6187	27.6136	27.4245	21.6429	21.2917	22.2285	ZC3H11A	+	+	4.49915	0	5.83121	4.55347	no	Zinc finger CCCH domain-containing protein 11A	O75152;E9PQ61;E9PBY7
25.0825	25.8059	25.6804	22.6743	22.7914	22.2074	EDF1	+	+	3.31286	0.00124855	2.96526	2.30634	yes	Endothelial differentiation-related factor 1	O60869;O60869-2;O60869-3
21.7772	22.8567	22.3482	22.9718	22.2447	22.397	EIF5B		+	0.213683	0.889039	-0.21045	-0.152233	yes	Eukaryotic translation initiation factor 5B	O60841;A0A087WUT6
33.9598	34.0951	34.0293	25.3899	25.3809	25.5483	SYNCRIP	+		7.6546	0	8.58836	8.04943	no	Heterogeneous nuclear ribonucleoprotein Q	O60506;O60506-2
24.0581	24.5328	24.0558	22.345	21.8174	23.0497	AQR	+	+	2.01094	0.00350195	1.81155	1.30269	no	Intron-binding protein aquarius	O60306
24.2207	24.6371	24.4372	23.4097	22.9298	23.4433	KIF1C	+	+	2.33385	0.0227867	1.17073	0.97169	yes	Kinesin-like protein KIF1C	O43896
25.4332	25.8996	26.1762	23.0398	22.0676	23.5074	AKAP8	+	+	2.46972	0.00108543	2.96472	2.00829	no	A-kinase anchor protein 8	O43823
23.4005	23.9736	23.8009	22.0706	22.5869	23.0608	ZNF207	+	+	1.59025	0.0374937	1.15228	0.864749	no	BUB3-interacting and GLEBS motif-containing protein ZNF207	O43670;J3QRS9;O43670-2;O43670-4;X6R4W8;O43670-3;J3KS31
25.7451	25.833	25.8506	24.7217	24.5827	22.9651	EIF4G3	+		1.41779	0.00998611	1.71968	1.09902	no	Eukaryotic translation initiation factor 4 gamma 3	O43432;A0A0A0MSA7;A0A0U1RQK7;O43432-3;O43432-4
31.6793	31.5289	31.9023	25.8092	22.5005	22.7199	HNRNPR	+		2.7666	0	8.02701	3.87081	no	Heterogeneous nuclear ribonucleoprotein R	O43390;O43390-3;B4DT28
24.2661	24.1276	23.8553	22.607	22.3514	22.7439	DHX15	+	+	3.09057	0.00348837	1.51557	1.29902	yes	Pre-mRNA-splicing factor ATP-dependent RNA helicase DHX15	O43143
26.7206	26.3489	26.2654	22.51	21.7281	22.3114	DDX3Y	+	+	4.00619	0	4.26182	3.34736	no	ATP-dependent RNA helicase DDX3Y	O15523;O15523-2
23.0974	23.7145	23.0638	23.746	22.4108	21.9378	EIF3H			0.437926	0.610442	0.593697	0.375457	na	Eukaryotic translation initiation factor 3 subunit H	O15372;B3KS98;A0A087WZK9
27.5953	27.4388	27.456	22.7467	22.0184	22.4422	EIF3D	+	+	4.71023	0	5.09424	4.18619	no	Eukaryotic translation initiation factor 3 subunit D	O15371;O15371-2;O15371-3
24.9313	24.9882	24.9443	22.902	21.928	21.9521	CASC3	+	+	2.95646	0.00110204	2.69391	2.03901	yes	Protein CASC3	O15234;J3KSY7
23.5624	23.1859	23.3637	22.7785	22.0547	23.0916	TRANK1		+	1.05157	0.281846	0.729098	0.549948	yes	TPR and ankyrin repeat-containing protein 1	O15050
27.9688	29.6524	28.0586	24.9649	24.2847	22.307	HNRNPDL	+		2.08507	0.00133333	4.70769	2.39368	no	Heterogeneous nuclear ribonucleoprotein D-like	O14979-3;O14979-2
31.2756	32.025	31.1951	22.3832	22.3961	22.6041	DDX3X	+		5.29917	0	9.03745	7.09507	no	ATP-dependent RNA helicase DDX3X	O00571;A0A0D9SFB3;A0A0D9SG12;A0A0D9SF53;O00571-2
23.3938	24.1052	24.3033	22.442	22.0089	23.9866	POLRMT			0.782994	0.106501	1.12162	0.675384	na	DNA-directed RNA polymerase, mitochondrial	O00411
21.8781	21.9986	21.5877	23.215	21.4605	22.2556	MACF1		+	0.396056	0.710518	-0.488893	-0.321285	yes		H3BPE1;H3BQK9
22.4068	23.3412	22.5673	22.0433	22.4114	22.245	LARP4B		+	0.810389	0.548472	0.538555	0.411903	yes		H0Y4V9;H0Y641
24.5609	24.4342	24.2922	22.445	22.747	21.6864	ATP5J2-PTCD1;PTCD1	+	+	2.55776	0.0014087	2.13632	1.61246	yes	Pentatricopeptide repeat-containing protein 1, mitochondrial	G3V325;O75127
24.3962	24.5144	24.1139	22.9235	22.8182	22.616	MAP4	+	+	3.3209	0.00311811	1.55563	1.35369	no	Microtubule-associated protein;Microtubule-associated protein 4	E7EVA0;P27816;P27816-6;P27816-2;P27816-5;P27816-4
28.3562	27.3946	25.4984	22.7306	21.4239	22.5178	CNBP	+	+	2.18998	0.00144	4.85893	2.51495	yes		D6RAT4
30.1809	29.5328	30.5533	22.1612	21.9546	22.4688	ZC3HAV1	+		4.72383	0	7.89415	5.91987	no		C9J6P4
26.8382	26.9334	26.5595	22.2916	21.961	21.9787	R3HDM2	+	+	5.14893	0	4.69996	4.06825	no	R3H domain-containing protein 2	B5MCU0;Q9Y2K5;B5MCG9;A0A0U1RRA6;H7C0E9
26.4472	26.5026	26.4033	23.0004	22.8934	21.8658	CNOT1	+	+	3.35645	0.000754098	3.86451	2.83562	no	CCR4-NOT transcription complex subunit 1	A5YKK6;A5YKK6-2;A5YKK6-3;A5YKK6-4
24.0795	24.1861	23.6876	24.3101	24.3541	24.3649	RNF213			1.106	0.720997	-0.358611	-0.311168	na	E3 ubiquitin-protein ligase RNF213	A0A0A0MTR7;Q63HN8;A0A0A0MTC1;Q63HN8-4
26.9524	27.3272	26.8353	23.6071	21.985	21.2828	RAVER1	+	+	2.59812	0.000724409	4.74668	2.78551	no	Ribonucleoprotein PTB-binding 1	A0A087WZ13;E9PAU2;Q8IY67-2;Q8IY67
24.7325	24.5878	24.9813	25.2317	25.5208	25.4619	IGHM			1.93261	0.269238	-0.637545	-0.55688	na	Ig mu chain C region;Ig mu heavy chain disease protein	A0A087WYJ9;A0A075B6N9;A0A1B0GUU9;P01871;P01871-2;P04220
23.4156	23.0618	22.9184	22.6412	22.0892	22.7492	MYEF2		+	1.19048	0.35905	0.638718	0.510072	no	Myelin expression factor 2	A0A087WUT0;A0A0A0MR39;Q9P2K5;A0A0A0MQW0;A0A0C4DGV1;H0YN19;Q9P2K5-2
22.4123	25.1272	23.7383	24.4465	24.0597	24.3347	IGHG3			0.262299	0.742091	-0.521028	-0.290725	na	Ig gamma-3 chain C region	A0A075B6N8;P01860
23.6892	24.1618	24.6784	22.7025	24.8917	25.1311	IGLC3;IGLC2;IGLC6			0.0265956	0.990608	-0.0653337	-0.0358223	na	Ig lambda-3 chain C regions;Ig lambda-2 chain C regions;Ig lambda-6 chain C region	A0A075B6L0;A0A075B6K9;P0CG06;P0CG05;P0CF74
29.9841	30.0588	30.0156	22.5639	22.3925	22.9258	HDLBP	+	+	5.89619	0	7.39211	6.37978	no	Vigilin	A0A024R4E5;Q00341;Q00341-2;H0Y394

## Sheet: Human RNA-IC iTreg
LFQ intensity CL_1	LFQ intensity CL_2	LFQ intensity ncL_1	LFQ intensity ncL_2	LFQ intensity ncL_3	Gene names	T-test Significant	Significant by unique ID	-Log Student's T-test p-value Treg_CL_Treg_ncL	Student's T-test q-value Treg_CL_Treg_ncL	Student's T-test Difference Treg_CL_Treg_ncL	Student's T-test Test statistic Treg_CL_Treg_ncL	Protein names	Majority protein IDs
27.9773	28.1633	22.5433	21.5812	22.5559	YTHDF2	+	+	3.08727	0	5.84349	4.10799	YTH domain-containing family protein 2	Q9Y5A9;Q9Y5A9-2
26.5355	26.2884	22.685	22.2044	21.609	CCDC9	+	+	2.70971	0.0065641	4.24583	3.00659	Coiled-coil domain-containing protein 9	Q9Y3X0;M0QYB4
24.558	24.7791	22.2905	22.0875	22.0179	STRAP	+	+	3.49305	0.00775281	2.53661	2.23702	Serine-threonine kinase receptor-associated protein	Q9Y3F4;Q9Y3F4-2
23.7874	24.2895	21.7525	22.1162	22.0444	EIF3L	+	+	2.50483	0.0199825	2.06736	1.67282	Eukaryotic translation initiation factor 3 subunit L	Q9Y262;B0QY89;Q9Y262-2;B0QY90
24.9729	24.9099	22.3747	22.9761	20.7846	PA2G4	+	+	1.38169	0.0243515	2.8963	1.57041	Proliferation-associated protein 2G4	Q9UQ80;Q9UQ80-2;F8VR77
27.9791	27.7219	21.8096	22.5049	22.0166	TNRC6B	+	+	3.5825	0	5.74011	4.47457	Trinucleotide repeat-containing gene 6B protein	Q9UPQ9-1;Q9UPQ9;H0Y720
28.529	28.2044	22.5303	21.6122	21.3679	G3BP2	+	+	3.08603	0	6.52991	4.43442	Ras GTPase-activating protein-binding protein 2	Q9UN86;Q9UN86-2
24.7472	24.6039	22.8105	21.1095	21.997	COL17A1	+	+	1.62154	0.0205739	2.70321	1.65195	Collagen alpha-1(XVII) chain;120 kDa linear IgA disease antigen;97 kDa linear IgA disease antigen	Q9UMD9;Q9UMD9-2;A2A2Y8
26.089	25.3391	23.0225	22.742	21.1761	AGO1	+	+	1.63311	0.0130427	3.40052	1.89703	Protein argonaute-1;Protein argonaute	Q9UL18;Q5TA58
27.0674	26.9617	22.6255	21.3753	22.387	AGO2	+	+	2.65192	0.00438095	4.88531	3.26496	Protein argonaute-2	Q9UKV8;Q9UKV8-2
24.9231	24.5397	23.1114	21.758	22.5247	PUF60	+	+	1.6389	0.0309841	2.26669	1.48572	Poly(U)-binding-splicing factor PUF60	Q9UHX1-6;A0A0J9YYL3;A0A0J9YVP6;Q9UHX1-4;Q9UHX1-5;Q9UHX1-2;Q9UHX1;A0A0J9YXJ8;A0A0J9YXX5;Q9UHX1-3;A0A0J9YVR6;E9PQ56;A0A0J9YWM1;H0YEM1
26.5522	26.427	21.8261	21.9669	22.42	ZC3H7B	+	+	3.47829	0.00362353	4.41859	3.57502	Zinc finger CCCH domain-containing protein 7B	Q9UGR2;Q9UGR2-2
26.0032	25.643	22.912	22.1301	22.2237	ZNFX1	+	+	2.65236	0.00515436	3.40117	2.52801	NFX1-type zinc finger-containing protein 1	Q9P2E3;Q5JXR6
24.0134	24.1513	22.2398	21.7801	21.4338	CNOT2	+	+	2.29325	0.0177937	2.26447	1.73427	CCR4-NOT transcription complex subunit 2	Q9NZN8;F8VV52;Q9NZN8-4;Q9NZN8-5;Q9NZN8-2;H0YI11;H0YH84;F8W145;F8VP97
25.6894	25.7882	22.6911	22.1516	21.7518	FASTKD2	+	+	2.67485	0.00556522	3.54065	2.61639	FAST kinase domain-containing protein 2	Q9NYY8;Q9NYY8-2
26.9798	27.2201	21.566	21.8156	22.1465	FAM120C	+	+	3.70988	0	5.25726	4.25762	Constitutive coactivator of PPAR-gamma-like protein 2	Q9NX05;F8W881
26.7073	27.0662	22.6536	22.0224	20.9097	RBM22	+	+	2.30585	0.00650847	5.02486	3.00605	Pre-mRNA-splicing factor RBM22	Q9NW64;Q9NW64-2;E5RJW4
25.1908	24.8595	22.6034	22.4578	21.9722	SPATS2L	+	+	2.63689	0.00886316	2.68063	2.10154	SPATS2-like protein	Q9NUQ6;Q9NUQ6-2;Q9NUQ6-4;Q9NUQ6-3;B8ZZZ7;F8W6C2
27.4046	27.1766	22.1244	20.8761	21.7283	STAU2	+	+	2.88664	0.0022029	5.71434	3.85322	Double-stranded RNA-binding protein Staufen homolog 2	Q9NUL3;A0A0A0MTD1;F8VPI7;E7EPX0;E7EVJ4;E9PH62;A0A0A0MTC5;Q9NUL3-8;Q9NUL3-3;Q9NUL3-2;A0A0A0MTC4;A0A0A0MTC6;Q9NUL3-6;Q9NUL3-7;E5RJN7;Q9NUL3-4;G5EA18;E7EVI1
24.8563	24.778	22.2957	22.0679	21.1961	ZCCHC3	+	+	2.19336	0.00941538	2.96387	2.06745	Zinc finger CCHC domain-containing protein 3	Q9NUD5;Q9NUD5-2
23.9823	24.4682	22.3155	21.8085	21.2479	APOBEC3C	+	+	1.94181	0.0189867	2.43461	1.69391	DNA dC->dU-editing enzyme APOBEC-3C	Q9NRW3
24.7731	24.7232	22.0846	21.0752	21.6917	EIF4ENIF1	+	+	2.42772	0.00713953	3.13099	2.2693	Eukaryotic translation initiation factor 4E transporter	Q9NRA8;B1AKL4;Q9NRA8-3;Q9NRA8-2;B0QYZ7
31.4381	29.8575	21.2333	21.3922	21.3931	MBNL1	+	+	3.25026	0	9.30826	5.84319	Muscleblind-like protein 1	Q9NR56-6;Q9NR56-2;Q9NR56-5;Q9NR56-3;Q9NR56-4;H7C4T5
28.1489	27.7628	22.2036	22.3618	21.7476	MOV10	+	+	3.63039	0	5.85156	4.5792	Putative helicase MOV-10	Q9HCE1;Q5JR04;Q9HCE1-2
27.0243	27.0127	22.1176	22.3622	22.3132	APOBEC3G	+	+	4.73385	0	4.75416	4.33548	DNA dC->dU-editing enzyme APOBEC-3G	Q9HC16
27.3448	26.8471	22.4798	21.3636	21.7981	TDRD3	+	+	2.83619	0.00366667	5.21546	3.57577	Tudor domain-containing protein 3	Q9H7E2-3;Q9H7E2;Q9H7E2-2
25.0121	24.6477	22.8565	22.2526	21.9729	YTHDC2	+	+	2.18748	0.0154128	2.46927	1.81171	Probable ATP-dependent RNA helicase YTHDC2	Q9H6S0;D6RA70
28.5482	27.936	22.5885	21.7523	22.0572	RBM38;RBM24	+	+	3.25012	0	6.10942	4.39761	RNA-binding protein 38;RNA-binding protein 24	Q9H0Z9;F6VZ39;Q9BX46;Q9H0Z9-2;H0YA61;A6NG75;H0Y8S7;Q9BX46-5;Q9BX46-2
25.6436	24.7837	21.7737	21.318	22.3843	PARP12	+	+	2.15419	0.00784091	3.38831	2.24151	Poly [ADP-ribose] polymerase 12	Q9H0J9;G5E9U9
25.1622	25.2601	22.2824	21.908	22.0501	XRN2	+	+	3.65797	0.0058626	3.13098	2.73318	5-3 exoribonuclease 2	Q9H0D6;Q9H0D6-2
27.9572	26.9343	22.6132	22.2293	22.1623	SLIRP	+	+	2.91612	0.00380247	5.1108	3.59368	SRA stem-loop-interacting RNA-binding protein, mitochondrial	Q9GZT3;Q9GZT3-2;A0A087WUN7;H0YJ40;G3V4X6;G3V2S9;H0YJW7
26.9744	27.3385	22.262	21.7817	21.0469	API5	+	+	2.84729	0.004	5.4596	3.69923	Apoptosis inhibitor 5	Q9BZZ5-2;Q9BZZ5;G3V1C3;Q9BZZ5-3;Q9BZZ5-6;Q9BZZ5-5;Q9BZZ5-1;H0YER7
26.8722	26.6763	22.7365	21.3105	21.5991	YTHDF1	+	+	2.4856	0.004	4.89219	3.12264	YTH domain-containing family protein 1	Q9BYJ9
26.854	26.9802	21.8592	21.2374	22.0402	POLDIP3	+	+	3.30681	0	5.20483	3.9509	Polymerase delta-interacting protein 3	Q9BY77;F6VRR5;Q9BY77-2;F8WCX5;Q8WUT1
25.4336	24.9502	22.1491	22.6373	22.6872	LSM14B	+	+	2.60086	0.00881675	2.70071	2.10073	Protein LSM14 homolog B	Q9BX40;Q9BX40-2;Q5TBP9
27.6465	26.1874	22.3486	21.8108	23.1608	RBM4	+	+	2.03767	0.00533333	4.47688	2.56823	RNA-binding protein 4	Q9BWF3;E9PB51;Q9BWF3-4;D6R9K7;J3QRR5;Q9BWF3-3;Q9BWF3-2
25.7335	25.865	22.7227	21.6957	22.2456	HNRNPUL1	+	+	2.57492	0.00540845	3.57791	2.5811	Heterogeneous nuclear ribonucleoprotein U-like protein 1	Q9BUJ2;Q9BUJ2-2;A0A0A0MRA5;B7Z4B8;Q9BUJ2-4;Q9BUJ2-3;M0R3F1;M0QYZ0
28.1206	27.8202	21.7097	21.751	22.2901	ATXN2	+	+	3.73062	0	6.05346	4.78135	Ataxin-2	Q99700;H0YH87;V9GY86;Q99700-2;Q99700-4;F8WB06;F8VQP2;Q99700-5
27.4329	28.4345	22.2434	21.7418	22.3028	EIF3C;EIF3CL	+	+	3.03869	0	5.83773	4.05877	Eukaryotic translation initiation factor 3 subunit C;Eukaryotic translation initiation factor 3 subunit C-like protein	Q99613;Q99613-2;B5ME19
27.161	26.8982	21.6717	22.7074	21.7882	RBM15	+	+	2.84571	0.00489362	4.97378	3.46831	Putative RNA-binding protein 15	Q96T37;A0A087WWP4;Q96T37-4;Q96T37-2;Q96T37-3
24.3415	24.1871	22.7532	21.5709	22.2735	SECISBP2	+	+	1.71943	0.0365961	2.06508	1.42723	Selenocysteine insertion sequence-binding protein 2	Q96T21;Q96T21-2;Q96T21-3
28.3323	27.9161	21.6001	21.1203	22.5956	PURB	+	+	2.78358	0	6.3522	4.01538	Transcriptional activator protein Pur-beta	Q96QR8
27.0396	27.1533	22.7385	22.1358	21.6959	FYTTD1	+	+	2.95746	0.00516854	4.90637	3.52362	UAP56-interacting factor	Q96QD9;Q96QD9-2;Q96QD9-3;H9KVC6
24.9116	24.1981	22.3794	21.1084	21.9884	YTHDC1	+	+	1.79668	0.0180364	2.72946	1.75721	YTH domain-containing protein 1	Q96MU7;Q96MU7-2;J3QR07
25.3977	24.9362	22.6448	21.1483	21.864	RBM33	+	+	1.95328	0.00868041	3.28127	2.07178	RNA-binding protein 33	Q96EV2;H0Y3K4
28.2092	28.1184	22.6745	22.5588	22.744	DAZAP1	+	+	5.2108	0	5.50471	5.10868	DAZ-associated protein 1	Q96EP5;K7EQ55;K7EK33;Q96EP5-2;K7EQ02
28.4712	27.7796	22.5729	22.1342	21.7788	MSI2	+	+	3.20704	0	5.9634	4.28141	RNA-binding protein Musashi homolog 2	Q96DH6;Q96DH6-2;B4DHE8;J3KTC1;B4DM51;Q96DH6-3
26.3654	26.8311	22.5724	21.5593	22.5375	TBRG4	+	+	2.60144	0.00645378	4.37519	2.99162	Protein TBRG4	Q969Z0;Q969Z0-2;C9IZN7;C9J7P5
28.7814	28.0065	21.8963	22.2206	21.9458	CELF1	+	+	3.57114	0	6.37309	4.83989	CUGBP Elav-like family member 1	Q92879-4;G5EA30;Q92879;Q92879-2;Q92879-3;Q92879-6;Q92879-5
27.8193	27.6797	22.3162	22.2144	22.247	TAF15	+	+	5.43917	0	5.49029	5.15578	TATA-binding protein-associated factor 2N	Q92804;Q92804-2;A0A075B7D9
28.0888	28.0717	22.0722	21.5075	21.8932	PSPC1	+	+	4.04877	0	6.25592	5.14809	Paraspeckle component 1	Q8WXF1;Q8WXF1-2;X6RDA4
24.4914	24.3455	21.9819	22.518	22.6613	HNRNPLL;HNRPLL	+	+	2.3017	0.0227574	2.03141	1.59651	Heterogeneous nuclear ribonucleoprotein L-like	Q8WVV9;C9IYN3;D6W592;Q8WVV9-4;B7WPG3;Q8WVV9-5
31.0863	29.6176	22.507	21.6326	21.3734	PUM2	+	+	2.9149	0	8.51433	4.99676	Pumilio homolog 2	Q8TB72-3;Q8TB72-4;A0A0A0MR59;A0A0C4DG68
25.5039	25.1099	21.7752	22.2557	21.3816	RBM15B	+	+	2.64478	0.00537063	3.50273	2.57964	Putative RNA-binding protein 15B	Q8NDT2;Q8NDT2-2
27.5475	27.3513	22.8266	21.9362	21.2426	LSM14A	+	+	2.5571	0.00479167	5.44759	3.41256	Protein LSM14 homolog A	Q8ND56;Q8ND56-3;Q8ND56-2;A0A140TA76;K7EMZ9
24.3566	24.5111	22.2424	21.6887	22.0791	FAM98A	+	+	2.80067	0.0121791	2.43046	1.99265	Protein FAM98A	Q8NCA5;Q8NCA5-2;E9PH82
26.9522	26.6292	21.4093	21.5597	22.6	CCAR2	+	+	2.66014	0.0045098	4.93439	3.29389	Cell cycle and apoptosis regulator protein 2	Q8N163;Q8N163-2;H0YB24;G3V119
26.2941	26.4451	23.2758	22.5317	21.5658	XRN1	+	+	2.05253	0.00753374	3.91181	2.38302	5-3 exoribonuclease 1	Q8IZH2;Q8IZH2-2;H7C5E4
24.2559	24.0125	22.0134	21.2986	21.1552	SUGP2	+	+	2.30248	0.0118835	2.64511	1.95286	SURP and G-patch domain-containing protein 2	Q8IX01;M0R2Z9;Q8IX01-4;Q8IX01-3;M0R3F6
27.5454	27.5078	21.891	21.7678	22.512	ANKHD1	+	+	3.45399	0	5.46966	4.21512	Ankyrin repeat and KH domain-containing protein 1	Q8IWZ3;Q8IWZ3-6;Q8IWZ3-4;E9PDP5
27.0685	27.0604	22.385	22.733	22.7592	ZC3H7A	+	+	4.02324	0.00217143	4.43872	3.84068	Zinc finger CCCH domain-containing protein 7A	Q8IWR0;I3L2K5
28.9412	29.0083	22.0764	21.5361	22.1153	ALYREF	+	+	4.05107	0	7.06549	5.68601	THO complex subunit 4	Q86V81;E9PB61
23.8027	24.1373	21.6935	22.05	22.5773	SMG6	+	+	1.87369	0.0484031	1.86307	1.37589	Telomerase-binding protein EST1A	Q86US8
25.0715	24.9108	21.9401	21.9975	22.2965	MTDH	+	+	3.48542	0.00512	2.91315	2.52283	Protein LYRIC	Q86UE4;E5RJU9
23.9556	24.1659	22.3407	21.7783	22.2632	PATL1	+	+	2.39681	0.0241494	1.9334	1.5588	Protein PAT1 homolog 1	Q86TB9;Q86TB9-4;Q86TB9-2
26.1513	26.1366	22.0823	22.5975	22.1356	YTHDF3	+	+	3.45079	0.0040708	3.87218	3.19691	YTH domain-containing family protein 3	Q7Z739;A0A087X0Q1;A0A024R7W5;A0A087WY31
26.1291	26.3231	23.1737	21.639	22.8079	NUFIP2	+	+	2.05793	0.00730952	3.68592	2.30107	Nuclear fragile X mental retardation-interacting protein 2	Q7Z417
26.3198	26.5184	22.6638	22.5075	22.6431	ZC3HAV1	+	+	4.4361	0.005	3.81432	3.47577	Zinc finger CCCH-type antiviral protein 1	Q7Z2W4;Q7Z2W4-2
30.3966	30.8874	22.3315	22.3448	22.5106	SND1	+	+	4.5198	0	8.24643	6.88662	Staphylococcal nuclease domain-containing protein 1	Q7KZF4
27.8813	27.6113	22.2629	23.5412	22.1106	LARP4	+	+	2.48028	0.00422018	5.10808	3.20417	La-related protein 4	Q71RC2;Q71RC2-4;Q71RC2-3;Q71RC2-5;Q71RC2-6;Q71RC2-2;X6RLN4;Q71RC2-7;Q96J85
25.7582	25.5442	22.1275	21.9406	22.072	GIGYF2	+	+	4.23847	0.00433962	3.60446	3.25562	PERQ amino acid-rich with GYF domain-containing protein 2	Q6Y7W6;Q6Y7W6-4;Q6Y7W6-5;Q6Y7W6-3;I1E4Y6;E7ESB6;C9JHW1
27.3135	27.0896	22.1339	22.2062	22.4332	ZC3H14	+	+	4.27216	0	4.94379	4.3245	Zinc finger CCCH domain-containing protein 14	Q6PJT7;Q6PJT7-5;Q6PJT7-9;Q6PJT7-2;G3V256;Q6PJT7-10;Q6PJT7-3;Q6PJT7-4;Q6PJT7-11;H0YJA2;G3V5I6
24.0373	24.1696	22.1354	22.2796	22.548	LARP1B	+	+	2.78082	0.0257213	1.78245	1.53177	La-related protein 1B	Q659C4-2;Q659C4;Q659C4-9;D6RJB0
26.129	26.2657	21.7844	22.4844	20.8081	ZCCHC6	+	+	2.25017	0.00595349	4.50504	2.76453	Terminal uridylyltransferase 7	Q5VYS8;Q5VYS8-6;Q5VYS8-4;X6R3Q3
25.0486	24.3397	21.8237	22.1096	21.837	RC3H1	+	+	2.61286	0.00819251	2.77072	2.14742	Roquin-1	Q5TC82;Q5TC82-2
25.042	25.4608	23.6087	22.712	21.7984	ZCCHC11	+	+	1.45746	0.0291174	2.54501	1.50369	Terminal uridylyltransferase 4	Q5TAX3;A0A0C4DFM7;E9PKY2
23.6095	23.8482	22.2689	22.0571	22.1397	RBM26	+	+	3.0256	0.0404669	1.57366	1.40585	RNA-binding protein 26	Q5T8P6;Q5T8P6-2;Q5T8P6-3;A0A087X0H9;Q5T8P6-5;Q5T8P6-4
27.4941	27.2893	22.5776	21.2859	21.8117	UBAP2	+	+	2.81901	0.00394872	5.5	3.691	Ubiquitin-associated protein 2	Q5T6F2;F5H2U4
26.3357	25.6625	22.5938	21.9852	21.8011	ZNF326	+	+	2.63649	0.006	3.87238	2.76957	DBIRD complex subunit ZNF326	Q5BKZ1
24.8668	24.5274	22.6434	21.728	21.5583	C17orf85	+	+	2.03377	0.013507	2.72056	1.87229	Uncharacterized protein C17orf85	Q53F19;Q53F19-2
23.7798	24.0545	22.2297	20.8867	21.1923	CPSF6	+	+	1.72448	0.0216137	2.48087	1.61663	Cleavage and polyadenylation specificity factor subunit 6	Q16630;Q16630-2;F8WJN3;Q16630-3
26.3605	26.5926	22.0796	22.0748	21.547	SF1	+	+	3.48025	0.00389873	4.57609	3.67852	Splicing factor 1	Q15637-6;Q15637-2;Q15637-4;Q15637-3;Q15637;Q15637-5;Q15637-7
26.8278	27.3968	21.8148	21.28	22.521	SF3B4	+	+	2.70616	0.00494624	5.2404	3.47013	Splicing factor 3B subunit 4	Q15427
26.7296	26.8482	22.2188	21.6337	22.8705	SAFB	+	+	2.64848	0.00396552	4.54789	3.10806	Scaffold attachment factor B1	Q15424;Q15424-3;Q15424-4;Q15424-2
27.9111	27.6738	21.6992	22.5974	22.4676	R3HDM1	+	+	3.18021	0	5.53772	4.0348	R3H domain-containing protein 1	Q15032-2;Q15032;Q15032-3;Q15032-4
24.0658	23.7723	21.8008	21.0933	21.9788	ZNF638	+	+	2.08715	0.0188194	2.29475	1.68007	Zinc finger protein 638	Q14966;Q14966-3;Q14966-5;Q14966-4
26.9072	26.9119	23.2337	22.6232	22.09	USP10	+	+	2.6705	0.0064	4.26063	2.98667	Ubiquitin carboxyl-terminal hydrolase 10	Q14694;Q14694-3;Q14694-2
28.9889	28.4826	21.5789	22.5415	21.2946	PUM1	+	+	3.03374	0	6.93076	4.5526	Pumilio homolog 1	Q14671;H0YEH2;Q14671-4;E9PR38
26.6058	26.6126	22.4238	21.678	21.6402	RBM39	+	+	3.12608	0.0035	4.69523	3.53191	RNA-binding protein 39	Q14498;Q14498-3;Q14498-2;A0A0U1RQH7;G3XAC6;H0Y4X3;A0A0U1RQW2
29.5561	29.3025	21.6919	21.7228	21.4619	CAPRIN1	+	+	4.87547	0	7.80377	6.83236	Caprin-1	Q14444;Q14444-2;G3V153;E9PLA9
26.2435	26.1476	22.775	21.8527	22.1039	TRIM25	+	+	2.80078	0.006144	3.95168	2.91165	E3 ubiquitin/ISG15 ligase TRIM25	Q14258
30.0493	29.7466	22.5456	21.4476	21.8194	UBAP2L	+	+	3.45964	0	7.96045	5.56178	Ubiquitin-associated protein 2-like	Q14157;Q14157-5;Q14157-1;Q14157-3;F8W726;Q14157-4
25.0072	24.4107	21.9129	21.7177	21.6157	SAFB2	+	+	2.89197	0.00744242	2.96021	2.36974	Scaffold attachment factor B2	Q14151
30.1041	30.2527	22.1749	21.1323	22.4661	PABPC4	+	+	3.25072	0	8.25398	5.41012	Polyadenylate-binding protein 4;Polyadenylate-binding protein	Q13310-2;Q13310-3;Q13310;B1ANR0;H0Y5F5
30.3062	30.0936	22.2541	21.2417	21.6337	G3BP1	+	+	3.67792	0	8.49004	6.11397	Ras GTPase-activating protein-binding protein 1	Q13283
25.7943	25.7651	21.8967	21.4632	22.0365	SRSF5	+	+	3.41596	0.00429907	3.98095	3.25484	Serine/arginine-rich splicing factor 5	Q13243;Q13243-3;B4DJK0;B4DUA4
26.5546	26.1055	21.6099	22.0776	22.4445	SRSF9	+	+	2.9167	0.00403509	4.28604	3.16575	Serine/arginine-rich splicing factor 9	Q13242;H0YIB4;S4R3G0
30.03	29.6892	21.8602	22.0687	22.2989	TARDBP	+	+	4.38276	0	7.78367	6.44834	TAR DNA-binding protein 43	Q13148;B1AKP7;G3V162;A0A087X260;A0A087WYY0;A0A087WX29;K7EJM5;K7EN94
25.0314	24.2077	22.2019	22.1661	21.8918	NFX1	+	+	2.33024	0.0131048	2.53296	1.90163	Transcriptional repressor NF-X1	Q12986;Q12986-2;Q12986-3
27.1384	27.7546	22.4935	22.4069	22.0753	ILF2	+	+	3.4364	0	5.12123	3.99321	Interleukin enhancer-binding factor 2	Q12905;B4DY09
25.3601	24.0147	22.5591	22.0675	22.306	SF3A3	+	+	1.6759	0.0240496	2.37653	1.54941	Splicing factor 3A subunit 3	Q12874
28.2042	26.9187	22.5408	21.5777	21.579	KHDRBS1	+	+	2.52987	0.00484211	5.66227	3.46675	KH domain-containing, RNA-binding, signal transduction-associated protein 1	Q07666;Q07666-2;Q07666-3
27.563	27.58	22.1002	21.9719	22.3659	FMR1	+	+	4.33343	0	5.42551	4.71814	Fragile X mental retardation protein 1	Q06787-7;Q06787-6;Q06787-4
25.7106	25.2683	22.4542	21.6698	21.7256	EWSR1	+	+	2.63119	0.00552518	3.53961	2.59219	RNA-binding protein EWS	Q01844;B0QYK0;Q01844-6;Q01844-3;Q01844-5;A0A0D9SFL3;C9JGE3;Q01844-2
27.1207	27.04	22.3455	21.5747	22.2859	OTUD4	+	+	3.24295	0.00433803	5.01163	3.79355	OTU domain-containing protein 4	Q01804;Q01804-3;Q01804-5
31.2984	31.0205	22.1472	22.0835	22.7617	TIAL1	+	+	4.07443	0	8.82869	6.80306	Nucleolysin TIAR	Q01085-2
24.7418	24.6769	21.2519	21.7749	22.0978	U2AF1	+	+	2.594	0.00718129	3.00114	2.27514	Splicing factor U2AF 35 kDa subunit	Q01081;P0DN76;Q01081-2;Q01081-4
29.48	29.088	21.8599	21.198	22.2056	PURA	+	+	3.45742	0	7.52945	5.34524	Transcriptional activator protein Pur-alpha	Q00577
25.9105	25.9862	22.1823	21.9802	22.3433	RBM10	+	+	3.96638	0.00455446	3.77977	3.31986	RNA-binding protein 10	P98175;P98175-2;A0A0A0MR66;P98175-3;P98175-4
24.721	25.2197	22.4942	22.5534	22.7319	MRPS5	+	+	2.84554	0.012	2.37718	1.96871	28S ribosomal protein S5, mitochondrial	P82675;P82675-2
27.332	27.3165	23.1651	21.7162	21.9779	EIF4G2	+	+	2.50306	0.00410714	5.03787	3.19753	Eukaryotic translation initiation factor 4 gamma 2	P78344;D3DQV9;P78344-2;H0Y3P2
24.7299	24.0161	22.5835	21.3089	21.8431	RBM6	+	+	1.6899	0.024661	2.46119	1.59171	RNA-binding protein 6	P78332;E9PGM9;F8WCA5;P78332-3
26.1573	25.9784	22.1158	22.071	22.4273	TRA2B	+	+	3.81357	0.00464646	3.86316	3.33239	Transformer-2 protein homolog beta	P62995;P62995-3;H7BXF3;H7C2L4
28.447	27.094	22.5699	22.0256	21.9514	RPS26;RPS26P11	+	+	2.66119	0.0035814	5.58817	3.574	40S ribosomal protein S26;Putative 40S ribosomal protein S26-like 1	P62854;Q5JNZ5
27.118	27.7793	21.8958	21.4816	21.7215	RPS24	+	+	3.54699	0	5.74907	4.45269	40S ribosomal protein S24	P62847;E7ETK0;A0A087WUS0;P62847-2;P62847-3;P62847-4
25.9379	25.3742	22.6095	21.8058	22.0806	RPS15	+	+	2.59828	0.00529655	3.49077	2.54817	40S ribosomal protein S15	P62841;K7ELC2;K7EM56;A0A0B4J2B4;S4R417;K7EQJ5;K7EJ78
24.1163	24.1088	22.6027	21.5625	21.9458	RPL23A	+	+	1.88088	0.030608	2.07558	1.49096	60S ribosomal protein L23a	P62750;H7BY10;K7EJV9;K7ERT8;A8MUS3;K7EMA7
24.5059	24.5993	22.3294	21.7941	21.7076	CNBP	+	+	2.70872	0.00877083	2.6089	2.08135	Cellular nucleic acid-binding protein	P62633-4;P62633-8
29.9946	29.821	22.3664	21.3313	22.6671	CNBP	+	+	3.17393	0	7.78617	5.10137	Cellular nucleic acid-binding protein	P62633;P62633-2;P62633-7;P62633-3;P62633-5;P62633-6
25.1255	24.7442	22.7405	21.9737	21.7638	RPS7	+	+	2.18518	0.0120591	2.77557	1.97026	40S ribosomal protein S7	P62081;B5MCP9
24.9306	24.9172	22.3423	22.4678	22.3895	RPS20	+	+	4.83275	0.00668323	2.52397	2.40947	40S ribosomal protein S20	P60866;P60866-2;E5RJX2;G3XAN0
27.187	27.3061	22.2737	21.6995	22.0814	HNRNPH2	+	+	3.77346	0	5.22834	4.27736	Heterogeneous nuclear ribonucleoprotein H2	P55795
24.2396	24.5572	21.9638	22.2564	22.8767	RBM5	+	+	1.93528	0.0311076	2.03277	1.48694	RNA-binding protein 5	P52756
25.9242	23.9155	21.9775	21.8731	22.1995	HNRNPA3	+	+	1.50237	0.0204848	2.90318	1.65061	Heterogeneous nuclear ribonucleoprotein A3	P51991-2
26.7817	26.3991	22.3108	22.0603	21.9947	FXR2	+	+	3.77917	0.00421918	4.46849	3.75762	Fragile X mental retardation syndrome-related protein 2	P51116
27.9016	27.553	22.1363	22.1778	21.2334	FXR1	+	+	3.10719	0	5.87812	4.14405	Fragile X mental retardation syndrome-related protein 1	P51114;B4DXZ6;P51114-2;P51114-3;E9PFF5;E7EU85
25.2556	24.6778	22.6608	21.6172	21.7123	YLPM1	+	+	2.06792	0.01146	2.96992	2.00537	YLP motif-containing protein 1	P49750-4;P49750;F8VU51;P49750-3;H0YIQ2
24.6632	24.4275	22.3565	22.0471	22.0961	ZFP36L2	+	+	3.24676	0.0093198	2.37878	2.06499	Zinc finger protein 36, C3H1 type-like 2	P47974
27.2021	26.1448	21.9884	22.187	21.742	RPS10	+	+	2.79265	0.00446602	4.70096	3.29282	40S ribosomal protein S10	P46783;F6U211
25.9285	25.3569	21.3113	21.4359	22.4026	RPS5	+	+	2.38258	0.00564706	3.9261	2.62869	40S ribosomal protein S5;40S ribosomal protein S5, N-terminally processed	P46782;M0R0F0;M0R0R2;M0QZN2
25.853	26.0871	22.9716	21.665	22.2561	HELZ	+	+	2.29425	0.00492308	3.67249	2.45584	Probable helicase with zinc finger domain	P42694;J3QS41;P42694-2
25.186	25.1561	22.7252	21.7763	22.1831	EIF4A3	+	+	2.43448	0.00837158	2.94289	2.17188	Eukaryotic initiation factor 4A-III;Eukaryotic initiation factor 4A-III, N-terminally processed	P38919
28.0568	27.74	22.8468	22.2814	22.9344	FUS	+	+	3.42775	0	5.21083	4.04142	RNA-binding protein FUS	P35637;H3BPE7;P35637-2
26.1824	26.4495	21.8663	22.7398	21.4544	RPL22	+	+	2.48141	0.00604724	4.29578	2.86528	60S ribosomal protein L22	P35268;K7ERI7;K7ELC4;K7EMH1;K7EP65;K7EKS7
26.6604	26.7167	21.2347	21.962	21.4843	CSTF2	+	+	3.46697	0	5.12825	4.01816	Cleavage stimulation factor subunit 2	P33240;E7EWR4;P33240-2;E9PID8;A0A0A0MT56
29.9078	28.8103	22.1851	21.6167	21.9409	TIA1	+	+	3.28705	0	7.44484	5.09584	Nucleolysin TIA-1 isoform p40	P31483;F8W8I6;P31483-3;E5RGV5;E5RG67
27.2775	27.0058	21.9474	22.6166	21.5722	RBMS1	+	+	2.95895	0.00385	5.09625	3.62171	RNA-binding motif, single-stranded-interacting protein 1	P29558;F6Y5H0;P29558-2;E7ETU5
28.1985	27.9229	22.41	21.8894	21.9593	U2AF2	+	+	3.87834	0	5.97443	4.84023	Splicing factor U2AF 65 kDa subunit	P26368;P26368-2;K7ENG2
26.3729	26.0566	22.6811	21.7558	21.852	DDX6	+	+	2.7185	0.00629508	4.11845	2.94794	Probable ATP-dependent RNA helicase DDX6	P26196
26.4637	26.2954	21.4423	21.1095	22.0921	YBX3	+	+	2.98681	0.00511111	4.83161	3.50699	Y-box-binding protein 3	P16989;P16989-2;P16989-3
24.6818	25.0015	22.6493	21.8444	22.8577	GSPT1	+	+	1.97971	0.0189027	2.3912	1.68838	Eukaryotic peptide chain release factor GTP-binding subunit ERF3A	P15170-3;P15170-2;P15170;H3BR35
25.3235	25.0031	22.8282	21.9768	21.7417	STAU1	+	+	2.17524	0.00936735	2.98109	2.06657	Double-stranded RNA-binding protein Staufen homolog 1	O95793;Q5JW30;O95793-2;O95793-3;A0A087X1A5
29.1038	28.7611	21.9989	21.2522	22.1513	PTBP3	+	+	3.47874	0	7.13169	5.16521	Polypyrimidine tract-binding protein 3	O95758-2;O95758-6
25.2441	25.1904	22.4562	21.801	21.3745	SF3B1	+	+	2.42288	0.0074878	3.34001	2.37448	Splicing factor 3B subunit 1	O75533
26.0603	25.6915	21.2151	21.325	22.4534	SRSF10	+	+	2.38355	0.00590769	4.21142	2.75434	Serine/arginine-rich splicing factor 10	O75494;O75494-3;O75494-4;Q5JRI1;O75494-5;O75494-6;O75494-2
25.0618	24.7797	22.5389	21.9559	23.0739	ANKRD17	+	+	1.94423	0.0200702	2.39783	1.67703	Ankyrin repeat domain-containing protein 17	O75179;H0YM23;O75179-6;O75179-7;O75179-2;H0YLQ3;O75179-3
27.963	27.6816	21.9798	21.7615	21.9882	ZC3H11A	+	+	4.51557	0	5.91247	5.17715	Zinc finger CCCH domain-containing protein 11A	O75152;E9PQ61;E9PBY7
25.1148	24.9555	22.1627	22.5175	21.4677	EDF1	+	+	2.29534	0.00810582	2.98583	2.12903	Endothelial differentiation-related factor 1	O60869;O60869-2;O60869-3
24.551	24.9631	22.365	22.3481	22.4755	AQR	+	+	3.15434	0.0107538	2.36085	2.03168	Intron-binding protein aquarius	O60306
25.3642	25.1611	22.4035	21.0704	22.2485	KIF1C	+	+	2.05616	0.00832609	3.3552	2.16657	Kinesin-like protein KIF1C	O43896
25.8498	25.5939	21.6461	22.0907	22.7052	AKAP8	+	+	2.50513	0.00526027	3.5745	2.53925	A-kinase anchor protein 8	O43823
26.919	26.0181	22.6605	21.7539	22.6792	EIF4G3	+	+	2.37794	0.00573134	4.10401	2.70386	Eukaryotic translation initiation factor 4 gamma 3	O43432;A0A0A0MSA7;A0A0U1RQK7;O43432-3;O43432-4
26.0432	26.0435	23.0358	21.4545	21.6198	DDX3Y	+	+	2.0699	0.00486076	4.00667	2.43146	ATP-dependent RNA helicase DDX3Y	O15523;O15523-2
27.246	27.2906	22.5295	23.0301	22.1988	EIF3D	+	+	3.19072	0.00354023	4.68217	3.56768	Eukaryotic translation initiation factor 3 subunit D	O15371;O15371-2;O15371-3
25.8695	24.849	21.6413	22.0127	21.8315	CASC3	+	+	2.49886	0.00505263	3.53077	2.51351	Protein CASC3	O15234;J3KSY7
25.4101	25.3149	22.8049	21.6301	21.2421	TRANK1	+	+	1.97274	0.00828108	3.47016	2.15862	TPR and ankyrin repeat-containing protein 1	O15050
24.9297	25.2148	22.2627	22.0986	22.1198	MAP4	+	+	3.75731	0.00548571	2.91186	2.58746	Microtubule-associated protein;Microtubule-associated protein 4	E7EVA0;P27816;P27816-6;P27816-2;P27816-5;P27816-4
25.8906	26.6063	21.3658	22.0414	22.7326	CNBP	+	+	2.27645	0.00568889	4.20186	2.6679		D6RAT4
26.957	26.8345	22.7099	22.9104	22.2022	R3HDM2	+	+	3.23764	0.00474227	4.28827	3.36102	R3H domain-containing protein 2	B5MCU0;Q9Y2K5;B5MCG9;A0A0U1RRA6;H7C0E9
27.6843	27.7517	22.917	21.5464	22.8432	CNOT1	+	+	2.56395	0.00469388	5.28245	3.35365	CCR4-NOT transcription complex subunit 1	A5YKK6;A5YKK6-2;A5YKK6-3;A5YKK6-4
26.8289	27.1848	22.122	22.604	21.5891	RAVER1	+	+	2.92865	0.00505495	4.90185	3.4989	Ribonucleoprotein PTB-binding 1	A0A087WZ13;E9PAU2;Q8IY67-2;Q8IY67
30.0648	29.8774	22.3679	21.9997	22.1069	HDLBP	+	+	4.74376	0	7.81297	6.74986	Vigilin	A0A024R4E5;Q00341;Q00341-2;H0Y394
23.4483	22.1444	21.9537	21.4055	21.6898	RBM7		+	0.902665	0.356933	1.1134	0.729065	RNA-binding protein 7	Q9Y580;F5GXV8;F5GY08;J3KPD3;I3L521;F5H606
23.573	24.1369	21.857	22.4176	21.1029	MRPS23		+	1.51146	0.0542556	2.06242	1.34382	28S ribosomal protein S23, mitochondrial	Q9Y3D9;J3QLR8
22.6849	22.3932	23.3465	22.1112	21.4093	LUC7L2		+	0.120641	0.83646	0.249989	0.14375	Putative RNA-binding protein Luc7-like 2	Q9Y383
24.276	22.5639	22.4331	21.0492	22.5464	TNRC6C		+	0.674809	0.347637	1.4104	0.746003	Trinucleotide repeat-containing gene 6C protein	Q9HCJ0;Q9HCJ0-2;A0A1B0GU24
24.1554	23.9502	22.9359	20.7461	21.2247	PNN		+	1.17053	0.0667399	2.41724	1.29854	Pinin	Q9H307;Q9H307-2
24.1306	22.4871	22.107	22.1382	22.5291	CSTF2T		+	0.704136	0.38738	1.05079	0.641863	Cleavage stimulation factor subunit 2 tau variant	Q9H0L4
24.7149	23.8198	23.5354	22.3199	22.0912	UNK		+	1.02742	0.23224	1.61852	0.970412	RING finger protein unkempt homolog	Q9C0B0;K7EQ93
22.4585	22.5531	22.9467	22.0912	22.1732	MRPL1		+	0.101508	0.919127	0.1021	0.0754289	39S ribosomal protein L1, mitochondrial	Q9BYD6;H0Y8N7
23.833	23.9823	22.1271	22.9247	21.2556	SRRT		+	1.20044	0.156814	1.80518	1.11108	Serrate RNA effector molecule homolog	Q9BXP5;Q9BXP5-4;Q9BXP5-2;Q9BXP5-3;Q9BXP5-5;H7C3A1
23.3953	23.3099	22.3315	21.5971	22.1486	NAP1L4		+	1.7212	0.199805	1.3269	1.03122	Nucleosome assembly protein 1-like 4	Q99733;Q99733-2;C9JZI7;C9J6D1;A8MXH2;E9PNW0;E9PJJ2;E9PS34;E9PNJ7;E9PKT8
22.092	22.3252	22.2206	22.631	21.8997	SMG1		+	0.0490104	0.963889	-0.0418212	-0.0325019	Serine/threonine-protein kinase SMG1	Q96Q15;J3KRA9;Q96Q15-4;Q96Q15-3;Q96Q15-2
23.0429	22.6576	21.3252	22.1477	21.413	QKI		+	1.3521	0.27162	1.22162	0.894326	Protein quaking	Q96PU8;Q96PU8-3;H0YGD6;H0YG47;Q96PU8-5;Q96PU8-9;Q96PU8-8;Q96PU8-6;F5GXS8;F5GYM3
22.8391	23.0806	21.6223	21.728	21.825	CCDC124		+	2.73502	0.158855	1.23475	1.10491	Coiled-coil domain-containing protein 124	Q96CT7;M0R2F5
23.9188	24.111	22.9836	22.16	21.7996	TNPO1		+	1.46881	0.128152	1.70051	1.16631	Transportin-1	Q92973;Q92973-2;Q92973-3
23.2321	23.2427	22.7686	22.5807	22.3631	AKAP1		+	1.66376	0.410055	0.666595	0.578991	A-kinase anchor protein 1, mitochondrial	Q92667;Q92667-2;I3L0W0
20.9798	21.1378	21.6098	21.8476	21.9408	PHF3		+	1.87869	0.387886	-0.740592	-0.649548	PHD finger protein 3	Q92576;Q92576-2;D6R9X2;E9PE34;A0A1B0GX99;E7EVH3
24.2466	24.5442	23.017	21.9479	22.5094	SMG7		+	1.7147	0.0540758	1.90396	1.34678	Protein SMG7	Q92540;Q92540-2;Q92540-4;E9PEK3;B1ALB4;E9PD50;Q92540-5;E9PBK2;D6RAD0
22.0501	23.1548	22.1749	20.9622	22.4275	DDX1		+	0.429176	0.481465	0.747601	0.436066	ATP-dependent RNA helicase DDX1	Q92499;F1T0B3;A0A087X2G1;Q92499-3;Q92499-2
23.0501	23.2667	21.7549	21.3901	21.8933	PPIL4		+	2.23095	0.10305	1.47896	1.22237	Peptidyl-prolyl cis-trans isomerase-like 4	Q8WUA2
24.0815	23.6341	22.5018	21.4472	22.4692	ABCF1		+	1.4352	0.129278	1.71841	1.16339	ATP-binding cassette sub-family F member 1	Q8NE71;Q8NE71-2;H0YGW7
23.472	23.3522	22.4811	21.581	22.499	TNRC6A		+	1.27698	0.281933	1.22503	0.878918	Trinucleotide repeat-containing gene 6A protein	Q8NDV7;Q8NDV7-2;Q8NDV7-6;Q8NDV7-5;H7C269
22.4209	23.176	22.5945	22.4938	21.7174	RNF214		+	0.483383	0.541096	0.52986	0.364119	RING finger protein 214	Q8ND24
22.7104	22.8169	21.9772	22.0438	22.5113	CPSF7		+	1.11654	0.453	0.586249	0.480314	Cleavage and polyadenylation specificity factor subunit 7	Q8N684;Q8N684-2;Q8N684-3;F5H669;F5H6M0;F5H047
23.5386	23.6691	21.9496	22.3354	21.743	CHERP		+	2.2144	0.0664964	1.59452	1.29705	Calcium homeostasis endoplasmic reticulum protein	Q8IWX8;J3QK89
22.032	21.9202	22.6609	22.6482	22.0287	RBM45		+	0.73702	0.538249	-0.469849	-0.369212	RNA-binding protein 45	Q8IUH3;Q8IUH3-2;Q8IUH3-3
23.0111	22.3576	21.6805	22.0047	23.2489	ZNF598		+	0.212358	0.715356	0.372998	0.224228	Zinc finger protein 598	Q86UK7;Q86UK7-2;Q86UK7-3;H3BQQ2
21.7717	22.0301	21.8528	22.6217	21.9529	ZCCHC8		+	0.290226	0.771845	-0.241554	-0.18215	Zinc finger CCHC domain-containing protein 8	Q6NZY4;Q6NZY4-2;F5H6J5;F5GX80
22.9745	22.8447	21.693	22.6979	21.9668	MEX3C		+	0.866611	0.411935	0.790336	0.568496	RNA-binding E3 ubiquitin-protein ligase MEX3C	Q5U5Q3
22.3062	21.6455	23.1186	22.8852	21.3705	PDCD4		+	0.247547	0.646442	-0.482228	-0.275715	Programmed cell death protein 4	Q53EL6;Q53EL6-2
21.7254	21.9335	22.185	22.3724	21.6279	PARP14		+	0.306607	0.775827	-0.232325	-0.178868	Poly [ADP-ribose] polymerase 14	Q460N5;H7C5R8;Q460N5-4;Q460N5-1;Q460N5-3
22.6767	22.4459	21.6603	22.3083	22.3701	LRRFIP1		+	0.622848	0.562937	0.448437	0.343525	Leucine-rich repeat flightless-interacting protein 1	Q32MZ4;Q32MZ4-3;Q32MZ4-2
22.6434	22.9122	22.2399	22.3334	22.7122	CPEB4;CPEB3;CPEB2		+	0.704587	0.632962	0.34926	0.288258	Cytoplasmic polyadenylation element-binding protein 4;Cytoplasmic polyadenylation element-binding protein 3;Cytoplasmic polyadenylation element-binding protein 2	Q17RY0;E5RJM0;B7ZLQ8;Q17RY0-2;Q8NE35;Q7Z5Q1;H0Y9D9;E5RFP2;J3KN18;Q17RY0-3;Q7Z5Q1-7;Q7Z5Q1-5;Q7Z5Q1-4;Q7Z5Q1-6;Q7Z5Q1-3;Q8NE35-2;Q7Z5Q1-8;Q7Z5Q1-9
22.7544	23.8564	22.4067	21.9835	22.0916	RNPS1		+	1.09068	0.324238	1.1448	0.793786	RNA-binding protein with serine-rich domain 1	Q15287;H3BV80;H3BMM9;H3BTC0;Q15287-3;Q15287-2;H3BPG5;H3BMS0
24.2049	23.683	21.8318	21.9114	22.7227	SF3B2		+	1.63628	0.0784693	1.78872	1.26344	Splicing factor 3B subunit 2	Q13435;E9PPJ0;E9PJ04;H0YCG1
23.5333	23.3556	22.8688	22.4152	21.9661	PPIG		+	1.23806	0.337548	1.0277	0.765284	Peptidyl-prolyl cis-trans isomerase G;Peptidyl-prolyl cis-trans isomerase	Q13427;C9JN15;E9PG73;Q13427-2;C9JM79
23.4107	24.0303	22.8629	21.6131	22.2305	LCP2		+	1.18867	0.231038	1.48498	0.977046	Lymphocyte cytosolic protein 2	Q13094;A0A0D9SGG1;E7ESF6
23.1923	23.6315	23.2697	22.4961	22.3862	AHNAK		+	0.753293	0.443088	0.694555	0.498088	Neuroblast differentiation-associated protein AHNAK	Q09666
23.2718	23.9885	22.6222	22.0114	21.6537	GNB2L1		+	1.36965	0.187948	1.53442	1.05656	Guanine nucleotide-binding protein subunit beta-2-like 1;Guanine nucleotide-binding protein subunit beta-2-like 1, N-terminally processed	P63244;J3KPE3;D6RAC2;H0Y8W2;H0YAF8;D6RHH4;D6REE5;D6R9Z1;H0YAM7;D6R9L0;D6RFX4
23.1045	22.8118	22.3794	21.9975	22.574	RPL30		+	1.10403	0.433241	0.641163	0.515278	60S ribosomal protein L30	P62888;E5RI99
23.5883	24.8034	23.2782	21.7267	21.5495	RAN		+	1.01469	0.168591	2.01107	1.09227	GTP-binding nuclear protein Ran	P62826;B5MDF5;J3KQE5;F5H018;H0YFC6
22.4433	22.7215	22.4032	21.5383	21.7598	ANXA11		+	0.832854	0.440053	0.681959	0.504945	Annexin A11	P50995;P50995-2
22.9622	22.3528	22.9444	21.558	22.2388	HCLS1		+	0.284195	0.661012	0.410401	0.262333	Hematopoietic lineage cell-specific protein	P14317;E7EVW7
22.6266	22.4806	22.6662	21.8094	21.8958	SNRNP70		+	0.503657	0.594217	0.429778	0.317001	U1 small nuclear ribonucleoprotein 70 kDa	P08621;P08621-2;P08621-3
23.4947	22.5933	22.8077	21.9537	21.8504	HLA-A		+	0.694679	0.417442	0.840067	0.554142	HLA class I histocompatibility antigen, A-3 alpha chain	P04439;Q5SRN5;Q5SRN7
22.8484	23.0531	23.0681	21.8697	21.6383	RSL1D1		+	0.552737	0.453794	0.758752	0.481103	Ribosomal L1 domain-containing protein 1	O76021;J3QSV6;I3L3C4;I3L3U9
23.1497	22.8182	22.2655	22.1148	22.4762	GRAP2		+	1.4983	0.407845	0.698451	0.590292	GRB2-related adapter protein 2	O75791
24.3922	23.3169	22.8996	21.5617	21.7709	GIGYF1		+	1.11506	0.182601	1.77712	1.06441	PERQ amino acid-rich with GYF domain-containing protein 1	O75420
23.1873	23.0985	22.6618	22.1852	22.3332	CNOT3		+	1.56843	0.390465	0.749521	0.632608	CCR4-NOT transcription complex subunit 3	O75175;O75175-2;H7C148;H7C3F5;O75175-3
22.4186	22.8426	21.3609	22.0669	22.1282	EIF5B		+	0.936112	0.411408	0.778604	0.574649	Eukaryotic translation initiation factor 5B	O60841;A0A087WUT6
24.3279	23.7213	22.5967	21.8423	22.2888	ZNF207		+	1.7942	0.0647353	1.78197	1.30837	BUB3-interacting and GLEBS motif-containing protein ZNF207	O43670;J3QRS9;O43670-2;O43670-4;X6R4W8;O43670-3;J3KS31
24.264	24.2302	22.2923	22.8831	22.6827	DHX15		+	2.2678	0.0568444	1.62771	1.32952	Pre-mRNA-splicing factor ATP-dependent RNA helicase DHX15	O43143
21.8772	22.3033	22.0546	22.246	21.5855	MACF1		+	0.156795	0.893349	0.128218	0.0987072		H3BPE1;H3BQK9
22.5769	23.0335	22.5925	22.6654	21.8844	DDX19A;DDX19B		+	0.48454	0.603266	0.424403	0.31119	ATP-dependent RNA helicase DDX19B;ATP-dependent RNA helicase DDX19A	F6QDS0;Q9UMR2;H3BQK0;Q9UMR2-2;Q9UMR2-4;I3L352;Q9NUU7-2;Q9UMR2-3
23.4499	23.7905	21.8582	22.3631	22.2446	RNF213		+	2.08377	0.120362	1.46491	1.18693	E3 ubiquitin-protein ligase RNF213	A0A0A0MTR7;Q63HN8;A0A0A0MTC1;Q63HN8-4
23.59	23.2099	22.6766	21.5765	22.5143	MYEF2		+	1.04229	0.328675	1.14416	0.781122	Myelin expression factor 2	A0A087WUT0;A0A0A0MR39;Q9P2K5;A0A0A0MQW0;A0A0C4DGV1;H0YN19;Q9P2K5-2
31.6253	31.0944	28.6844	28.3138	27.7332	PRRC2C	+		2.3301	0.00846409	3.11608	2.21239	Protein PRRC2C	Q9Y520;Q9Y520-5;Q9Y520-7;Q9Y520-2
27.7523	27.3564	22.7888	23.5941	21.2182	CHTOP	+		1.92734	0.00560584	5.02066	2.62502	Chromatin target of PRMT1 protein	Q9Y3Y2;X6R700;Q9Y3Y2-4;Q9Y3Y2-3;A0A087X1B7
25.561	25.4789	22.7699	22.9965	22.3068	RTCB	+		2.76086	0.00779661	2.82889	2.23836	tRNA-splicing ligase RtcB homolog	Q9Y3I0
30.0994	32.8081	21.4629	21.5829	21.4043	RALY	+		2.65331	0	9.97034	4.95605	RNA-binding protein Raly	Q9UKM9-2;Q9UKM9;Q5QPL9;Q5QPM0;Q5QPM1
32.3471	32.136	28.7831	28.1692	26.7075	FAM120A	+		1.91671	0.005775	4.35495	2.42129	Constitutive coactivator of PPAR-gamma-like protein 1	Q9NZB2;Q9NZB2-6;Q9NZB2-4;A0A0C4DG79
23.9518	24.7852	22.2513	22.2866	22.2137	BCLAF1	+		2.18568	0.0215214	2.11794	1.61458	Bcl-2-associated transcription factor 1	Q9NYF8;Q9NYF8-2;Q9NYF8-3;E9PK91;Q9NYF8-4;E9PK09;E9PQN2;E9PKI6;E9PJA7
28.0603	29.0222	24.5976	22.6161	21.4108	HNRNPAB	+		1.69538	0.00508609	5.6664	2.51644	Heterogeneous nuclear ribonucleoprotein A/B	Q99729-3;D6R9P3;D6RD18;D6RBZ0;Q99729-2;Q99729;Q99729-4
29.9431	29.0589	21.9326	22.1508	26.8813	RBM14	+		1.15777	0.0135701	5.84607	1.87969	RNA-binding protein 14	Q96PK6
32.5026	30.4532	22.3228	21.9417	21.2775	FUBP3	+		2.81698	0	9.63054	5.17895	Far upstream element-binding protein 3	Q96I24;Q96I24-2
26.6315	27.5406	22.4631	23.5141	22.4425	PTCD3	+		2.31294	0.00581818	4.27944	2.72798	Pentatricopeptide repeat domain-containing protein 3, mitochondrial	Q96EY7
29.085	29.0474	22.3326	23.8104	22.2201	FUBP1	+		2.60538	0.00427778	6.27845	3.77854	Far upstream element-binding protein 1	Q96AE4-2;Q96AE4;E9PEB5
27.2524	27.2639	24.6492	21.7053	23.2389	SECISBP2L	+		1.46494	0.0125	4.06038	1.93588	Selenocysteine insertion sequence-binding protein 2-like	Q93073;Q93073-2
31.5212	31.2069	22.5828	22.1117	23.3054	KHSRP	+		3.48177	0	8.69738	5.94403	Far upstream element-binding protein 2	Q92945;A0A087WTP3
29.8289	29.9837	22.1543	19.8658	21.3518	UPF1	+		2.6878	0	8.78234	4.70306	Regulator of nonsense transcripts 1	Q92900;Q92900-2
28.0712	27.9507	21.9353	21.9174	22.7571	DDX17	+		3.28432	0	5.80766	4.26922	Probable ATP-dependent RNA helicase DDX17	Q92841;H3BLZ8;Q92841-3;Q92841-1;Q92841-2
28.275	27.4172	25.2707	24.6642	22.5401	LARP4B	+		1.34169	0.0178739	3.68783	1.74322	La-related protein 4B	Q92615
31.4541	30.6404	23.5582	21.2909	21.5826	ATXN2L	+		2.56558	0	8.90337	4.52379	Ataxin-2-like protein	Q8WWM7;Q8WWM7-6;Q8WWM7-8;Q8WWM7-5;Q8WWM7-4;Q8WWM7-9;Q8WWM7-2;Q8WWM7-3;H3BUF6
29.5437	29.0149	23.5909	23.1576	22.1044	SERBP1	+		2.73359	0	6.32832	3.94795	Plasminogen activator inhibitor 1 RNA-binding protein	Q8NC51-3;Q8NC51-4
28.6248	28.0545	25.2012	24.7021	23.7625	PABPN1	+		2.12628	0.00758025	3.7844	2.38841	Polyadenylate-binding protein 2	Q86U42;Q86U42-2;Q92843-2;B4DEH8;G3V4T2
31.2258	31.1945	29.1757	28.9062	28.5277	LARP1	+		2.6245	0.0136338	2.34033	1.88291	La-related protein 1	Q6PKG0;Q6PKG0-3;A0A0B4J210
27.601	27.2971	23.4649	22.5237	22.7881	PRRC2B	+		2.89753	0.00442308	4.52346	3.27999	Protein PRRC2B	Q5JSZ5;Q5JSZ5-5
28.5531	28.4972	24.0768	24.0889	22.5298	HNRNPUL2;HNRNPUL2-BSCL2	+		2.29507	0.00634711	4.95998	2.97245	Heterogeneous nuclear ribonucleoprotein U-like protein 2	Q1KMD3;H3BQZ7
28.8146	28.8161	24.6455	22.5293	25.3112	SRSF7	+		1.63506	0.0077095	4.65335	2.23428	Serine/arginine-rich splicing factor 7	Q16629;A0A0B4J1Z1;C9JAB2;Q16629-3;Q16629-2;Q16629-4
33.7102	32.8751	21.6954	22.5065	19.4664	ELAVL1	+		2.66471	0	12.0699	5.45194	ELAV-like protein 1	Q15717;Q15717-2;M0QZR9
30.7748	30.5658	24.258	21.4091	21.3905	PCBP2	+		2.17757	0.00416216	8.31777	3.72589	Poly(rC)-binding protein 2	Q15366-5;Q15366-8
32.0738	31.8614	26.32	25.9941	24.3436	PCBP1	+		2.40251	0.00371084	6.415	3.57632	Poly(rC)-binding protein 1	Q15365
29.5147	30.2211	21.649	22.0881	22.2777	NONO	+		3.69032	0	7.86301	5.79654	Non-POU domain-containing octamer-binding protein	Q15233;Q15233-2;H7C367
30.422	28.8077	25.3574	22.3748	21.8615	EIF4H	+		1.60672	0.00522449	6.41698	2.53613	Eukaryotic translation initiation factor 4H	Q15056-2
29.8792	29.7364	22.3772	22.8886	22.352	EIF3A	+		4.14674	0	7.26854	5.90043	Eukaryotic translation initiation factor 3 subunit A	Q14152;Q14152-2
31.5251	31.059	27.7657	26.8022	26.2295	HNRNPD	+		2.26071	0.00577444	4.3596	2.71773	Heterogeneous nuclear ribonucleoprotein D0	Q14103;Q14103-3;H0Y8G5;H0YA96;D6RAF8
29.1729	27.5869	21.4155	24.9405	22.0433	CIRBP	+		1.45553	0.00851111	5.58015	2.21344	Cold-inducible RNA-binding protein	Q14011;K7EJV1;K7EMY9;K7EPM4;K7EQR7;D6W5Y5;Q14011-2;K7ENX8;K7ELV6;K7EJV5;K7ELT6;K7ER40
28.7658	28.9657	25.8405	21.6946	25.3548	SRSF6	+		1.13278	0.0190714	4.56909	1.69794	Serine/arginine-rich splicing factor 6	Q13247;Q13247-3
28.2342	29.1907	26.0975	22.1244	25.4107	HNRNPA0	+		1.08323	0.024557	4.16819	1.58943	Heterogeneous nuclear ribonucleoprotein A0	Q13151
29.9803	29.486	26.8266	26.4138	25.1179	ILF3	+		1.86879	0.00814894	3.61372	2.1388	Interleukin enhancer-binding factor 3	Q12906;Q12906-5;Q12906-2;Q12906-3
28.5179	27.5772	24.1694	21.459	22.2913	GRSF1	+		1.80054	0.00544681	5.40766	2.58413	G-rich sequence factor 1	Q12849;F5H5I6;H0Y8R1;H0YAK1;Q12849-5
29.5643	29.323	26.4779	26.747	25.3332	DHX9	+		1.98045	0.00872539	3.2576	2.07921	ATP-dependent RNA helicase A	Q08211
27.7067	26.9284	22.6206	24.3791	22.4785	SRSF1	+		1.79975	0.00709827	4.15812	2.25896	Serine/arginine-rich splicing factor 1	Q07955;J3KTL2;Q07955-3;Q07955-2
29.0422	29.0248	25.2641	25.3471	23.1319	EIF4G1	+		1.7537	0.00726627	4.45248	2.29991	Eukaryotic translation initiation factor 4 gamma 1	Q04637-8;E7EX73;E9PGM1;E7EUU4;Q04637-7
29.7259	29.3193	26.6161	26.3141	21.9332	SRSF2	+		0.991353	0.0252016	4.56811	1.54363	Serine/arginine-rich splicing factor 2	Q01130;J3KP15;J3QL05;Q01130-2
31.4038	31.4442	27.8451	28.0232	27.3422	HNRNPU	+		3.10137	0.00619355	3.68713	2.9178	Heterogeneous nuclear ribonucleoprotein U	Q00839;Q00839-2
29.0256	29.6314	24.2577	24.2651	25.9785	SRSF3	+		1.99508	0.00518919	4.49476	2.53562	Serine/arginine-rich splicing factor 3	P84103;P84103-2;A0A087X2D0
26.3098	25.8494	23.0416	23.36	22.5843	SARNP	+		2.55759	0.00735329	3.0843	2.30602	SAP domain-containing ribonucleoprotein	P82979;F8VZQ9;H0YHG0
33.1611	32.8135	28.037	26.485	26.5949	YBX1	+		2.54308	0.0037561	5.94829	3.58678	Nuclease-sensitive element-binding protein 1	P67809;H0Y449;C9J5V9
28.5847	29.0606	25.9345	26.4475	26.4682	RPL8	+		2.51759	0.0121188	2.53923	1.97332	60S ribosomal protein L8	P62917;E9PKU4;E9PKZ0;G3V1A1
27.8465	27.7582	21.3012	23.5892	23.6212	RPS14	+		1.8138	0.00495484	4.96513	2.4924	40S ribosomal protein S14	P62263;H0YB22;E5RH77
31.8534	31.0499	26.2069	24.9978	23.5222	HNRNPK	+		2.08386	0.00414414	6.54275	3.1979	Heterogeneous nuclear ribonucleoprotein K	P61978-3;Q5T6W2
28.7496	28.6053	24.3259	24.4268	24.2696	ADAR	+		4.85775	0	4.33666	4.01508	Double-stranded RNA-specific adenosine deaminase	P55265;P55265-4;P55265-5;H0YCK3;P55265-3;P55265-2
32.0833	31.1621	25.6297	21.7618	22.8925	HNRNPF	+		1.90169	0.00425926	8.19474	3.24985	Heterogeneous nuclear ribonucleoprotein F;Heterogeneous nuclear ribonucleoprotein F, N-terminally processed	P52597
32.5802	32.2547	26.3793	26.4897	25.2611	HNRNPM	+		2.92973	0	6.37407	4.19084	Heterogeneous nuclear ribonucleoprotein M	P52272;P52272-2;A0A087X0X3
29.3205	28.2783	25.926	23.2693	21.5698	HNRNPA3	+		1.27271	0.0118261	5.21107	1.94301	Heterogeneous nuclear ribonucleoprotein A3	P51991
30.3817	29.5707	22.9999	22.4507	22.4853	PRRC2A	+		3.51901	0	7.3309	5.31471	Protein PRRC2A	P48634;P48634-3;P48634-2;P48634-4
33.1133	33.1482	29.314	29.3447	28.3589	LRPPRC	+		2.65512	0.00609524	4.12487	2.90898	Leucine-rich PPR motif-containing protein, mitochondrial	P42704
30.036	29.6863	23.6069	20.638	21.5796	RBMX	+		2.21523	0.00405263	7.91962	3.70364	RNA-binding motif protein, X chromosome;RNA-binding motif protein, X chromosome, N-terminally processed	P38159;P38159-2;H3BT71;H0Y6E7;H3BUY5
30.6841	30.6999	25.5302	21.5961	21.8815	HNRNPH1	+		1.74016	0.0062439	7.68938	2.91814	Heterogeneous nuclear ribonucleoprotein H;Heterogeneous nuclear ribonucleoprotein H, N-terminally processed	P31943;G8JLB6;E9PCY7;D6RBM0;D6RIT2;D6RIU0;D6RAM1;D6R9T0;D6RFM3;D6RDU3;D6RJ04;D6RIH9;H0YB39
30.2227	30.0637	23.9049	23.9046	24.6245	HNRNPH3	+		3.49861	0	5.99853	4.56043	Heterogeneous nuclear ribonucleoprotein H3	P31942;P31942-2;P31942-3;P31942-4
32.9501	31.1575	25.5577	22.0877	21.9299	PTBP1	+		1.88534	0.0046	8.86207	3.32162	Polypyrimidine tract-binding protein 1	P26599;P26599-2;P26599-3;A0A0U1RRM4;A6NLN1
29.5744	30.466	24.6352	21.6378	21.8982	EIF4B	+		1.96898	0.00418182	7.29647	3.19815	Eukaryotic translation initiation factor 4B	P23588;E7EX17;P23588-2;F8VX11
29.3814	29.2931	23.7968	23.9233	23.1549	RPS3	+		3.46222	0	5.71224	4.36429	40S ribosomal protein S3	P23396;P23396-2;E9PL09;E9PPU1;F2Z2S8;H0YCJ7;H0YF32;H0YEU2
31.3439	30.6885	24.2441	23.3894	23.6494	SFPQ	+		3.41203	0	7.25521	5.15355	Splicing factor, proline- and glutamine-rich	P23246;P23246-2
32.2355	32.1373	29.2875	28.7254	27.397	HNRNPA2B1	+		1.84322	0.00823656	3.71644	2.15507	Heterogeneous nuclear ribonucleoproteins A2/B1	P22626;P22626-2;A0A087WUI2
31.0202	30.8472	29.0851	29.0124	27.9166	NCL	+		1.71323	0.0281143	2.26233	1.5161	Nucleolin	P19338;H7BY16
29.8171	29.6889	24.9918	24.892	24.6266	DDX5	+		4.21676	0	4.91621	4.28016	Probable ATP-dependent RNA helicase DDX5	P17844;J3KTA4;P17844-2
31.2425	30.826	22.8849	24.7044	23.4025	HNRNPL	+		2.70916	0	7.3703	4.29555	Heterogeneous nuclear ribonucleoprotein L	P14866;M0QXS5;P14866-2
27.6936	26.9317	22.7575	25.0569	21.8367	XRCC5	+		1.31645	0.0153425	4.09559	1.80549	X-ray repair cross-complementing protein 5	P13010
32.8698	32.6836	23.1876	21.5478	22.2733	PABPC1	+		3.3486	0	10.4404	6.45921	Polyadenylate-binding protein 1;Polyadenylate-binding protein	P11940;E7EQV3;E7ERJ7;P11940-2;A0A087WTT1
31.1302	30.1623	27.1112	26.56	23.2078	HNRNPA1;HNRNPA1L2	+		1.27587	0.0131675	5.01993	1.91938	Heterogeneous nuclear ribonucleoprotein A1;Heterogeneous nuclear ribonucleoprotein A1, N-terminally processed;Heterogeneous nuclear ribonucleoprotein A1-like 2	P09651;F8W6I7;P09651-2;P09651-3;F8VZ49;Q32P51;F8VTQ5
34.1065	33.3619	24.0549	22.1382	21.483	HNRNPC	+		2.77086	0	11.1755	5.49404	Heterogeneous nuclear ribonucleoproteins C1/C2	P07910-2;G3V4C1;B2R5W2;G3V4W0;B4DY08;P07910-4;G3V2D6
31.6313	31.364	28.4227	22.2526	22.2602	CELF2	+		1.13426	0.0119415	7.18577	1.96578	CUGBP Elav-like family member 2	O95319;Q5VZZ6;A0A0J9YX66;A0A1B0GU44;E9PC62;A0A1B0GUN8;A0A0J9YXJ0;O95319-5;O95319-2;O95319-4;O95319-3;V9GYD9
27.2875	27.6592	21.6188	23.9805	21.2327	EIF3G	+		1.7269	0.00489172	5.19602	2.45399	Eukaryotic translation initiation factor 3 subunit G	O75821;K7EL20;K7ENA8;K7ER90
31.6692	31.3655	20.9599	21.829	20.3006	CSDE1	+		3.42745	0	10.4875	6.62714	Cold shock domain-containing protein E1	O75534;O75534-4
34.2025	33.9437	26.9733	27.7733	26.6324	SYNCRIP	+		3.2373	0	6.94674	4.80069	Heterogeneous nuclear ribonucleoprotein Q	O60506;O60506-2
30.4848	31.4809	26.6877	22.8735	22.2658	HNRNPR	+		1.51196	0.00498701	7.04051	2.49251	Heterogeneous nuclear ribonucleoprotein R	O43390;O43390-3;B4DT28
29.7517	28.0128	25.2352	25.0822	24.2493	HNRNPDL	+		1.88327	0.00722353	4.02671	2.28894	Heterogeneous nuclear ribonucleoprotein D-like	O14979-3;O14979-2
31.4855	31.6489	22.4848	21.8487	21.5161	DDX3X	+		3.89681	0	9.6173	7.01031	ATP-dependent RNA helicase DDX3X	O00571;A0A0D9SFB3;A0A0D9SG12;A0A0D9SF53;O00571-2
29.2101	29.3213	21.828	21.673	20.69	ZC3HAV1	+		3.35604	0	7.86866	5.38261		C9J6P4
23.0607	23.8928	26.2828	26.2209	25.7509	SQRDL			2.20366	0.0136981	-2.60808	-1.89213	Sulfide:quinone oxidoreductase, mitochondrial	Q9Y6N5
24.4969	24.0685	27.1091	27.4485	26.7862	TLN1			2.62442	0.00841758	-2.83186	-2.1885	Talin-1	Q9Y490
25.8309	26.4993	24.1031	24.1768	21.5879	THRAP3			1.07715	0.0533282	2.87583	1.3524	Thyroid hormone receptor-associated protein 3	Q9Y2W1
26.4173	26.3837	25.744	22.0557	22.2823	RBM27			0.844523	0.115161	3.03982	1.1964	RNA-binding protein 27	Q9P2N5;U3KPZ7
28.0365	28.1902	30.1851	29.8802	29.1218	RRBP1			1.53003	0.137219	-1.61568	-1.14418	Ribosome-binding protein 1	Q9P2E9;A0A0A0MRV0;Q9P2E9-3;Q9P2E9-2;A0A087WVV2;F8W7S5
25.7162	27.2485	29.5009	30.8808	29.9406	CALML5			1.73228	0.0100404	-3.62507	-2.04115	Calmodulin-like protein 5	Q9NZT1
25.2845	24.5537	24.0889	23.7205	21.6246	SLTM			0.738445	0.28228	1.77446	0.875201	SAFB-like transcription modulator	Q9NWH9;Q9NWH9-3;H7C3F4
27.9457	26.8783	25.9767	25.3038	21.1001	C19orf66			0.697623	0.168027	3.28512	1.09155	UPF0515 protein C19orf66	Q9NUL5;Q9NUL5-4;Q9NUL5-3;Q9NUL5-2
26.3543	25.3607	24.4282	23.9051	23.7183	HELZ2			1.55083	0.0806738	1.84032	1.25977	Helicase with zinc finger domain 2	Q9BYK8;Q9BYK8-2;Q9BYK8-4
26.7853	27.1249	27.9857	27.6195	27.5961	TRIM56			1.48738	0.386712	-0.778637	-0.645495	E3 ubiquitin-protein ligase TRIM56	Q9BRZ2
26.8985	26.2352	25.1881	25.4032	24.5832	SPEN			1.48111	0.176399	1.5087	1.07618	Msx2-interacting protein	Q96T58
27.1597	26.9271	25.4316	24.6553	22.6633	ZFR			1.10079	0.0531255	2.7933	1.35082	Zinc finger RNA-binding protein	Q96KR1
24.8249	24.2017	25.5078	25.9781	25.7616	RPL36AL			1.62105	0.240792	-1.23585	-0.957238	60S ribosomal protein L36a-like	Q969Q0
33.1317	32.0279	33.9373	34.081	32.8437	HIST1H2BH;HIST2H2BF			0.681789	0.390235	-1.04089	-0.630508	Histone H2B type 1-H;Histone H2B type 2-F	Q93079;Q5QNW6;Q5QNW6-2
24.226	22.8502	24.5637	24.2624	23.7419	H1FX			0.447896	0.507536	-0.651261	-0.40727	Histone H1x	Q92522
24.0439	24.3941	22.5077	25.9699	25.6309	MRPL43			0.12081	0.744823	-0.483837	-0.199228	39S ribosomal protein L43, mitochondrial	Q8N983-4;Q8N983;H0Y6Y8;B1AL05;Q8N983-3;Q8N983-2;Q8N983-6;Q8N983-7;H0YBU8
23.8306	24.0933	22.1096	23.5028	22.6197	KTN1			0.970456	0.323276	1.21791	0.793726	Kinectin	Q86UP2;Q86UP2-4;Q86UP2-2;Q86UP2-3
27.7609	28.0614	27.128	26.5212	26.2736	DHX30			1.45539	0.244188	1.27024	0.943515	Putative ATP-dependent RNA helicase DHX30	Q7L2E3-2
22.9074	23.3386	23.3294	21.8213	21.3706	ALKBH5			0.50683	0.426562	0.949261	0.532894	RNA demethylase ALKBH5	Q6P6C2;Q6P6C2-1;Q6P6C2-3
27.3312	27.0552	27.7307	27.4572	27.2449	PRPF8			0.574956	0.697451	-0.284407	-0.235314	Pre-mRNA-processing-splicing factor 8	Q6P2Q9
31.8304	30.5916	32.9583	32.6658	31.6314	HIST2H2AA3;HIST2H2AC			0.742922	0.365364	-1.20752	-0.712358	Histone H2A type 2-A;Histone H2A type 2-C	Q6FI13;Q16777
23.5412	24.9536	25.6279	21.7876	22.3555	RLTPR			0.231491	0.532266	0.990391	0.376266	Leucine-rich repeat-containing protein 16C	Q6F5E8;Q6F5E8-2
23.1241	22.8708	24.6182	24.7848	25.2139	KPRP			2.3198	0.029629	-1.87483	-1.50251	Keratinocyte proline-rich protein	Q5T749
25.465	23.9121	27.3554	27.4398	26.7064	HP1BP3			1.49616	0.02951	-2.47864	-1.50086	Heterochromatin protein 1-binding protein 3	Q5SSJ5;Q5SSJ5-2;B0QZK4;Q5SSJ5-3;X6RGJ2;Q5SWC8
22.8766	22.7836	22.7082	23.6651	22.5556	IFI16			0.115544	0.8949	-0.146207	-0.100859	Gamma-interferon-inducible protein 16	Q16666;Q16666-2;Q16666-3;Q16666-6
24.1651	24.4642	23.7321	24.7696	21.0401	PLEC			0.31141	0.462115	1.13409	0.464965	Plectin	Q15149-4;Q15149;Q15149-2;Q15149-6;Q15149-9;Q15149-7;Q15149-8;Q15149-5
23.139	23.1886	23.0002	21.3301	23.5979	BMS1			0.226263	0.644886	0.521097	0.277728	Ribosome biogenesis protein BMS1 homolog	Q14692
23.4406	24.5306	25.582	26.7325	26.6713	DSC1			1.46945	0.0361417	-2.34296	-1.43678	Desmocollin-1	Q08554;Q08554-2
23.7198	23.602	24.3558	24.978	21.8482	BAX			0.0174922	0.965167	-0.0664037	-0.0297013	Apoptosis regulator BAX	Q07812;Q07812-5;Q07812-8;Q07812-2;Q07812-7;K4JQN1
31.2875	30.7986	31.9811	32.2269	31.3773	RPL18			0.935832	0.40615	-0.818723	-0.596161	60S ribosomal protein L18	Q07020;J3QQ67;G3V203;H0YHA7;Q07020-2;F8VYV2;F8VUA6;A0A075B7A0
27.0054	27.3051	27.2889	27.0944	27.5671	PRDX1			0.303929	0.848258	-0.161516	-0.133552	Peroxiredoxin-1	Q06830;A0A0A0MSI0
26.5443	25.7704	24.7243	24.5344	22.1164	SSBP1			0.901593	0.154748	2.36564	1.11511	Single-stranded DNA-binding protein, mitochondrial	Q04837;A0A0G2JLD8;E7EUY5;C9K0U8
22.2006	22.2542	21.9115	23.1036	22.1731	TAP1			0.129516	0.87543	-0.168665	-0.114939	Antigen peptide transporter 1	Q03518;A0A140T9T7
30.296	29.3839	30.3455	30.5293	29.3177	RPL6			0.136189	0.838995	-0.224203	-0.140684	60S ribosomal protein L6	Q02878
25.2549	24.5096	25.1347	24.9526	24.8566	RPL18A			0.118733	0.920329	-0.0990324	-0.0763513	60S ribosomal protein L18a	Q02543;M0R3D6;M0R1A7;M0R117;M0R0P7
23.4389	24.7868	25.1801	26.0244	26.7806	DSG1			1.02333	0.187566	-1.88219	-1.05738	Desmoglein-1	Q02413
23.2818	22.5739	21.8956	23.272	22.3125	CAP1			0.289163	0.646842	0.43449	0.27352	Adenylyl cyclase-associated protein 1	Q01518-2
24.6226	25.1063	22.4388	27.2355	27.4484	FABP5			0.144268	0.648246	-0.843129	-0.270308	Fatty acid-binding protein, epidermal	Q01469;I6L8B7
27.6783	27.1372	22.2451	22.121	26.8492	RBM3			0.778063	0.106596	3.66927	1.21555	RNA-binding protein 3	P98179
30.1404	30.694	31.0446	31.6484	30.5762	H3F3A;H3F3B			0.633785	0.461525	-0.672558	-0.463634	Histone H3.3;Histone H3	P84243;K7EK07;K7EMV3;B4DEB1;K7ES00
29.2504	28.2165	30.0842	30.1857	29.0184	RPL19			0.712461	0.389539	-1.02931	-0.636538	60S ribosomal protein L19;Ribosomal protein L19	P84098;J3QR09;J3KTE4
26.6144	27.1469	26.2752	26.8344	25.8859	RPL24			0.568193	0.522458	0.548832	0.390071	60S ribosomal protein L24	P83731;C9JXB8;C9JNW5
25.6162	25.7832	22.7499	24.4622	22.2041	PRKDC			1.20727	0.0511815	2.56096	1.36195	DNA-dependent protein kinase catalytic subunit	P78527;P78527-2
25.1372	24.1647	25.8335	21.9667	22.4683	HBA1;HBA2			0.300387	0.45894	1.22812	0.47079	Hemoglobin subunit alpha	P69905;G3V1N2
26.0585	25.6554	28.4397	28.097	27.5304	HBB			1.98996	0.0244538	-2.16539	-1.57621	Hemoglobin subunit beta;LVV-hemorphin-7;Spinorphin	P68871;F8W6P5
25.4253	25.8176	27.6683	27.5626	26.9041	TUBB4B;TUBB4A			1.84672	0.0649742	-1.75689	-1.30965	Tubulin beta-4B chain;Tubulin beta-4A chain	P68371;P04350
26.846	27.336	28.7085	29.1824	28.0895	TUBA1B			1.40573	0.172893	-1.56911	-1.08405	Tubulin alpha-1B chain	P68363;P68363-2
25.8468	26.5894	22.752	27.0232	26.6172	EEF1A1;EEF1A1P5			0.154752	0.648563	0.753937	0.271312	Elongation factor 1-alpha 1;Putative elongation factor 1-alpha-like 3;Elongation factor 1-alpha	P68104;Q5VTE0;A0A087WVQ9;P68104-2;A0A087WV01
29.4301	29.3593	30.765	31.1986	30.6574	ACTG1			2.20033	0.106085	-1.47898	-1.21712	Actin, cytoplasmic 2;Actin, cytoplasmic 2, N-terminally processed	P63261;I3L3I0;I3L1U9;I3L4N8
24.615	25.2111	25.6768	26.512	25.6094	YWHAZ			0.995019	0.364311	-1.01973	-0.710296	14-3-3 protein zeta/delta	P63104;E7EX29;E7ESK7;B0AZS6
28.3988	28.5694	29.369	29.1791	28.8193	RPS27A			1.216	0.429448	-0.638351	-0.524277	Ubiquitin-40S ribosomal protein S27a;Ubiquitin;40S ribosomal protein S27a	P62979
26.597	26.8123	28.4257	27.5464	27.0808	PPIA			0.813971	0.387377	-0.979649	-0.646497	Peptidyl-prolyl cis-trans isomerase A;Peptidyl-prolyl cis-trans isomerase A, N-terminally processed;Peptidyl-prolyl cis-trans isomerase	P62937;F8WE65;C9J5S7;P62937-2
26.6102	25.9782	26.5552	27.9892	27.1182	RPL32			0.671668	0.409642	-0.926683	-0.58364	60S ribosomal protein L32	P62910;D3YTB1;F8W727
26.283	26.0585	26.8433	26.8827	21.3053	RPL31			0.179808	0.563434	1.1603	0.341955	60S ribosomal protein L31	P62899;P62899-3;P62899-2;B8ZZK4;H7C2W9;C9JU56;B7Z4E3;B7Z4C8
25.3651	25.2746	22.21	21.2718	24.8382	RPS28			0.790935	0.180662	2.54651	1.07069	40S ribosomal protein S28	P62857
32.7159	31.4888	33.7423	33.5203	32.7527	HIST1H4A			0.882425	0.33351	-1.23607	-0.77298	Histone H4	P62805
27.2218	26.6204	28.0406	26.5133	26.5662	RPS6			0.0589659	0.921667	-0.118914	-0.0706169	40S ribosomal protein S6	P62753;A2A3R5
24.899	25.232	26.1497	25.5698	25.4758	RPS4X			0.950123	0.433088	-0.666324	-0.512942	40S ribosomal protein S4, X isoform	P62701
27.0043	26.6036	28.1415	28.1714	27.6577	RPL7A			1.69696	0.243416	-1.18624	-0.940193	60S ribosomal protein L7a	P62424;Q5T8U2;Q5T8U3
25.4544	25.6483	27.9969	27.9606	28.124	SNRPD2			3.88666	0.00705747	-2.47586	-2.258	Small nuclear ribonucleoprotein Sm D2	P62316;P62316-2;K7ERG4
25.1162	24.7313	27.0614	26.8709	28.2452	SNRPE			1.6375	0.02425	-2.46874	-1.56925	Small nuclear ribonucleoprotein E	P62304;A6NHK2
28.697	27.8077	26.4809	26.5421	26.1532	RPS11			1.83139	0.0509846	1.86023	1.36155	40S ribosomal protein S11	P62280;M0QZC5
23.5337	23.6138	22.601	23.0522	22.1106	RPS13			1.16789	0.355895	0.985851	0.729029	40S ribosomal protein S13	P62277;J3KMX5
26.5316	26.2883	25.9335	25.985	25.2015	RPS18			0.887137	0.429548	0.703322	0.52525	40S ribosomal protein S18	P62269
23.4493	24.2337	24.6433	24.7478	24.5433	RPS15A			1.11689	0.396567	-0.803265	-0.616903	40S ribosomal protein S15a	P62244;I3L3P7
25.9617	26.2663	27.5064	26.9754	26.2318	RPS8			0.687381	0.426889	-0.790567	-0.530402	40S ribosomal protein S8	P62241;Q5JR95
30.2524	29.8534	30.7413	30.3243	29.9256	RPL15			0.325822	0.739299	-0.277541	-0.207364	60S ribosomal protein L15;Ribosomal protein L15	P61313;E7EQV9;E7ENU7
26.1455	26.2841	26.4787	26.3224	26.9059	RPS3A			0.652266	0.63138	-0.354194	-0.287734	40S ribosomal protein S3a	P61247;D6RG13;D6RAT0;E9PFI5;H0Y8L7;D6RB09;H0Y9Y4;D6R9B6;D6RAS7
26.2013	25.8861	22.8195	25.3072	25.4612	EIF4A1			0.574686	0.363513	1.51441	0.717265	Eukaryotic initiation factor 4A-I	P60842;J3KT12;P60842-2;J3QS69;J3KTB5;J3QL43;J3KSZ0
23.0978	22.7377	23.8704	22.9565	22.1329	DEFA3;DEFA1			0.0344819	0.953451	-0.0688591	-0.0414418	Neutrophil defensin 3;HP 3-56;Neutrophil defensin 2;Neutrophil defensin 1;HP 1-56;Neutrophil defensin 2	P59666;P59665
25.513	24.7471	25.0463	22.0371	22.9169	ARHGDIB			0.642718	0.31461	1.79667	0.821127	Rho GDP-dissociation inhibitor 2	P52566;H0YGX7;F5H3P3
25.153	24.6919	25.1807	25.0165	24.7526	RPL14			0.0899713	0.94972	-0.0608234	-0.0492307	60S ribosomal protein L14	P50914;E7EPB3
25.5874	24.7927	28.4424	28.9722	28.1731	TUFM			2.3708	0.00739759	-3.33917	-2.34537	Elongation factor Tu, mitochondrial	P49411
27.2885	26.8309	27.5692	22.006	22.3002	RPL34			0.557703	0.251716	3.10121	0.928639	60S ribosomal protein L34	P49207
25.4046	25.5464	26.0443	25.4723	21.8855	RPL29			0.228444	0.530908	1.00814	0.376034	60S ribosomal protein L29	P47914
28.7211	28.005	30.5252	30.4618	29.4569	RPS9			1.38161	0.125306	-1.78494	-1.17402	40S ribosomal protein S9	P46781;A0A024R4M0;B5MCT8;C9JM19
29.1262	28.177	29.7532	29.3286	29.026	RPL28			0.68556	0.443767	-0.717653	-0.496166	60S ribosomal protein L28	P46779;H0YKD8;P46779-2;P46779-3;H0YMF4;P46779-4;P46779-5;H0YLP6
25.6845	24.9198	21.854	25.0011	22.1219	RPL5			0.74195	0.22561	2.30986	0.990781	60S ribosomal protein L5	P46777
25.1752	25.9722	26.8336	27.235	26.3335	RPL27A			1.14422	0.298933	-1.22705	-0.846868	60S ribosomal protein L27a	P46776;E9PJD9;E9PLL6
29.5744	29.3864	29.255	28.7652	27.8557	MATR3			0.682927	0.416641	0.855089	0.557483	Matrin-3	P43243;A0A0R4J2E8;A8MXP9;D6REM6;D6R991
24.9301	25.4859	25.6667	25.7074	23.1512	STAT1			0.117304	0.782173	0.366253	0.17351	Signal transducer and activator of transcription 1-alpha/beta;Signal transducer and activator of transcription	P42224;P42224-2;J3KPM9
24.4529	24.4389	25.5151	25.6967	25.4579	MDH2			2.89779	0.208544	-1.11065	-1.01609	Malate dehydrogenase, mitochondrial;Malate dehydrogenase	P40926;P40926-2;G3XAL0
29.215	28.6724	30.5665	30.4576	29.8693	RPL13A;RPL13a;RPL13AP3			1.53114	0.2148	-1.35409	-1.00674	60S ribosomal protein L13a;Putative 60S ribosomal protein L13a protein RPL13AP3	P40429;M0QYS1;Q8J015;Q6NVV1
21.9466	22.6051	22.8475	22.8969	22.5485	CAPG			0.738579	0.530544	-0.488477	-0.38079	Macrophage-capping protein	P40121;P40121-2;E7ENU9
26.8637	26.3517	28.0671	27.7468	27.4276	RPL3			1.4746	0.28355	-1.13947	-0.872941	60S ribosomal protein L3	P39023;G5E9G0;H7C422;B5MCW2;H7C3M2
24.225	24.2603	22.1144	24.18	23.9551	RPS19			0.397715	0.471604	0.826147	0.447838	40S ribosomal protein S19	P39019;A0A075B6E2
23.9841	23.8508	29.9916	29.3564	28.7427	HSPA9			2.86516	0.00410667	-5.44609	-3.70958	Stress-70 protein, mitochondrial	P38646
24.6373	25.4571	26.222	25.6861	25.7782	TAGLN2			0.969109	0.397248	-0.848252	-0.617915	Transgelin-2	P37802;P37802-2;X6RJP6
28.6954	28.2694	30.2812	30.2108	29.4835	RPL4			1.58927	0.159392	-1.50945	-1.10545	60S ribosomal protein L4	P36578;H3BM89
25.2348	22.4949	24.9739	21.9433	23.9153	KRT2			0.0559477	0.894147	0.253965	0.100175	Keratin, type II cytoskeletal 2 epidermal	P35908
25.9146	26.1296	27.7044	27.9015	27.0342	MYH9			1.65661	0.144642	-1.52461	-1.13085	Myosin-9	P35579;P35579-2
24.9278	22.9484	23.0422	26.0311	24.1924	RPL9			0.129149	0.738524	-0.483773	-0.206373	60S ribosomal protein L9	P32969;H0Y9V9;D6RAN4;E7ESE0
25.7359	25.763	26.9164	27.3696	26.6206	CORO1A			1.64468	0.242245	-1.2194	-0.951637	Coronin-1A;Coronin	P31146;H3BRY3
29.3509	28.3761	30.9626	30.1746	29.5154	RPL13			0.889557	0.31412	-1.35403	-0.820197	60S ribosomal protein L13	P26373;P26373-2;J3QSB4
26.7675	25.3444	27.74	28.5865	27.985	ATP5A1			1.33759	0.0781871	-2.0479	-1.2627	ATP synthase subunit alpha, mitochondrial	P25705;P25705-2;P25705-3
25.8923	25.4704	28.2202	28.2066	26.7136	CFL1			1.25935	0.103774	-2.03212	-1.221	Cofilin-1	P23528;G3V1A4;E9PK25;E9PP50;E9PQB7;E9PLJ3;E9PS23
24.2912	24.0496	26.666	26.6983	26.994	FLNA			3.28639	0.00701714	-2.61572	-2.25097	Filamin-A	P21333;P21333-2;Q5HY54;Q60FE5;A0A087WWY3
25.0333	24.6789	27.7103	26.7969	26.4579	SON			1.6247	0.0370469	-2.13223	-1.42093	Protein SON	P18583-5;P18583-2;P18583;P18583-7;P18583-9;P18583-3;P18583-10;P18583-4;P18583-6;H7C1M2
28.1024	27.8823	28.9867	29.3968	28.4469	RPL7			1.09844	0.370793	-0.951118	-0.697056	60S ribosomal protein L7	P18124;A8MUD9
28.7187	28.3519	32.3204	32.2493	31.3678	HIST1H1C			2.42523	0.00581132	-3.44384	-2.42783	Histone H1.2	P16403
26.2689	26.2855	29.9146	30.0704	29.1492	HIST1H1B			2.58573	0.00501961	-3.43418	-2.51122	Histone H1.5	P16401
25.1476	27.397	27.1285	29.1064	29.8079	DSP			0.773739	0.199635	-2.40863	-1.03269	Desmoplakin	P15924;P15924-3;P15924-2
31.5613	31.5253	30.0946	29.7758	28.9003	RPS2			1.61822	0.0563446	1.95306	1.3367	40S ribosomal protein S2	P15880;H0YEN5;E9PQD7;I3L404;E9PMM9
25.2689	25.842	26.0374	26.3965	25.8908	RAC2			0.820489	0.487212	-0.552798	-0.429034	Ras-related C3 botulinum toxin substrate 2	P15153;B1AH77;B1AH80;B1AH78
23.8764	25.0849	25.4907	26.3094	27.3848	JUP			0.971367	0.19668	-1.91427	-1.04085	Junction plakoglobin	P14923;C9JTX4;C9J826;C9JK18;C9JKY1
24.502	24.6554	22.5033	24.4794	21.5731	LCP1			0.66369	0.313646	1.72678	0.81926	Plastin-2	P13796
25.5484	25.9313	26.2579	26.4275	26.0525	EEF2			1.06917	0.496155	-0.506101	-0.421791	Elongation factor 2	P13639
26.4257	25.6768	24.8048	25.0074	24.7176	XRCC6			1.55908	0.25122	1.20797	0.928989	X-ray repair cross-complementing protein 6	P12956;B1AHC9;P12956-2
25.1283	25.5347	26.5111	26.8148	22.2449	SLC25A6			0.0242329	0.948093	0.141224	0.0485205	ADP/ATP translocase 3;ADP/ATP translocase 3, N-terminally processed	P12236
23.8547	24.6301	26.1857	25.7687	25.8457	HSPA8			1.83132	0.0765362	-1.69096	-1.26859	Heat shock cognate 71 kDa protein	P11142;E9PKE3;P11142-2;E9PNE6;E9PN89
23.3995	25.3608	26.7222	26.5151	26.9715	TXN			1.28664	0.0544604	-2.35615	-1.34599	Thioredoxin	P10599;P10599-2
26.9283	27.4791	25.226	25.0679	22.2608	RPSA			1.01652	0.0561343	3.01878	1.33562	40S ribosomal protein SA	P08865;C9J9K3;A0A0C4DG17;F8WD59
28.0432	28.6037	29.5356	30.0478	29.1505	VIM			1.29831	0.269145	-1.25454	-0.899172	Vimentin	P08670;B0YJC4
24.653	25.0727	25.429	26.2584	26.0194	HSP90AB1			1.21521	0.336494	-1.03945	-0.767361	Heat shock protein HSP 90-beta	P08238
28.2225	27.8183	29.3109	28.8656	28.5734	PFN1			1.18426	0.375611	-0.896242	-0.681489	Profilin-1	P07737;K7EJ44
25.9904	25.8592	27.765	28.0105	27.1433	TUBB			1.83449	0.0701382	-1.71476	-1.28279	Tubulin beta chain	P07437;Q5JP53;Q5ST81
24.4553	23.8622	25.8948	25.8136	27.9143	ANXA2;ANXA2P2			1.09703	0.0886429	-2.38214	-1.24447	Annexin A2;Annexin;Putative annexin A2-like protein	P07355;P07355-2;H0YN42;H0YMD0;H0YMU9;H0YM50;A6NMY6;H0YNP5;H0YKS4;H0YN28;H0YL33
27.0428	26.1773	28.1735	27.831	27.0307	NPM1			0.841818	0.372653	-1.06837	-0.692267	Nucleophosmin	P06748;P06748-2;P06748-3
26.7327	26.6359	28.7808	29.082	27.2778	ENO1			0.999153	0.227325	-1.6959	-0.985251	Alpha-enolase	P06733;P06733-2
25.9208	26.1029	27.736	28.0769	28.4226	GAPDH			2.35901	0.0210517	-2.06667	-1.63408	Glyceraldehyde-3-phosphate dehydrogenase	P04406;P04406-2;E7EUT5
22.5893	24.214	23.6937	24.6224	24.9148	ANXA1			0.550754	0.411628	-1.00865	-0.569951	Annexin A1	P04083
25.5644	25.5508	26.7631	27.1983	26.3913	ALDOA			1.57351	0.243688	-1.2266	-0.942737	Fructose-bisphosphate aldolase A;Fructose-bisphosphate aldolase	P04075;J3KPS3;P04075-2;H3BQN4;H3BPS8
25.23	24.4109	27.4048	27.0081	26.2214	TF			1.4919	0.0564907	-2.05767	-1.33365	Serotransferrin	P02787
24.2696	23.9248	26.9014	26.7558	26.1144	APOC3			2.28983	0.0141481	-2.49331	-1.86411	Apolipoprotein C-III	P02656;B0YIW2
26.3315	26.8531	28.1483	27.236	27.2853	IGHA1			0.957979	0.378587	-0.96424	-0.674782	Ig alpha-1 chain C region	P01876
27.0687	26.2539	29.3605	30.5061	27.1145	IGHG2			0.755192	0.214868	-2.3324	-1.00477	Ig gamma-2 chain C region	P01859
29.7689	29.1248	31.6285	31.5951	30.503	IGHG1			1.35932	0.126464	-1.79537	-1.17018	Ig gamma-1 chain C region	P01857;A0A0A0MS08;A0A0A0MS07
29.2726	28.6505	31.1977	31.2284	30.3362	IGKC			1.66815	0.051954	-1.95923	-1.35772	Ig kappa chain C region	P01834;A0A075B6H6
22.8478	24.1193	25.8595	26.9254	26.8945	CSTA			1.73858	0.0140829	-3.07624	-1.85876	Cystatin-A;Cystatin-A, N-terminally processed	P01040;C9J0E4
24.9773	24.1908	27.5904	26.8454	25.1432	C3			0.848478	0.228076	-1.94229	-0.981028	Complement C3;Complement C3 beta chain;C3-beta-c;Complement C3 alpha chain;C3a anaphylatoxin;Acylation stimulating protein;Complement C3b alpha chain;Complement C3c alpha chain fragment 1;Complement C3dg fragment;Complement C3g fragment;Complement C3d fragment;Complement C3f fragment;Complement C3c alpha chain fragment 2	P01024
24.7201	25.0116	25.8499	25.9582	22.6193	A2M			0.0129601	0.970208	0.0567449	0.023465	Alpha-2-macroglobulin	P01023
25.0079	24.719	27.2842	27.4594	26.7157	SERPINA1			2.29306	0.0179548	-2.28964	-1.74893	Alpha-1-antitrypsin;Short peptide from AAT	P01009;A0A024R6I7;P01009-2;A0A0G2JRN3;P01009-3
22.9922	22.336	23.196	23.5885	22.2942	HP			0.252959	0.700098	-0.362117	-0.23335	Haptoglobin;Haptoglobin alpha chain;Haptoglobin beta chain	P00738;A0A0C4DGL8;J3QR68;H0Y300;P00738-2;J3QLC9;A0A087WU08
24.9894	24.6211	26.9492	27.0713	22.7702	PGK1			0.158271	0.644269	-0.791605	-0.279684	Phosphoglycerate kinase 1	P00558;P00558-2
25.7993	26.1457	27.4054	27.3906	26.886	LDHA			1.7918	0.217949	-1.25482	-0.999528	L-lactate dehydrogenase A chain	P00338;P00338-3;P00338-2;P00338-5;P00338-4;F5GXY2
24.4312	25.3057	26.0117	25.9803	25.863	TOP3B			1.33049	0.316802	-1.08323	-0.813786	DNA topoisomerase 3-beta-1;DNA topoisomerase	O95985;O95985-3;O95985-2;H0Y6W0
24.3504	23.4887	22.6046	21.9305	21.9288	EIF3H			1.57416	0.0981637	1.76496	1.23165	Eukaryotic translation initiation factor 3 subunit H	O15372;B3KS98;A0A087WZK9
23.9592	24.3103	24.5499	25.3135	23.2262	CLIC1			0.100573	0.856857	-0.228462	-0.127066	Chloride intracellular channel protein 1	O00299
25.0712	24.693	27.4994	27.2621	26.4156	IGHM			1.78024	0.0292358	-2.17696	-1.50399	Ig mu chain C region;Ig mu heavy chain disease protein	A0A087WYJ9;A0A075B6N9;A0A1B0GUU9;P01871;P01871-2;P04220
26.8767	26.1561	28.3571	27.8816	27.0635	IGHG3			0.957683	0.321863	-1.25103	-0.803624	Ig gamma-3 chain C region	A0A075B6N8;P01860
25.5643	24.3639	27.3226	28.1006	26.8202	IGLC3;IGLC2;IGLC6			1.47427	0.0314625	-2.45035	-1.47899	Ig lambda-3 chain C regions;Ig lambda-2 chain C regions;Ig lambda-6 chain C region	A0A075B6L0;A0A075B6K9;P0CG06;P0CG05;P0CF74

## Sheet: Mouse RNA-IC Th0
LFQ intensity CL_1	LFQ intensity CL_2	LFQ intensity CL_3	LFQ intensity nCL_1	LFQ intensity nCL_2	LFQ intensity nCL_3	Gene names	T-test Significant	Significant by unique ID	-Log Student's T-test p-value TH0 CL_TH0 nCL	Student's T-test q-value TH0 CL_TH0 nCL	Student's T-test Difference TH0 CL_TH0 nCL	Student's T-test Test statistic TH0 CL_TH0 nCL	Identified by "Match-between-runs"	Majority protein IDs	Protein names
23.8362	23.8269	23.1288	26.9632	26.7231	26.6099	Top3b			3.60831	0.00146746	-3.16811	-2.52164	na	Q9Z321;Q3UJF5;F6SDD7	DNA topoisomerase 3-beta-1;DNA topoisomerase
28.4128	29.2156	29.5087	19.8737	24.7745	22.2127	Hnrnpf	+		2.01583	0.00156962	6.75876	2.75569	no	Q9Z2X1;Q9Z2X1-2	Heterogeneous nuclear ribonucleoprotein F;Heterogeneous nuclear ribonucleoprotein F, N-terminally processed
30.0603	29.1053	29.9783	20.9455	19.2257	19.7212	Hnrnpc	+		4.08917	0	9.75051	6.11128	no	Q9Z204-2;Q9Z204-3;Q9Z204-4	Heterogeneous nuclear ribonucleoproteins C1/C2
21.1238	22.2851	21.3019	18.8251	19.112	19.7756	Strap	+	+	2.15446	0.00815652	2.33271	1.60011	no	Q9Z1Z2;B2RUC7	Serine-threonine kinase receptor-associated protein
25.1914	25.2804	25.0062	22.0263	21.6401	18.931	Ilf3	+		1.93009	0.00306736	4.29353	2.17158	no	Q9Z1X4-3;Q9Z1X4;F6UW33;Q9Z1X4-2;Q45VK5	Interleukin enhancer-binding factor 3
25.2379	24.3377	22.2313	25.5346	28.2286	18.8366	Ddx39b			0.0303642	0.95025	-0.264332	-0.0672457	na	Q9Z1N5	Spliceosome RNA helicase Ddx39b
26.0923	25.4594	26.2416	18.1814	17.8826	19.0939	Eif3g	+	+	4.18356	0	7.5451	5.25368	no	Q9Z1D1;Q544H0	Eukaryotic translation initiation factor 3 subunit G
24.4465	24.1228	25.0982	17.0904	18.6115	18.6475	Hnrnpdl	+	+	3.40391	0.00142529	6.4394	4.05541	no	Q9Z130;F6VQH5	Heterogeneous nuclear ribonucleoprotein D-like
28.4756	27.2196	28.0783	18.299	18.4433	20.0739	Eif4h	+	+	3.72453	0	8.9858	5.35134	no	Q9WUK2;Q564E5	Eukaryotic translation initiation factor 4H
21.0111	21.6234	21.0204	17.6852	19.3905	19.1267	Srsf10;Srsf12	+	+	1.9248	0.0080515	2.48415	1.58491	yes	Q9R0U0;Q3UA07;Q3TFP0;Q3UYX6;Q9R0U0-3;Q9R0U0-2;A3KG57	Serine/arginine-rich splicing factor 10
23.6783	24.3365	24.7351	21.383	19.0363	18.7085	Edf1	+		2.14488	0.00262921	4.54072	2.39392	no	Q9JMG1;A2AJA5	Endothelial differentiation-related factor 1
18.8677	20.5833	19.5983	18.3017	18.9913	19.7631	Rqcd1		+	0.436666	0.634031	0.664385	0.40215	yes	Q9JKY0	Cell differentiation protein RCD1 homolog
28.3753	27.6764	27.6124	17.6102	18.3199	18.8392	Mbnl1	+	+	4.62068	0	9.63161	6.72617	no	Q9JKP5;G3X9Q0;Q8CHF5	Muscleblind-like protein 1
28.2534	28.6578	29.3711	19.7708	18.3534	19.2478	Ybx3	+		4.27806	0	9.63679	6.3098	no	Q9JKB3	Y-box-binding protein 3
20.8608	21.7165	22.7918	19.0864	17.744	19.116	Ddx21	+	+	1.92162	0.00531507	3.14086	1.82724	no	Q9JIK5	Nucleolar RNA helicase 2
24.6903	24.0281	24.4767	18.4454	18.0395	18.2535	Dazap1	+	+	4.95291	0	6.15222	5.01141	no	Q9JII5;Q9JII5-2;Q3UGB5;D3Z4J1	DAZ-associated protein 1
22.9765	22.2099	20.9816	18.282	18.5548	18.3319	Eif4enif1	+	+	2.47505	0.00250267	3.66643	2.31028	yes	Q9EST3;Q5NBZ5;Q9EST3-2;A8Y5K6	Eukaryotic translation initiation factor 4E transporter
18.8901	20.023	20.5222	17.9804	18.7938	18.7128	Mkrn2		+	1.12988	0.0803815	1.31606	0.850289	yes	Q9ERV1;E9Q5W1	Probable E3 ubiquitin-protein ligase makorin-2
27.3602	27.8066	27.8659	18.4409	17.2379	18.9427	Upf1	+	+	4.23791	0	9.4704	6.18816	no	Q9EPU0;Q9EPU0-2	Regulator of nonsense transcripts 1
22.9216	21.9877	22.0696	18.7032	19.3497	19.5124	Xrn2	+	+	2.89791	0.00313228	3.13789	2.26142	no	Q9DBR1-2;Q9DBR1;A2ATK1	5-3 exoribonuclease 2
22.0129	22.6213	21.6089	19.4874	18.6279	18.4946	Akap8	+	+	2.77169	0.00311579	3.21107	2.24834	no	Q9DBR0;Q059U9	A-kinase anchor protein 8
23.9023	23.2426	23.5193	18.8693	19.2705	19.4404	Stau1	+	+	4.16109	0.00107826	4.36138	3.474	no	Q9DBE7;Q9Z108;A2A5R8;A2A5S2;A2A5S3	Double-stranded RNA-binding protein Staufen homolog 1
19.1691	19.144	18.8996	17.4271	18.5063	18.2883	Aven		+	1.3676	0.137775	0.996985	0.743748	yes	Q9D9K3;A2AGL5;E9Q6K5	Cell death regulator Aven
19.2821	21.1891	20.5194	20.769	22.556	22.7235	1810009A15Rik			0.940327	0.0631798	-1.68598	-0.917004	na	Q9D937
19.6829	19.6394	21.2072	18.6597	19.0516	19.733	Ccdc124		+	0.78643	0.239407	1.0284	0.641387	yes	Q9D8X2	Coiled-coil domain-containing protein 124
22.7293	24.26	23.2093	17.6904	18.6207	19.8155	Slirp	+	+	2.4491	0.00153086	4.69067	2.66021	yes	Q9D8T7;Q14AR0;F8WHU8;Q9D8T7-2	SRA stem-loop-interacting RNA-binding protein, mitochondrial
21.1948	21.2589	20.8708	21.2755	23.1408	22.2369	Rpl4			0.940505	0.162018	-1.10956	-0.715026	na	Q9D8E6;Q564E8	60S ribosomal protein L4
21.9155	21.9145	22.3338	17.9371	18.5145	19.7563	U2af1	+	+	2.40664	0.0030359	3.31862	2.13474	no	Q9D883;Q14C24;G3UW94	Splicing factor U2AF 35 kDa subunit
22.3554	25.0179	24.2322	24.6635	26.208	25.9564	Rpl34			0.877826	0.0662767	-1.74083	-0.905063	na	Q9D1R9;D3Z4H3;D3YZW2	60S ribosomal protein L34
22.384	21.742	22.3812	18.5276	19.0274	18.4345	Sarnp;1110005A23Rik	+	+	3.61899	0.00155975	3.50586	2.73484	no	Q9D1J3;B2RXM7	SAP domain-containing ribonucleoprotein
21.829	21.4078	22.8689	21.8726	22.446	22.835	Nkap;Nkapl			0.270925	0.819322	-0.349269	-0.230331	na	Q9D0F4;B1APM8;Q5SZT7	NF-kappa-B-activating protein
28.8294	29.0601	29.3271	19.0179	19.3155	19.8374	Hnrnpm	+		5.38339	0	9.68194	7.56775	no	Q9D0E1;Q3THB3;B8JK30;Q9D0E1-2;B8JK33;B8JK32;E9Q0P7	Heterogeneous nuclear ribonucleoprotein M
20.9283	20.8193	21.3081	18.2488	18.1966	19.142	Mtpap	+	+	2.72913	0.00498113	2.4895	1.85685	yes	Q9D0D3	Poly(A) RNA polymerase, mitochondrial
21.6185	20.6564	21.7084	17.8633	18.4259	19.0821	Srsf9	+	+	2.38193	0.00413793	2.87068	1.9302	no	Q9D0B0	Serine/arginine-rich splicing factor 9
20.5689	21.6161	21.3573	18.5591	18.6795	19.2849	Rps19	+	+	2.42374	0.00675556	2.3396	1.68705	no	Q9CZX8;D3YUG3;F8VQH5;F6Q5Z8;D3Z5R8;D3Z722;D3YUT3	40S ribosomal protein S19
21.9767	22.557	22.3189	21.4754	22.8022	22.8261	Rpl15;Gm10020			0.0608662	0.956354	-0.0837065	-0.0566727	na	Q9CZM2;Q5M8Q0;E9QAZ2;E9PWH9;F8WI79;D3Z0H4	60S ribosomal protein L15;Ribosomal protein L15
19.1435	22.5668	24.4102	18.268	18.7277	19.0169	Serbp1	+	+	1.01475	0.0174688	3.36925	1.31698	no	Q9CY58-2;Q9CY58-3;Q9CY58-4	Plasminogen activator inhibitor 1 RNA-binding protein
27.726	28.7384	28.5588	18.1055	20.0485	19.9396	Serbp1	+		3.66348	0	8.97656	5.27034	no	Q9CY58	Plasminogen activator inhibitor 1 RNA-binding protein
24.3187	24.7904	24.3899	24.0304	25.0503	24.7276	Chtop			0.111463	0.949767	-0.103053	-0.0772011	na	Q9CY57;B7ZMS6;E9PW20;Q9CY57-5;Q9CY57-4;Q9CY57-3;Q9CY57-2;D3YZA1;D3Z7T7	Chromatin target of PRMT1 protein
19.0261	21.0271	21.5374	18.4844	17.7782	19.129	Ilf2	+	+	1.13011	0.0340484	2.06634	1.111	yes	Q9CXY6	Interleukin enhancer-binding factor 2
18.8467	20.7404	21.6316	18.036	18.4879	20.0068	Ppil4		+	0.702503	0.115116	1.56264	0.775644	yes	Q9CXG3	Peptidyl-prolyl cis-trans isomerase-like 4
27.664	26.4451	28.359	18.8807	22.8474	20.0251	Hnrnpa0	+		2.21333	0.000861111	6.90501	2.99603	no	Q9CX86	Heterogeneous nuclear ribonucleoprotein A0
24.9503	23.9481	24.4085	18.5645	18.5884	20.0535	Raver1	+	+	3.14548	0.00105983	5.36688	3.41563	no	Q9CW46	Ribonucleoprotein PTB-binding 1
19.2293	20.2718	20.1674	18.4896	19.5204	19.2194	Snw1		+	0.835976	0.370407	0.813028	0.560258	yes	Q9CSN1	SNW domain-containing protein 1
21.9677	21.2016	21.6114	22.114	23.2428	23.3778	Rpl14			1.34636	0.0664075	-1.31799	-0.904129	na	Q9CR57;Q9CWK0	60S ribosomal protein L14
22.286	21.358	18.8875	22.5825	21.7406	18.4446	Rpl17			0.0161204	0.976819	-0.0787201	-0.0300517	na	Q9CPR4;Q6ZWZ7;D3Z3R2;F8VQL2;F6VWT4	60S ribosomal protein L17
27.0341	25.7568	26.1393	17.8906	18.8857	18.4873	Igf2bp3	+	+	4.10884	0	7.88889	5.34366	no	Q9CPN8	Insulin-like growth factor 2 mRNA-binding protein 3
24.3484	24.4339	24.7995	23.7977	24.2157	22.203	Prpf8			0.827108	0.187353	1.12181	0.688803	na	Q99PV0	Pre-mRNA-processing-splicing factor 8
24.4493	25.2497	25.3225	17.3525	19.2997	18.9813	Dhx30	+		3.20286	0.00133333	6.4627	3.88204	no	Q99PU8-2;Q99PU8;D3Z2J3;F7CEU6	Putative ATP-dependent RNA helicase DHX30
23.872	24.9427	24.9508	24.1758	25.4791	24.4431	Rrbp1			0.0726429	0.952639	-0.110866	-0.0722223	na	Q99PL5;A2AVJ7	Ribosome-binding protein 1
20.866	20.9258	19.9205	18.053	18.8069	19.1055	Ankrd17	+	+	1.87755	0.0176063	1.91566	1.31956	yes	Q99NH0;E9QKG6;Q99NH0-2;E9Q804;Q99NH0-3	Ankyrin repeat domain-containing protein 17
20.0837	20.7284	20.1244	17.9511	18.7611	20.1997	Sf3b1		+	0.90769	0.104985	1.34151	0.793901	yes	Q99NB9;G5E866	Splicing factor 3B subunit 1
23.7231	23.2821	23.6493	18.5901	18.0142	18.7052	Mrps5	+	+	4.4481	0.00145882	5.11497	4.08041	no	Q99N87;A2AHS8	28S ribosomal protein S5, mitochondrial
22.7853	24.3707	22.9467	18.0006	21.5208	18.0962	Adar	+		1.52224	0.00541395	4.1617	1.83932	no	Q99MU3;Q99MU3-2;Q99MU3-5	Double-stranded RNA-specific adenosine deaminase
24.9668	25.0578	25.199	18.3081	17.7722	18.7082	Rtcb	+	+	4.77447	0	6.81168	5.32389	no	Q99LF4	tRNA-splicing ligase RtcB homolog
23.2396	22.3844	22.1124	18.7227	17.8862	19.3247	Rbm10	+	+	2.73089	0.00147619	3.93429	2.55829	no	Q99KG3;Q99KG3-2;F8WGU1;Q99KG3-3	RNA-binding protein 10
27.1765	26.0554	26.2961	18.4502	18.6599	19.8189	Nono	+	+	3.79854	0	7.53302	4.87513	no	Q99K48;Q4FK11;F6XLC7	Non-POU domain-containing octamer-binding protein
22.9667	22.4409	22.4891	18.5602	19.231	18.6529	Nxf1	+	+	3.84594	0.000879433	3.81752	3.00893	no	Q99JX7	Nuclear RNA export factor 1
26.4618	25.3019	25.5265	18.1139	18.2937	18.5641	Apobec3	+	+	4.40321	0	7.4395	5.3968	no	Q99J72;Q3U5C5;H3BKE5;E9QMH1;H3BJL0;Q99J72-4;Q99J72-3;H3BJQ3;H3BJ44;Q99J72-2;E9Q1Z8;Q3TI69	DNA dC->dU-editing enzyme APOBEC-3
27.2651	26.4154	27.1151	18.2552	18.2893	18.3025	Hnrnpab	+	+	5.29778	0	8.64953	6.85261	no	Q99020;Q544Z3;Q20BD0;Q9D6G1;Q80XR6	Heterogeneous nuclear ribonucleoprotein A/B
21.6747	21.4671	22.9236	18.9239	19.6521	18.6309	Boll	+	+	2.24453	0.00464706	2.95279	1.90887	no	Q924M5-2;Q924M5;G3UYE8;E9QPQ9;F6TV20	Protein boule-like
19.813	19.8324	20.3216	17.0268	18.3782	19.7695	Fastkd2		+	0.922463	0.0706708	1.5975	0.88306	yes	Q922E6;F6QIH7	FAST kinase domain-containing protein 2
22.8329	22.6527	21.5345	18.2825	18.5226	19.3365	Hnrnpll	+	+	2.66429	0.00261453	3.62616	2.39132	no	Q921F4;F6SB69;Q921F4-4	Heterogeneous nuclear ribonucleoprotein L-like
29.2078	28.4312	28.8807	18.3545	20.5574	18.5055	Tardbp	+		3.69672	0	9.70074	5.55831	no	Q921F2;Q544R5;Q6VYI5;F8WIJ9	TAR DNA-binding protein 43
25.7677	24.8236	25.8941	17.9285	18.5263	19.8392	Msi2	+	+	3.2892	0.00144186	6.73045	4.06024	no	Q920Q6;Q2M2Q8;Q3TE41;Q920Q6-3;Q920Q6-2;B1AT10	RNA-binding protein Musashi homolog 2
23.9077	23.2332	23.455	19.3743	18.2387	19.0992	Fyttd1	+	+	3.51593	0.00096875	4.62787	3.31644	no	Q91Z49;Q91Z49-2;Q91Z49-3;D3Z591	UAP56-interacting factor
25.4972	25.807	25.5638	18.7253	18.6031	18.7765	Ythdf2	+	+	6.46097	0	6.92109	6.25046	no	Q91YT7;E9Q2W5	YTH domain-containing family protein 2
23.8673	22.9218	23.5069	18.5943	17.3585	18.8544	Tbrg4	+	+	3.18297	0.00101639	5.16296	3.35822	no	Q91YM4;Q91YM4-2	Protein TBRG4
19.3496	21.2396	22.2236	18.9193	17.8803	18.875	Rbm47	+	+	1.22958	0.0211685	2.37937	1.24643	no	Q91WT8;D3YXZ5;Q91WT8-2;D3Z113	RNA-binding protein 47
19.6744	19.6944	20.0236	18.6898	18.2949	18.5818	Strbp	+	+	2.83734	0.0348219	1.27532	1.09619	yes	Q91WM1;A2BH81;Q91WM1-2	Spermatid perinuclear RNA-binding protein
18.9576	21.3249	21.0327	18.1038	19.4709	18.9099	Eif3h		+	0.888954	0.0722477	1.61023	0.873128	yes	Q91WK2;Q5M9L0	Eukaryotic translation initiation factor 3 subunit H
30.1157	30.2057	30.6749	18.8485	22.8118	21.7502	Csde1	+		2.81109	0	9.19527	4.18513	no	Q91W50;Q3U1S6	Cold shock domain-containing protein E1
25.4321	25.2458	25.1038	17.3681	18.986	18.6876	Tdrd3	+	+	3.77905	0	6.9133	4.59024	no	Q91W18;Q91W18-3;Q91W18-2;E9QPR9	Tudor domain-containing protein 3
22.6323	22.9784	22.3698	18.745	19.0675	19.1292	Ddx1	+	+	4.1834	0.000892086	3.67958	3.03414	no	Q91VR5	ATP-dependent RNA helicase DDX1
25.7063	25.5063	26.0821	18.9335	19.5609	18.6819	Rbmxl1	+	+	4.56215	0	6.70614	5.11476	no	Q91VM5	RNA binding motif protein, X-linked-like-1
18.7723	21.9275	22.0143	18.5528	19.44	20.3259	Eif4a3;Gm8994		+	0.547866	0.19948	1.46518	0.671186	yes	Q91VC3;A2AFK7;E9PV04;D3YU49	Eukaryotic initiation factor 4A-III;Eukaryotic initiation factor 4A-III, N-terminally processed
22.3701	22.8497	21.745	18.1318	18.97	19.2003	Rps5	+	+	2.83612	0.00268966	3.55425	2.44153	no	Q91V55;P97461;D3YYM6	40S ribosomal protein S5;40S ribosomal protein S5, N-terminally processed
27.5535	27.0436	27.0037	20.8347	21.4466	20.3073	Sfpq	+		4.1491	0	6.33742	4.61317	no	Q8VIJ6	Splicing factor, proline- and glutamine-rich
26.9666	25.6972	26.5611	18.6524	18.6975	18.4988	Hnrnpr	+	+	4.48012	0	7.79207	5.64998	no	Q8VHM5;A2AW41
22.8452	23.4219	22.2919	18.433	18.6697	19.8606	Dhx36	+	+	2.6681	0.00217544	3.86522	2.49507	no	Q8VHK9;G3X8Y4	ATP-dependent RNA helicase DHX36
18.5927	20.3398	21.2274	18.7738	22.598	22.365	Rbm39			0.337311	0.505581	-1.19227	-0.484703	na	Q8VH51;Q3U313;Q8VH51-2;F7AA45;Q0VGU9;E9Q8F0;Q8VH51-3;B7ZD61	RNA-binding protein 39
28.376	27.5774	27.8767	27.3349	27.4155	26.0427	Hnrnpu			0.943165	0.197605	1.01235	0.673958	na	Q8VEK3;G3XA10	Heterogeneous nuclear ribonucleoprotein U
20.275	19.9713	20.3344	18.5539	18.7147	19.9875	Mrps23		+	1.11554	0.127893	1.10822	0.75534	yes	Q8VE22;F7ARZ1;E9Q6N1;Q5SXC8;A7M7Q8;Q3TI14;Q5SXC9	28S ribosomal protein S23, mitochondrial
22.9943	21.4296	18.8319	22.8065	24.9325	18.3531	Ddx39a;Ddx39			0.154564	0.773133	-0.945424	-0.287609	na	Q8VDW0;Q3UAF1;Q8VDW0-2	ATP-dependent RNA helicase DDX39A
21.7899	21.0345	21.2933	19.1695	18.1587	19.1239	Ccar2	+	+	2.52243	0.00536406	2.5552	1.8288	yes	Q8VDP4	Cell cycle and apoptosis regulator protein 2
22.0127	21.8177	21.7446	22.9127	23.2738	19.8388	Hnrnpul1			0.0470206	0.950947	-0.150094	-0.0717212	na	Q8VDM6;Q8VDM6-2;Q8VDM6-3	Heterogeneous nuclear ribonucleoprotein U-like protein 1
28.1079	28.6728	28.2317	20.3686	21.0355	20.7152	Hdlbp	+		5.11017	0	7.63105	6.06685	no	Q8VDJ3;Q3U4Z7	Vigilin
18.7818	20.6795	20.1207	18.9855	18.9999	18.4901	Myh9		+	0.81608	0.219794	1.03553	0.652318	yes	Q8VDD5	Myosin-9
21.4594	21.8504	22.7902	18.3344	18.7506	19.4856	Rbms2	+	+	2.44295	0.0029899	3.17645	2.09132	no	Q8VC70;E9PV56;E9Q7G6	RNA-binding motif, single-stranded-interacting protein 2
24.535	23.6798	23.904	18.0351	18.4539	19.0724	Ccdc9	+	+	3.81608	0.00136264	5.51916	3.95536	no	Q8VC31;G3X927;D3YW42	Coiled-coil domain-containing protein 9
22.0609	21.3354	22.124	18.463	19.2836	19.773	Ptcd2	+	+	2.36223	0.00533945	2.66692	1.82876	yes	Q8R3K3	Pentatricopeptide repeat-containing protein 2, mitochondrial
23.4591	23.1728	22.8379	18.9409	18.2904	18.9059	Larp1b	+	+	4.05285	0.00109735	4.44421	3.47957	yes	Q8R3F0;Q3TQS1
22.5915	22.4073	22.5107	18.9649	18.7318	18.9402	Pspc1	+	+	5.62138	0.000984127	3.62419	3.32142	yes	Q8R326;Q8R326-2	Paraspeckle component 1
24.4774	23.786	23.7581	18.687	18.8975	19.533	Eif3c	+	+	3.86208	0.00120388	4.96796	3.68974	no	Q8R1B4	Eukaryotic translation initiation factor 3 subunit C
23.4897	23.8361	23.4406	17.7917	17.858	18.6901	Znfx1	+	+	4.19333	0	5.47557	4.16479	no	Q8R151;A2A5R5	NFX1-type zinc finger-containing protein 1
20.1075	19.3645	19.1712	18.1479	19.0189	20.236	Gtse1		+	0.243948	0.805276	0.413462	0.24767	no	Q8R080;Q542Q3	G2 and S phase-expressed protein 1
23.5996	24.1025	23.7994	19.7365	17.3759	18.9969	Gspt1;Gspt2	+	+	2.70587	0.000867133	5.13072	2.99648	no	Q8R050;Q8R050-2;Q149F3	Eukaryotic peptide chain release factor GTP-binding subunit ERF3A;Eukaryotic peptide chain release factor GTP-binding subunit ERF3B
24.4654	23.4055	24.0787	17.8027	17.8159	19.3247	Mbnl3	+	+	3.17597	0.00114815	5.66875	3.5596	no	Q8R003;Q542D8	Muscleblind-like protein 3
24.2296	23.443	24.2211	18.5971	22.1503	19.2233	Sf3b4	+		1.6159	0.00451429	3.97434	1.8697	no	Q8QZY9;E9Q057	Splicing factor 3B subunit 4
18.6877	20.5171	19.9136	17.6317	17.2731	19.1181	Eif3l		+	1.02204	0.0567742	1.6985	0.954128	yes	Q8QZY1	Eukaryotic translation initiation factor 3 subunit L
21.5656	22.8609	22.0866	17.0669	18.0919	19.0945	Casc3	+	+	2.3768	0.00265909	4.08661	2.40974	no	Q8K3W3	Protein CASC3
26.0143	25.7055	25.8073	25.6847	27.2216	24.5833	Matr3			0.00531879	0.997197	0.0125046	0.00706301	na	Q8K310;Q5BL18;Q6ZQ61	Matrin-3
25.6888	25.0731	24.9518	18.7862	18.4851	19.262	Lsm14a	+	+	4.42468	0	6.3935	4.83896	no	Q8K2F8;A2BH30	Protein LSM14 homolog A
19.4094	19.926	19.7388	18.1356	18.7	19.9846	Cnot3		+	0.591528	0.51037	0.751355	0.479319	yes	Q8K0V4;F6YBV1	CCR4-NOT transcription complex subunit 3
19.7077	20.6917	20.5687	17.8884	18.1567	18.9782	Eif3b	+	+	1.93043	0.0155142	1.98156	1.36577	yes	Q8JZQ9;E9PX78	Eukaryotic translation initiation factor 3 subunit B
24.3072	25.0332	24.4473	17.9693	17.862	19.2706	Ago2	+	+	3.60719	0	6.2286	4.14036	no	Q8CJG0	Protein argonaute-2
18.3689	19.792	20.3114	18.4551	18.5099	19.2651	Dis3l2		+	0.514854	0.557125	0.747389	0.456636	yes	Q8CI75;Q8CI75-2;E9Q8B9;E9Q379	DIS3-like exonuclease 2
22.9994	21.9834	21.7319	23.6841	23.03	19.2736	Sltm			0.0587556	0.926258	0.242329	0.0998161	na	Q8CH25;B9EI57;Q8CH25-2	SAFB-like transcription modulator
22.6546	21.3272	21.6956	19.2983	18.454	19.4872	Lsm14b	+	+	2.28588	0.00449289	2.81267	1.86597	no	Q8CGC4;Q8BM41;Q4KL69	Protein LSM14 homolog B
21.2534	20.6737	21.8205	18.3201	18.9205	19.2508	Aqr	+	+	2.31347	0.00678571	2.41875	1.69297	no	Q8CFQ3;A2AQA7;A2AQA6	Intron-binding protein aquarius
24.4505	24.2204	25.177	18.0022	18.2512	18.7011	Pabpn1;Gm20521	+	+	4.23442	0	6.29782	4.65321	no	Q8CCS6;G3UY42;Q8CCS6-2;D3YUB9;D3Z5F7	Polyadenylate-binding protein 2
23.4381	22.9585	22.9826	21.6651	22.5975	18.0627	Shfl			0.779054	0.0511503	2.35131	0.983225	na	Q8CAK3;Q8CAK3-2	UPF0515 protein C19orf66 homolog
24.0457	22.963	23.7158	18.4055	18.5225	18.4911	Myef2	+	+	4.03126	0.00127835	5.1018	3.85833	no	Q8C854;Q8C854-3;A2ATP5;A2ATP6;G8JL68;Q8C854-1;Q8C854-2;F6XJA1	Myelin expression factor 2
20.518	22.2438	22.8725	19.03	18.561	19.9619	Rbm4	+	+	1.52529	0.0116134	2.69377	1.48383	no	Q8C7Q4;B7ZN14	RNA-binding protein 4
23.3321	23.5158	23.5427	17.6019	18.9597	18.7976	Grsf1	+	+	3.49581	0.00111712	5.01049	3.49593	no	Q8C5Q4;E9Q179	G-rich sequence factor 1
22.6622	22.5425	22.0449	17.8686	18.6251	19.5577	Cnot2	+	+	2.68828	0.0027052	3.7327	2.44962	no	Q8C5L3;E9Q027;F8WGI0;Q8C5L3-3;Q8C5L3-2;E9Q8D5	CCR4-NOT transcription complex subunit 2
22.6501	23.2542	22.6639	17.7284	18.9647	18.5424	Fam120c	+	+	3.37029	0.000918519	4.44424	3.14332	no	Q8C3F2;Q8C3F2-3	Constitutive coactivator of PPAR-gamma-like protein 2
26.1403	25.5996	26.0608	18.1718	18.1638	19.2722	Rbm14	+	+	4.27748	0	7.3976	5.2656	no	Q8C2Q3;E9Q205;E9QL13;Q8C2Q3-2;E9PXP4	RNA-binding protein 14
20.3519	22.1511	22.3573	19.1901	18.2389	19.8746	Mbnl2	+	+	1.47121	0.013405	2.5189	1.40401	no	Q8C181;F8WIF1;Q8C181-3;Q8C181-2;Q8C181-4	Muscleblind-like protein 2
20.169	20.6649	20.7107	18.887	19.3481	18.8196	Ncbp3	+	+	2.47163	0.0228986	1.49663	1.20683	yes	Q8BZR9;B2KG93;F7BT77	Uncharacterized protein C17orf85 homolog
19.8371	21.9936	21.7421	17.7867	18.9535	19.3053	Parp12	+	+	1.42244	0.0136816	2.50912	1.37784	no	Q8BZ20	Poly [ADP-ribose] polymerase 12
23.5407	24.5018	23.8199	19.2167	17.2624	18.5837	Ythdf3	+	+	3.02007	0.00105085	5.59986	3.40921	no	Q8BYK6;Q8BYK6-3;F8WIR8;Q8BYK6-2	YTH domain-containing family protein 3
26.2391	26.8341	26.7558	19.2002	18.0995	18.9666	Larp4	+	+	4.47468	0	7.85425	5.67763	no	Q8BWW4;G3X9Q6;F6YE50;E9Q066	La-related protein 4
19.1132	21.2679	22.9656	22.3624	22.9339	24.4528	Srrm2			0.769312	0.0600255	-2.13412	-0.937107	na	Q8BTI8;Q8BTI8-3;Q8BTI8-2	Serine/arginine repetitive matrix protein 2
20.8294	21.6056	21.5639	17.6018	18.1179	18.7921	Taf15	+	+	2.75137	0.00308333	3.16239	2.21617	yes	Q8BQ46;E9Q6D4;F6QCI0
24.682	23.7468	24.9428	22.5724	23.755	24.1821	Rpl24			0.724062	0.311119	0.954031	0.595159	na	Q8BP67;E9Q132;E9QNJ0	60S ribosomal protein L24
24.8993	24.0956	24.35	17.6776	18.0706	18.2333	Srsf7	+	+	4.62426	0	6.45452	5.00788	no	Q8BL97;Q3THA6;F8WH59;Q8BL97-4;Q8BL97-2;Q8BL97-3	Serine/arginine-rich splicing factor 7
22.1499	22.3251	22.5306	17.1494	18.4221	19.5019	Unk	+	+	2.3503	0.00252973	3.97744	2.35531	no	Q8BL48;Q3UYU7;Q8BL48-2	RING finger protein unkempt homolog
25.1628	24.5644	23.967	18.0729	18.5513	18.0986	Tnrc6b	+	+	4.12365	0	6.32382	4.58735	no	Q8BKI2;Q8BKI2-2	Trinucleotide repeat-containing gene 6B protein
19.4783	21.5573	22.2987	17.7092	18.6975	19.1012	Mrps35	+	+	1.30057	0.0162088	2.60879	1.34476	yes	Q8BJZ4	28S ribosomal protein S35, mitochondrial
21.981	22.3122	22.684	19.297	18.7456	19.5925	Eif2a	+	+	3.20114	0.00254348	3.11406	2.35798	yes	Q8BJW6;Q8BJW6-2	Eukaryotic translation initiation factor 2A;Eukaryotic translation initiation factor 2A, N-terminally processed
20.7045	20.6227	20.5001	18.4138	18.474	19.4994	Marf1	+	+	2.14873	0.0169562	1.81337	1.33607	yes	Q8BJ34;Q8BJ34-6;F8WHH6;Q8BJ34-3;Q8BJ34-4;Q8BJ34-5;Q8BJ34-2	Meiosis arrest female protein 1
25.4174	24.2871	24.3901	18.3584	17.4268	18.8663	Zc3h14	+	+	3.51259	0	6.48103	4.16821	no	Q8BJ05;Q8BJ05-2;Q8BJ05-3	Zinc finger CCCH domain-containing protein 14
22.9816	22.4314	23.148	18.4455	19.3111	18.8426	Cstf2	+	+	3.56558	0.000855172	3.98729	2.99599	yes	Q8BIQ5;E9PZ33;Q8BIQ5-2;A2AEK1	Cleavage stimulation factor subunit 2
24.1235	22.6874	23.0058	18.81	18.0063	19.1149	Rbm22	+	+	2.9718	0.000849315	4.6285	2.99239	no	Q8BHS3	Pre-mRNA-splicing factor RBM22
20.2008	21.1088	21.8103	19.4892	19.244	18.7478	Rbm45	+	+	1.66368	0.0210896	1.87966	1.24119	no	Q8BHN5;A2ARH8	RNA-binding protein 45
21.44	22.372	22.4611	18.1822	18.1992	18.8136	Ptbp3	+	+	3.17172	0.00154037	3.69272	2.66246	no	Q8BHD7;G3UZ01	Polypyrimidine tract-binding protein 3
29.4215	29.263	29.9578	18.6468	23.7205	22.9056	Ptbp1	+		2.09711	0.000885714	7.78981	3.01104	no	Q8BGJ5;Q922I7;Q8CB58;E9Q4L8;P17225;Q8C2R5;E9QMW9	Polypyrimidine tract-binding protein 1
28.1638	28.2757	28.2749	18.296	18.1133	19.6549	Eif4b	+	+	4.3968	0	9.5501	6.41939	no	Q8BGD9;Q3TDD8	Eukaryotic translation initiation factor 4B
23.9899	24.6158	24.2041	18.3593	18.5226	18.9651	Poldip3	+	+	4.59193	0	5.65426	4.49521	no	Q8BG81;Q3UDD3	Polymerase delta-interacting protein 3
21.7757	21.634	22.0503	19.2502	19.8243	19.7075	Tnpo1	+	+	3.31974	0.00538889	2.22603	1.83423	no	Q8BFY9;Q8BFY9-2	Transportin-1
25.3271	23.7291	23.8426	25.529	25.0243	24.662	Manf			0.603827	0.498692	-0.772182	-0.490928	na	Q80ZP8;Q3TMX5;Q9CXI5	Mesencephalic astrocyte-derived neurotrophic factor
18.5196	20.9037	21.0403	18.1964	19.1119	19.8829	Safb2		+	0.500269	0.371856	1.09079	0.558638	no	Q80YR5;F6TC77;F6X6Q7	Scaffold attachment factor B2
19.734	20.6853	19.9257	18.778	19.3199	18.2022	Znf598		+	1.4434	0.0594249	1.3483	0.940141	yes	Q80YR4;F8WJG8;Q80YR4-2;Q80YR4-3	Zinc finger protein 598
24.4364	25.0822	24.3804	18.7824	18.1315	19.408	Eif4g3	+	+	3.76734	0.00147619	5.85903	4.0919	no	Q80XI3;A2AMI2;E9QNX3;Q80XI3-3	Eukaryotic translation initiation factor 4 gamma 3
19.8581	20.959	21.5054	19.1108	18.4407	19.7886	Mrps7	+	+	1.2546	0.0431894	1.66078	1.02432	yes	Q80X85;A2A9W4	28S ribosomal protein S7, mitochondrial
27.0542	26.3465	26.6462	17.4114	18.8406	18.6871	Ubap2l	+	+	4.13647	0	8.36928	5.58979	yes	Q80X50;Q80X50-4;Q80X50-3;E9Q9Q3	Ubiquitin-associated protein 2-like
23.2904	23.6406	23.2032	18.4064	18.4156	19.1634	Mtdh	+	+	4.11222	0.00118095	4.71627	3.67255	no	Q80WJ7;F6QHD1;F6ZSG0;F6QFT1	Protein LYRIC
21.096	21.2458	21.3104	18.3201	18.3279	19.3528	Trim56	+	+	2.73046	0.00457971	2.55046	1.89095	yes	Q80VI1	E3 ubiquitin-protein ligase TRIM56
23.3899	22.9505	23.4111	18.3419	18.2235	18.0954	R3hdm2	+	+	5.14956	0	5.03024	4.31362	no	Q80TM6;Q80TM6-2;Q80TM6-3;E9Q9D6;Q148X5;Q80TM6-4;F6Z9T5	R3H domain-containing protein 2
27.902	28.1045	27.8289	26.0824	26.2141	21.1579	Prrc2a	+		0.97319	0.0179617	3.46035	1.29799	no	Q7TSC1;G3UX48	Protein PRRC2A
28.2376	28.8853	27.6503	18.1486	21.3045	19.5412	Atxn2l	+		3.02973	0	8.59299	4.3392	no	Q7TQH0-2;Q7TQH0-3	Ataxin-2-like protein
20.2259	21.0781	20.7811	18.4944	18.1805	18.8531	Mybbp1a	+	+	2.63745	0.00822807	2.1857	1.66032	yes	Q7TPV4;Q3U2W2;Q3TLF6	Myb-binding protein 1A
19.8096	19.5123	19.67	18.4492	18.7913	18.2602	Dzip3		+	2.55234	0.0506098	1.16374	0.988251	yes	Q7TPV2-2;Q7TPV2;E9QNZ2	E3 ubiquitin-protein ligase DZIP3
23.9601	22.8048	22.1427	17.5316	18.267	18.6887	Cpeb4	+	+	2.80126	0.000832215	4.80676	2.94976	no	Q7TN98;Q5SU48;Q7TN98-4;Q7TN98-5;Q7TN98-3;Q7TN98-2;Q5SU47	Cytoplasmic polyadenylation element-binding protein 4
19.0909	28.0984	28.8775	17.3581	17.9116	19.5146	Syncrip	+	+	1.03923	0.00672566	7.09419	1.68657	no	Q7TMK9-2;G3UZI2;G3UZ48;G3UXJ6	Heterogeneous nuclear ribonucleoprotein Q
31.4855	30.9511	31.6887	19.1062	25.9115	25.5484	Syncrip	+		1.61772	0.00267429	7.85308	2.43785	no	Q7TMK9;G3V018	Heterogeneous nuclear ribonucleoprotein Q
17.2974	24.6571	24.4585	17.9362	26.3912	18.7211	Try10			0.112139	0.809213	1.12147	0.242525	na	Q792Z1
28.6406	28.7988	29.3094	18.5214	18.9774	21.948	Snd1	+		2.94421	0	9.10065	4.34801	no	Q78PY7;Q3TJ56	Staphylococcal nuclease domain-containing protein 1
21.9599	21.8399	21.9672	21.6145	19.3716	19.3748	Rps12	+		1.13264	0.0410435	1.80203	1.03078	no	Q6ZWZ6;P63323;D3Z1P4;D3Z6B6	40S ribosomal protein S12
22.7313	25.944	23.2654	23.3621	26.5993	26.1986	Hist1h2bc;Hist1h2bf;Hist1h2bh;Hist1h2bb;Hist1h2bm;Hist2h2bb;Hist1h2bp;Hist1h2bk;Hist1h2br;LOC665622;Hist3h2ba;Hist1h2ba;Hist2h2be;Hist3h2bb			0.421326	0.331596	-1.40645	-0.580374	na	Q6ZWY9;P10853;Q64478;Q64475;P10854;Q64525;Q8CGP2;B2RVD5;B2RTK3;Q8CBB6;Q921L4;Q8CGP1;Q8CGP2-2;Q9D2U9;P70696;Q64524;Q8CGP0;G3X9D5;A2AB77	Histone H2B type 1-C/E/G;Histone H2B type 1-F/J/L;Histone H2B type 1-H;Histone H2B type 1-B;Histone H2B type 1-M;Histone H2B type 2-B;Histone H2B type 1-P;Histone H2B;Histone H2B type 1-K;Histone H2B type 3-A;Histone H2B type 1-A;Histone H2B type 2-E;Histone H2B type 3-B
18.3203	20.0778	20.3857	19.0254	20.2388	18.3686	Eif2s1		+	0.171778	0.838591	0.383671	0.207958	yes	Q6ZWX6	Eukaryotic translation initiation factor 2 subunit 1
18.645	23.3013	23.1854	23.9367	25.7721	25.7803	Rpl35;Gm10269			0.97994	0.0176154	-3.4525	-1.30223	na	Q6ZWV7;G3UWD7	60S ribosomal protein L35
24.0496	22.4147	22.1454	17.9185	18.7032	19.5403	Rps27	+	+	2.26786	0.00257143	4.14927	2.36143	no	Q6ZWU9;E9QAB4	40S ribosomal protein S27
23.0365	24.273	23.6712	23.6148	27.1822	26.5154	Rps9			0.851323	0.0509837	-2.11057	-0.980856	na	Q6ZWN5;F7CJS8;D3YWH9;Q9CXW7	40S ribosomal protein S9
29.7194	29.6085	29.5964	27.6012	28.3951	25.5491	Larp1	+		1.35441	0.0173175	2.45965	1.33039	no	Q6ZQ58	La-related protein 1
24.3294	24.6272	23.9345	17.9774	18.0441	19.2764	Cnot1	+	+	3.63359	0.00137778	5.86437	3.99602	no	Q6ZQ08;Q6ZQ08-4;B7ZWL1;Q6ZQ08-2	CCR4-NOT transcription complex subunit 1
22.8531	24.0523	25.1785	24.5094	24.6026	25.661	Zc3h4			0.512834	0.469152	-0.896399	-0.50751	na	Q6ZPZ3;E9Q8K8;Q6ZPZ3-2	Zinc finger CCCH domain-containing protein 4
21.0616	22.5654	20.9955	19.6185	21.0046	18.8902	Gigyf2			0.992605	0.0594984	1.7031	0.943759	na	Q6Y7W8;G3UYG6;G3UWR2;G3UYR9;Q6Y7W8-2	PERQ amino acid-rich with GYF domain-containing protein 2
28.1672	28.1822	27.9154	17.9558	18.3779	19.8074	Pabpc4;Gm10110	+	+	4.10615	0	9.37459	5.9829	no	Q6PHQ9;Q91YZ8;A3KFU8;D3Z5M2;E9PW32
19.6853	20.4701	20.4997	18.7433	19.05	19.2351	Dhx29		+	1.78963	0.0616582	1.20889	0.927922	yes	Q6PGC1	ATP-dependent RNA helicase Dhx29
23.9505	23.6371	24.2288	18.0311	17.5505	18.9344	Srsf1	+	+	3.70772	0.00139326	5.76677	4.00419	no	Q6PDM2;H7BX95;Q6PDM2-3;Q6PDM2-2	Serine/arginine-rich splicing factor 1
27.6148	28.0195	28.4301	18.3662	18.4504	21.4872	Lrpprc	+		2.90944	0	8.58689	4.18212	no	Q6PB66	Leucine-rich PPR motif-containing protein, mitochondrial
19.9872	21.1461	20.3312	18.6752	18.3251	19.2966	Dhx57	+	+	1.74261	0.0238	1.72257	1.19141	yes	Q6P5D3;Q6P5D3-3;Q6P5D3-2	Putative ATP-dependent RNA helicase DHX57
23.8804	23.7153	22.7574	18.6884	18.3748	19.7812	Fxr2	+	+	2.91167	0.000810458	4.50296	2.90219	no	Q6P5B5;Q9WVR4	Fragile X mental retardation syndrome-related protein 2
20.6202	19.794	18.8996	18.7211	17.8103	18.5454	Abcf1		+	1.16553	0.0676125	1.41233	0.899694	yes	Q6P542	ATP-binding cassette sub-family F member 1
25.6395	24.844	24.9595	18.0783	19.194	19.2625	Zc3h11a	+	+	3.79515	0	6.30275	4.32566	no	Q6NZF1;Q3UL31	Zinc finger CCCH domain-containing protein 11A
22.9844	23.705	23.359	19.2775	19.2262	19.2186	Helz	+	+	4.40435	0.00103333	4.10872	3.39872	no	Q6DFV5;Q6DFV5-3;A2AAU3;Q6DFV5-2;A2AAU5	Probable helicase with zinc finger domain
29.7413	29.3867	28.9255	22.2255	22.1438	18.7916	FAM120A	+		2.70049	0.00126531	8.29751	3.84916	no	Q6A0A9	Constitutive coactivator of PPAR-gamma-like protein 1
25.5156	26.0195	25.9378	18.1037	17.4207	18.1063	Larp4b	+	+	5.05986	0	7.94741	6.22625	no	Q6A0A2;Q6A0A2-2;Q6A0A2-3	La-related protein 4B
28.7054	28.5544	28.4701	19.0302	19.9134	19.054	Raly	+		5.18813	0	9.24407	7.11865	no	Q64012-2;Q3U3F6;Q64012;A2AU61;A2AU62;A2AU60	RNA-binding protein Raly
22.7931	23.7109	23.3592	24.0783	25.8699	26.2061	Snrnp70			1.37418	0.0219048	-2.09704	-1.22457	na	Q62376;A2RS68;Q6ZWP0;Q62376-2	U1 small nuclear ribonucleoprotein 70 kDa
18.4088	19.8689	19.675	18.2115	18.7195	19.2314	Snrpa;Gm5145		+	0.475593	0.657309	0.596748	0.386416	yes	Q62189;E9Q4T6;D3Z0S6;D6RI83;F8VQ88	U1 small nuclear ribonucleoprotein A
27.5126	26.4104	27.2293	18.837	22.2736	23.1728	Rbm38;Rbm24	+		1.83842	0.0026	5.62298	2.38074	no	Q62176;Q3TLA1;D3Z4I3	RNA-binding protein 38;RNA-binding protein 24
27.9996	28.5091	28.476	17.4812	20.0249	18.3879	Ddx3x;D1Pas1	+		3.6576	0	9.69691	5.50247	no	Q62167;Q3TQX5;P16381;B9EIA2	ATP-dependent RNA helicase DDX3X;Putative ATP-dependent RNA helicase Pl10
22.5806	22.9598	22.4349	18.5622	19.0702	18.9155	Ddx3y	+	+	4.20892	0.000911765	3.80917	3.13005	no	Q62095	ATP-dependent RNA helicase DDX3Y
25.3196	24.4446	25.6973	19.2141	21.1428	24.8065	Srsf2	+		0.955596	0.0178251	3.43269	1.28013	no	Q62093;A2AA29;E9Q975	Serine/arginine-rich splicing factor 2
27.3342	27.9458	28.7229	20.718	18.6831	22.4043	Pcbp2	+		2.52497	0.00106897	7.39917	3.44409	no	Q61990;Q61990-3	Poly(rC)-binding protein 2
20.9429	23.9118	24.2075	21.8469	22.7014	22.3837	Npm1;Gm5611			0.264491	0.713013	0.710061	0.342723	na	Q61937;Q5SQB7;Q9DAY9;Q5SQB0;Q5SQB5;E9Q5T3	Nucleophosmin
23.0109	22.2508	21.3281	18.544	18.7734	19.4555	Mrps31	+	+	2.37377	0.00300508	3.2723	2.09995	no	Q61733	28S ribosomal protein S31, mitochondrial
24.1308	18.7972	20.415	24.4685	19.4856	23.498	Hspa1a;Hspa1b			0.246804	0.601368	-1.36967	-0.428659	na	Q61696;P17879;Q3TU85	Heat shock 70 kDa protein 1A;Heat shock 70 kDa protein 1B
25.9068	26.432	27.1256	18.6748	19.8247	19.4359	Ddx5	+		3.90335	0	7.17638	4.82125	no	Q61656;Q8BTS0	Probable ATP-dependent RNA helicase DDX5
25.8485	26.2919	25.8073	18.9208	18.9713	19.0811	Fxr1	+	+	5.76184	0	6.99148	6.0159	no	Q61584-3;Q61584;Q61584-4;Q61584-5;Q61584-6;F8WHA2;F6YLE3;F6R9D8;Q61584-7;Q61584-2;F8WH60;F7BNV1	Fragile X mental retardation syndrome-related protein 1
23.4103	23.267	23.0594	18.5781	18.5443	19.3233	Ewsr1	+	+	4.06851	0.00108772	4.43035	3.47792	no	Q61545;Q5SUT0;Q5SUS9	RNA-binding protein EWS
22.4564	22.325	22.64	17.914	18.8978	18.974	Trim25	+	+	3.40733	0.0016	3.87851	2.86585	no	Q61510;Q5SU71;Q3TU94	E3 ubiquitin/ISG15 ligase TRIM25
21.8338	21.9358	21.32	17.4707	19.4544	19.8525	Lcp1	+	+	1.65889	0.00900855	2.77069	1.5735	no	Q61233	Plastin-2
22.6398	22.2973	22.2468	22.4664	24.3484	20.7938	Arhgef1			0.0468564	0.950092	-0.141567	-0.0695965	na	Q61210;E9PUF7;Q61210-5;Q61210-3;Q61210-4;Q61210-2;F6ZN61	Rho guanine nucleotide exchange factor 1
26.8551	27.9781	27.3417	17.444	18.2	18.5669	Caprin1	+	+	4.44196	0	9.32134	6.36836	no	Q60865	Caprin-1
24.6842	24.5643	24.5107	19.0341	17.9248	19.2852	Khdrbs1	+	+	3.80441	0.0015122	5.83837	4.10836	no	Q60749	KH domain-containing, RNA-binding, signal transduction-associated protein 1
27.165	26.8536	27.2647	19.3068	20.0084	19.7472	Hnrnpd	+		5.18808	0	7.40698	5.97702	no	Q60668;Q60668-3;F6ZV59;Q60668-4;Q60668-2	Heterogeneous nuclear ribonucleoprotein D0
18.7659	20.7731	19.911	18.8533	19.0646	18.8636	Grb2		+	0.691961	0.370156	0.889514	0.561071	yes	Q60631;B1AT94;B1AT92;Q3U5I5;Q60631-2;B1AT95	Growth factor receptor-bound protein 2
20.1559	18.9318	19.2557	19.6871	20.2624	20.3883	Scaf1			0.714733	0.53872	-0.664772	-0.466488	na	Q5U4C3	Splicing factor, arginine/serine-rich 19
20.3894	21.9022	20.6847	17.4394	18.6164	19.5438	Smg7	+	+	1.48883	0.0137942	2.4589	1.39321	yes	Q5RJH6-3;Q5RJH6;F7B2I6;Q5RJH6-2	Protein SMG7
24.4814	24.6853	24.1049	18.4341	18.6003	18.5549	Nufip2	+	+	5.31348	0	5.89413	5.00743	no	Q5F2E7;Q5F2E7-2	Nuclear fragile X mental retardation-interacting protein 2
24.1771	25.0275	25.0696	19.0448	19.6015	19.9487	Zcchc6	+	+	3.7366	0.00121569	5.22644	3.75398	no	Q5BLK4;E9PUA2	Terminal uridylyltransferase 7
21.5953	22.1505	23.0324	22.1629	22.2544	23.787	Thrap3			0.285052	0.773797	-0.475411	-0.284217	na	Q569Z6;Q8BZN7;A2AJI4	Thyroid hormone receptor-associated protein 3
19.2024	21.5794	23.8142	22.0496	24.0925	24.8076	Ddx46			0.605685	0.0926061	-2.1179	-0.825011	na	Q569Z5;F8WHR6;Q569Z5-2	Probable ATP-dependent RNA helicase DDX46
20.4213	22.652	21.4445	22.6577	24.3248	23.5849	Srrm1			1.17759	0.0329722	-2.0165	-1.11711	na	Q52KI8;A2A8V9;E9QKA4;A2A8V8;E9PUK6;Q52KI8-2	Serine/arginine repetitive matrix protein 1
23.9085	23.114	23.0143	18.2765	19.0501	18.9188	Ddx17	+	+	3.61586	0.00100813	4.5971	3.35467	no	Q501J6;Q3U741;Q501J6-2	Probable ATP-dependent RNA helicase DDX17
23.6413	22.6409	22.4832	19.1162	17.9884	18.305	Rc3h1	+	+	3.07507	0.000843537	4.45192	2.97934	no	Q4VGL6;H7BX02	Roquin-1
20.0556	19.776	18.1018	18.2092	18.5697	19.4098	Cdv3		+	0.340584	0.714918	0.581552	0.340852	yes	Q4VAA2;Q4VAA2-2	Protein CDV3
27.4055	27.1909	27.5236	19.1145	18.5101	18.8498	Pum2	+	+	5.74524	0	8.54854	7.12266	no	Q3UR91;Q80U58;Q80U58-2;Q3TQ29;Q80U58-3	Pumilio homolog 2
18.6052	20.6021	20.2993	17.829	17.9118	18.9244	Rbm6		+	1.06187	0.0593077	1.61379	0.941424	yes	Q3ULB0
19.2065	21.945	22.0703	22.2189	25.0578	25.2521	Srsf11			1.07681	0.0175373	-3.10233	-1.31773	na	Q3UIX4;E9Q6E5;B7ZNC5;Q8BV04
27.2726	27.8671	27.171	18.4852	18.7146	19.3531	Tnrc6a	+	+	4.84344	0	8.58593	6.41477	no	Q3UHK8;F6ZMJ4	Trinucleotide repeat-containing gene 6A protein
18.4168	20.1613	18.3396	19.3404	19.6378	19.4134	Rp9;rp9			0.337336	0.751294	-0.49127	-0.306763	na	Q3UGI5;Q3TH81;F6Z0H0;P97762	Retinitis pigmentosa 9 protein homolog
22.7357	22.7159	23.7244	18.0053	18.9047	18.0484	Puf60	+	+	3.36229	0.000939394	4.73916	3.28327	no	Q3UEB3;Q3UEB3-2;Q3UEB3-3	Poly(U)-binding-splicing factor PUF60
24.5811	23.918	23.7221	18.6466	18.8501	19.3261	Secisbp2	+	+	4.00746	0.00130526	5.13279	3.8628	no	Q3U1C4;Q8BYU9
19.1902	19.7468	20.4524	17.9336	18.7745	19.8937	Zfp277		+	0.618532	0.378061	0.92923	0.554742	yes	Q3U0V6;E9Q6D6;F7B984
28.894	28.5526	28.7385	23.3945	19.1283	18.6268	Khsrp	+		2.27495	0.000976378	8.34515	3.31707	no	Q3U0V1	Far upstream element-binding protein 2
22.4863	23.297	23.6661	21.4617	18.3015	21.8603	Srsf6	+		1.03973	0.0227338	2.60862	1.19747	no	Q3TWW8	Serine/arginine-rich splicing factor 6
25.7151	25.6286	25.9782	18.4598	19.0912	18.8051	Fubp1	+	+	5.3078	0	6.98862	5.77262	no	Q3TUE1;Q91WJ8;Q91WJ8-2	Far upstream element-binding protein 1
19.9577	20.935	22.0149	18.2155	22.59	18.8691	Alkbh5			0.293656	0.595187	1.07762	0.43343	na	Q3TSG4	RNA demethylase ALKBH5
22.8945	22.5259	21.9634	19.4426	18.9772	18.1723	Fam98a	+	+	2.8431	0.00216279	3.59718	2.465	no	Q3TJZ6;B8JJG1	Protein FAM98A
22.6011	22.5027	22.4253	18.5094	18.17	17.8652	Patl1	+	+	4.63156	0.00116981	4.3282	3.62833	no	Q3TC46	Protein PAT1 homolog 1
22.4294	22.0355	22.0138	18.727	18.7852	18.948	Ptcd3	+	+	4.61359	0.000815789	3.3395	2.90294	no	Q14C51	Pentatricopeptide repeat domain-containing protein 3, mitochondrial
28.9802	27.3499	27.9975	19.4059	18.8256	18.4637	Hnrnpa3;Gm8991;Gm6793	+	+	4.13523	0	9.21082	5.95152	yes	Q0VG47;Q8BG05-2;E9Q7H5;B2RXM2;F8VPW0	Heterogeneous nuclear ribonucleoprotein A3
24.1584	23.2887	24.4235	19.3698	18.3253	19.2226	Rbm15	+	+	3.33742	0.00102479	4.9843	3.38311	no	Q0VBL3
19.8744	21.2688	20.9951	18.8142	17.7588	19.075	Cnn2	+	+	1.67712	0.0154516	2.16342	1.36372	yes	Q08093;Q543F3	Calponin-2
24.3159	23.2279	22.7407	23.6775	23.2407	24.1563	Tubb5;Tubb2b;Tubb2a			0.188003	0.865706	-0.263327	-0.1715	na	P99024;Q9CWF2;B2RSN3;Q7TMM9	Tubulin beta-5 chain;Tubulin beta-2B chain;Tubulin beta-2A chain
20.7273	21.5212	21.5593	20.633	22.5847	21.7344	Rbbp6			0.23984	0.81743	-0.3814	-0.234466	na	P97868;P97868-2	E3 ubiquitin-protein ligase RBBP6
27.4955	27.8457	27.9032	19.427	19.5201	18.9047	G3bp1	+	+	5.48718	0	8.46423	6.88131	no	P97855;Q5NCU1;Q3UR88	Ras GTPase-activating protein-binding protein 1
25.8221	25.8537	24.8916	17.3736	18.4944	18.6291	G3bp2	+		3.87922	0	7.35675	4.87887	no	P97379;Q3U541	Ras GTPase-activating protein-binding protein 2
23.4786	24.8056	24.9586	17.63	21.3123	21.2997	Rps3a;Rps3a1	+		1.52474	0.00453589	4.33364	1.87413	no	P97351;Q564F3;D3Z6C3;D3Z7W7	40S ribosomal protein S3a
25.083	24.8943	25.0166	18.9764	18.7819	18.8692	Srsf3;Gm12355	+	+	6.7826	0	6.12214	5.67466	no	P84104;Q3U781;B2KF41;P84104-2;A2A4X6	Serine/arginine-rich splicing factor 3
20.7266	23.4111	24.4237	24.1359	26.4785	26.715	Rpl19			0.995959	0.0220664	-2.9227	-1.22993	na	P84099;A2A547;Q5I0T8	60S ribosomal protein L19;Ribosomal protein L19
22.3657	23.866	23.6614	18.1708	25.0645	24.9133	Rpl36a			0.0890917	0.864897	0.581474	0.175083	na	P83882;Q5M9P1	60S ribosomal protein L36a
24.1381	25.1806	24.7588	25.0965	27.9445	27.8674	Naca			1.08741	0.0285211	-2.27697	-1.14741	na	P70670;Q60817	Nascent polypeptide-associated complex subunit alpha, muscle-specific form;Nascent polypeptide-associated complex subunit alpha
31.2258	30.0639	30.9041	18.1544	19.3484	20.4919	Elavl1	+		3.94226	0	11.3997	6.48255	no	P70372	ELAV-like protein 1
23.0954	22.1775	23.6658	17.9	18.6806	19.3138	Hnrnph2	+	+	2.72681	0.00155	4.34806	2.72449	no	P70333;A2BDV8	Heterogeneous nuclear ribonucleoprotein H2;Heterogeneous nuclear ribonucleoprotein H2, N-terminally processed
29.3053	28.4561	29.027	19.0765	18.8198	19.1004	Tial1	+	+	5.51504	0	9.93053	7.84664	no	P70318;Q545C1	Nucleolysin TIAR
23.4809	19.4857	21.5849	24.2744	23.4919	23.9895	Hist1h3a;H3f3a			0.955699	0.0338144	-2.40143	-1.10348	na	P68433;F8WI35	Histone H3.1;Histone H3
22.0588	23.1339	22.2786	17.8398	17.9267	18.6684	Gnb2l1	+	+	3.30628	0.000898551	4.34544	3.05948	no	P68040	Guanine nucleotide-binding protein subunit beta-2-like 1;Guanine nucleotide-binding protein subunit beta-2-like 1, N-terminally processed
26.6974	26.8509	26.8748	18.0684	20.7877	21.2409	Rps10	+		2.61886	0.00104202	6.77537	3.40095	no	P63325;Q5M9K7;Q3UW83	40S ribosomal protein S10
26.1327	25.2703	25.0848	25.9894	26.0785	26.3022	Actg1;Actb			0.868887	0.533102	-0.627416	-0.469626	na	P63260;Q4KL81;P60710;B2RRX1;F8WI82;E9Q607;E9Q1F2;E9Q5F4;B1ATY1;G3UZ07	Actin, cytoplasmic 2;Actin, cytoplasmic 2, N-terminally processed;Actin, cytoplasmic 1;Actin, cytoplasmic 1, N-terminally processed
22.1692	20.1317	20.5621	18.0598	18.3767	19.0391	Crip1	+	+	1.64318	0.0124979	2.46246	1.46239	yes	P63254	Cysteine-rich protein 1
21.5206	22.808	22.2412	22.4887	23.1302	22.6874	Eif5a			0.622738	0.62906	-0.578809	-0.408185	na	P63242	Eukaryotic translation initiation factor 5A-1
23.0879	22.8657	18.6131	22.1569	18.3115	19.7558	Hmgb1			0.323325	0.464272	1.44745	0.51006	na	P63158;Q58EV5;D3Z351;D3YZ18	High mobility group protein B1
22.3617	21.4813	22.3073	22.4895	18.2769	21.6708	Ywhaz			0.396083	0.422948	1.23775	0.533356	na	P63101	14-3-3 protein zeta/delta
25.1799	23.6032	23.0574	24.4419	23.901	24.3819	Hspa8			0.168926	0.86479	-0.294811	-0.177707	na	P63017;Q504P4	Heat shock cognate 71 kDa protein
22.2514	22.041	20.8932	17.4295	19.3169	19.3264	Tra2b	+	+	1.79329	0.00626009	3.03762	1.72699	yes	P62996;F8WJG3	Transformer-2 protein homolog beta
32.6984	31.4955	31.7681	27.423	27.4924	27.5742	Ybx1	+		3.59273	0.000946565	4.49077	3.28574	no	P62960;Q3UBT1;A2BGG7	Nuclease-sensitive element-binding protein 1
23.6839	24.2388	24.1808	21.0401	22.4269	18.9244	Rpl8	+		1.45471	0.00812121	3.23737	1.59205	no	P62918	60S ribosomal protein L8
21.0705	24.3958	24.002	25.9067	26.1508	25.7029	Rpl32;Gm4987;Rpl32-ps			1.22843	0.016144	-2.76403	-1.34377	na	P62911;A2AD25;P17932	60S ribosomal protein L32;Putative 60S ribosomal protein L32
28.0348	27.828	28.4877	20.566	19.7924	19.9678	Rps3	+		4.90518	0	8.00809	6.13832	no	P62908;Q5YLW3;D3YV43	40S ribosomal protein S3
21.8917	25.5625	25.0683	25.4568	28.5783	28.4111	Rpl31			1.01254	0.0176834	-3.30789	-1.30584	na	P62900;Q5M9K9;D3YVU2;D3YY62	60S ribosomal protein L31
25.3762	25.5111	25.2896	26.7872	27.4799	27.2832	Fau			2.9379	0.0120333	-1.79112	-1.47302	na	P62862;Q642K5	40S ribosomal protein S30
23.0041	22.5216	22.9383	18.6846	18.889	18.73	Rps28	+	+	4.8059	0.00110714	4.05344	3.48444	no	P62858;G3UYV7;Q059I1	40S ribosomal protein S28
24.8225	25.8411	26.415	18.5167	22.8279	22.1237	Rps26	+		1.48617	0.00455769	4.53677	1.87925	no	P62855;Q497N1	40S ribosomal protein S26
20.7677	21.1463	21.7063	18.8299	19.164	19.5173	Rps25	+	+	2.42114	0.0107342	2.03632	1.52282	yes	P62852;Q58EA6;D3YXG3	40S ribosomal protein S25
25.4658	24.7606	25.1412	18.3823	18.3676	19.1733	Rps24	+	+	4.37499	0	6.48149	4.85429	no	P62849;E9Q3V8;Q9D7P1;Q5M9M7;P62849-2;P62849-3	40S ribosomal protein S24
25.533	25.0148	24.7447	18.0792	18.2393	19.29	Rps15	+	+	3.91097	0	6.56134	4.54185	no	P62843;D3YTQ9;Q3UXS6	40S ribosomal protein S15
25.9357	28.3923	27.3098	27.6342	32.0121	30.7511	Hist1h4a;Hist2h4			0.919908	0.0253759	-2.91985	-1.17612	na	P62806;B2RTM0	Histone H4
22.7821	24.6976	24.4395	23.8216	25.6394	25.3804	Rps6			0.517571	0.423846	-0.974085	-0.533424	na	P62754;Q5BLK1;D3Z6N6;D3YX41	40S ribosomal protein S6
20.1935	21.5394	20.7313	21.4428	21.9893	21.9389	Rpl23a			1.06338	0.192292	-0.968959	-0.678434	na	P62751;Q5M9M5;D3YWP3;D3YU45;F8WH61;D3Z5J9;D3Z5J8;D3Z1D6;D3YU46	60S ribosomal protein L23a
19.7032	21.4307	22.1585	20.0659	23.3115	23.8234	Rpl18a;Gm17541			0.398268	0.396331	-1.3028	-0.546577	na	P62717;F6YJW4	60S ribosomal protein L18a
22.6792	22.8504	22.3568	17.8744	18.4333	18.7531	Rps4x;Rps4l	+	+	3.8815	0.00096124	4.27524	3.30198	no	P62702;Q545F8;Q545X8;Q3V1Z5	40S ribosomal protein S4, X isoform;40S ribosomal protein S4
25.0225	23.3403	20.8998	27.4478	28.0809	25.3836	Snrpd3			1.25899	0.00808621	-3.88326	-1.58656	na	P62320	Small nuclear ribonucleoprotein Sm D3
25.9793	23.8934	22.1152	28.4448	27.9573	24.7865	Snrpd2;Gm5449			0.893267	0.0247829	-3.06693	-1.17927	na	P62317;Q14AF6;E9Q2T1;D3Z5N9;D3Z426	Small nuclear ribonucleoprotein Sm D2
24.943	23.5152	21.6974	26.5277	26.4819	19.2719	Snrpd1			0.098133	0.846139	-0.708611	-0.197524	na	P62315	Small nuclear ribonucleoprotein Sm D1
19.1847	22.3911	21.4695	22.8899	24.5829	18.6717	Snrpg			0.198856	0.713409	-1.03306	-0.344428	na	P62309;Q3V424	Small nuclear ribonucleoprotein G
22.9505	21.4563	19.749	21.6501	27.4998	19.3866	Snrpe			0.219878	0.630094	-1.46025	-0.406981	na	P62305;E9Q0W8;E9Q4F4	Small nuclear ribonucleoprotein E
18.6153	21.6468	20.5863	17.7368	19.3495	19.1451	Rps13		+	0.684449	0.124905	1.53903	0.760886	no	P62301;Q921R2;Q5BLJ7	40S ribosomal protein S13
25.2823	25.6576	26.3757	19.3125	21.7616	21.5591	Rps11	+		2.34961	0.00152147	4.89416	2.64862	no	P62281;Q3UC02;E9PXE7	40S ribosomal protein S11
21.9098	21.9592	22.176	17.5653	18.6979	18.0272	Rps18	+	+	3.49576	0.000826667	3.91821	2.92665	no	P62270;Q561N5;F5H8M6;G3UZW2	40S ribosomal protein S18
18.6598	23.0817	21.632	18.6563	16.9624	18.5097	Rps23	+	+	1.02634	0.0177576	3.08167	1.27883	yes	P62267;Q9CZI5;D3YXF9	40S ribosomal protein S23
26.5836	26.4995	27.3101	18.5868	23.4311	18.7412	Rps14	+		1.81541	0.00145882	6.54468	2.50721	no	P62264;D3Z1P6;D3YVF4;D3Z7I1	40S ribosomal protein S14
22.0832	22.481	22.6239	18.7573	18.8337	21.3321	Rps8	+		1.4825	0.0115649	2.75503	1.48029	no	P62242;Q497E9;D3YW44;Q5SZV3;G3XA55	40S ribosomal protein S8
22.6667	23.5123	23.4444	18.2783	18.2618	18.4067	Rps7;Gm9493	+	+	4.23094	0.00125253	4.89224	3.83671	no	P62082;Q4FZE6;F6SVV1	40S ribosomal protein S7
19.112	22.1576	21.9426	17.8911	18.3022	19.2393	Sumo2;Sumo3	+	+	1.15121	0.0192755	2.59324	1.25926	yes	P61957;H7BWX9;D3Z794;Q9Z172;G3UZX6;G3UZ60;G3UWI9;G3UWX9;G3UZA7;Q9Z172-2	Small ubiquitin-related modifier 2;Small ubiquitin-related modifier 3
23.1922	22.6764	22.9522	21.3657	18.9734	19.1366	Smg6	+		1.77912	0.00628829	3.11504	1.7442	no	P61406	Telomerase-binding protein EST1A
22.1579	23.0785	23.3337	24.1314	23.5406	23.0646	Rpl27			0.697428	0.497973	-0.722145	-0.490611	na	P61358;Q5BLJ9;G3UWF4	60S ribosomal protein L27
21.9373	22.1016	21.2878	20.9799	21.8567	21.7713	Rpl26			0.254609	0.863322	0.239526	0.174369	na	P61255;Q4FZH2;B1ARA3;B1ARA5;D3Z3Q9	60S ribosomal protein L26
23.1718	22.7299	22.0792	17.5244	18.7956	19.5854	Rps20	+	+	2.39156	0.00264407	4.02517	2.39727	no	P60867;Q5BLK2	40S ribosomal protein S20
24.7446	24.2956	24.7615	24.4162	21.8739	22.5466	Eif4a1			1.00085	0.0615619	1.65498	0.932024	na	P60843;Q5F2A7;Q3TSJ4	Eukaryotic initiation factor 4A-I
21.8769	22.0438	22.865	18.6815	18.016	18.6636	Cirbp	+	+	3.27277	0.00157962	3.80818	2.76806	no	P60824;D3YU80	Cold-inducible RNA-binding protein
25.9535	26.5773	27.4888	17.9278	23.168	22.338	Pcbp1	+		1.51523	0.00422111	5.52864	2.05821	no	P60335	Poly(rC)-binding protein 1
25.6063	24.4715	24.4934	25.3643	19.748	19.1118	Espl1	+		0.787281	0.0303776	3.44901	1.14143	no	P60330	Separin
22.992	23.2219	23.6422	18.381	17.8221	19.2522	Ythdf1	+	+	3.331	0.000953846	4.80026	3.29337	no	P59326;A2AWN9;A2AWN8	YTH domain-containing family protein 1
22.6273	22.9631	23.2641	22.195	24.0498	23.3909	Eef2			0.171839	0.869115	-0.260348	-0.165492	na	P58252	Elongation factor 2
25.5587	25.4595	25.8917	17.7635	18.6836	18.7125	Fus	+	+	4.55415	0	7.2501	5.41887	no	P56959;Q8CFQ9;Q564D0;G3UXT7	RNA-binding protein FUS
24.192	23.6369	22.8369	18.2254	18.6783	19.4024	Ddx6	+	+	3.10589	0.000925373	4.78658	3.14554	no	P54823	Probable ATP-dependent RNA helicase DDX6
19.2278	20.2717	20.2383	18.4886	18.036	18.6886	Dnajc2	+	+	1.73222	0.0357959	1.5082	1.08255	yes	P54103;E9Q9H2;E9Q9H3	DnaJ homolog subfamily C member 2;DnaJ homolog subfamily C member 2, N-terminally processed
22.4668	23.3965	23.5163	18.2293	17.6383	19.2729	Cnbp	+	+	2.91083	0.000873239	4.74634	3.00082	no	P53996;P53996-2;Q3ULK8;Q5QJQ9;P53996-3;D3YYF6	Cellular nucleic acid-binding protein
25.3537	25.5683	26.5447	18.8529	17.8088	19.6384	Tia1	+	+	3.4034	0	7.05557	4.29094	no	P52912;Q564E7;D3Z4H6;D3YY02	Nucleolysin TIA-1
21.6847	20.2037	21.4323	21.8568	22.5404	19.2992	Pkm			0.0391207	0.955223	-0.125229	-0.0599949	na	P52480;P52480-2	Pyruvate kinase PKM
23.0569	23.7185	23.3102	18.4679	17.8267	20.2566	Usp10	+	+	2.41032	0.00148503	4.51145	2.57478	no	P52479;P52479-2	Ubiquitin carboxyl-terminal hydrolase 10
19.6843	19.8645	20.8232	18.2544	19.5721	19.5324	Pa2g4		+	0.833684	0.233417	1.0044	0.644355	yes	P50580;Q3TGU7	Proliferation-associated protein 2G4
18.934	20.1386	19.3018	17.5252	18.8432	19.735	Hcls1		+	0.442799	0.589651	0.757028	0.436534	yes	P49710	Hematopoietic lineage cell-specific protein
27.74	25.5717	27.2067	19.2448	19.1211	21.3052	Hnrnpa1	+		2.7088	0.00113761	6.94907	3.54013	no	P49312;Q5EBP8;P49312-2	Heterogeneous nuclear ribonucleoprotein A1;Heterogeneous nuclear ribonucleoprotein A1, N-terminally processed
24.2745	26.2114	26.4618	27.4454	28.6925	28.2226	Rpl13			1.46778	0.0137377	-2.47093	-1.38739	na	P47963;E9PZ94;D3YX54	60S ribosomal protein L13
25.4862	27.4463	27.4382	28.5116	28.1318	29.1423	Rpl29;Gm17669;Gm10709			1.18591	0.0391486	-1.80498	-1.05214	na	P47915;Q5M8M8;F6QL70;D3Z1N9;D3YTZ1;G3UWG9;D3YU65;F6WZ54	60S ribosomal protein L29
22.3718	23.8002	23.8574	23.4654	25.7532	25.582	Rpl6;Gm5428			0.836839	0.0843558	-1.59043	-0.845196	na	P47911;Q3UCH0;D3Z4I7;E9PUX4	60S ribosomal protein L6
18.8981	21.5328	21.0417	18.5888	19.1365	19.9157	Capzb		+	0.643791	0.197704	1.27719	0.673682	no	P47757-2;A2AMW0;Q923G3;A2AMV7;P47757;A2AMV5	F-actin-capping protein subunit beta
29.6121	30.8809	30.4798	32.2278	32.0328	31.5788	Hist1h1d			1.73893	0.0300491	-1.6222	-1.14165	na	P43277;Q149Z9	Histone H1.3
30.198	29.5624	29.6092	31.937	30.8904	30.7964	Hist1h1b			1.55838	0.049637	-1.41805	-0.999427	na	P43276;Q5T003	Histone H1.5
25.5452	26.4264	26.8778	27.1081	29.3062	28.7988	Hist1h1a			1.28959	0.0228159	-2.12121	-1.19765	na	P43275;Q5SZ98	Histone H1.1
27.9172	28.7819	29.2804	30.8725	31.1349	31.678	Hist1h1e			2.28525	0.00631674	-2.56863	-1.75511	na	P43274	Histone H1.4
26.2051	25.9168	26.2411	19.4169	18.5432	18.1903	Pura	+	+	4.39395	0	7.40421	5.37028	no	P42669	Transcriptional activator protein Pur-alpha
18.622	19.5176	19.4503	18.4814	18.0668	18.6243	Stat4		+	1.13809	0.296238	0.805797	0.604511	yes	P42228;Q3V157	Signal transducer and activator of transcription 4;Signal transducer and activator of transcription
18.7567	18.5313	18.6598	18.2526	18.8661	19.7228	Stat1		+	0.277577	0.840119	-0.297887	-0.208126	no	P42225;Q8CFQ1;E9QK78	Signal transducer and activator of transcription 1;Signal transducer and activator of transcription
21.5778	25.128	25.896	24.8632	28.044	28.1073	Rpl28			0.754751	0.0408188	-2.80422	-1.03568	na	P41105;Q5M9J8	60S ribosomal protein L28
21.9087	18.9133	19.7156	23.0149	19.5143	22.1042	Hspa9			0.422359	0.341109	-1.36522	-0.573927	na	P38647;Q7TSZ0	Stress-70 protein, mitochondrial
24.9446	25.6862	24.147	26.3893	26.8799	27.0811	Rpl18			1.71658	0.020782	-1.85751	-1.24698	na	P35980;Q58EW0;G3UZK4	60S ribosomal protein L18
24.7596	24.7542	24.5905	18.2727	17.7258	18.8315	Fmr1	+	+	4.41857	0	6.42478	4.85265	no	P35922;E9QAT0;Q6AXB7;P35922-3;P35922-2;E9QAS8;P35922-5;P35922-4;P35922-6	Fragile X mental retardation protein 1 homolog
23.736	23.1631	22.2506	22.69	19.285	18.5645	Prdx1	+		1.00199	0.0219853	2.87005	1.22457	no	P35700;B1AXW5;B1AXW6;B1AXW7;B1AXW4;G3UW54	Peroxiredoxin-1
26.6995	26.1223	26.8231	18.6765	17.3805	19.9974	Ssb	+	+	3.25161	0	7.86351	4.40355	no	P32067;Q564E6;F8WHY1;A2AR07	Lupus La protein homolog
22.8602	21.1839	19.1648	22.8652	19.2026	18.4845	Hmgb2			0.197179	0.729733	0.885543	0.324773	na	P30681	High mobility group protein B2
19.8447	20.1458	20.9282	17.6433	18.8821	18.9082	Ptpn6	+	+	1.59003	0.0226523	1.82838	1.19683	no	P29351;Q3UCJ0;P29351-2;P29351-3	Tyrosine-protein phosphatase non-receptor type 6;Tyrosine-protein phosphatase non-receptor type
31.7674	30.7935	31.1242	21.3908	22.4952	22.6247	Pabpc1	+		4.31605	0	9.05813	6.10064	no	P29341	Polyadenylate-binding protein 1
29.0063	27.5448	28.0617	19.1522	17.7114	19.1394	Celf1	+	+	3.92324	0	9.53661	5.80917	no	P28659;P28659-4;P28659-2;P28659-3	CUGBP Elav-like family member 1
18.8848	20.659	19.7795	17.383	17.6406	18.1701	Vav1	+	+	1.65627	0.017821	2.0432	1.30796	yes	P27870;E9PXI0;Q3U9E2;Q8VDU4	Proto-oncogene vav
19.4424	21.28	21.5733	18.3864	21.4917	19.2377	Rpl3			0.391848	0.491295	1.05996	0.494977	na	P27659;D3YZ47	60S ribosomal protein L3
22.6957	22.9277	23.2733	17.4029	19.8296	19.3201	Map4	+	+	2.25374	0.00251613	4.11466	2.34108	no	P27546;P27546-2;P27546-3;E9QPW8	Microtubule-associated protein 4
22.4426	21.7967	19.2436	24.646	24.3111	22.0102	Snrpb;Snrpn			0.909276	0.0351263	-2.4948	-1.09389	na	P27048;A2APD4;P63163;Q3UN87	Small nuclear ribonucleoprotein-associated protein B;Small nuclear ribonucleoprotein-associated protein N;Small nuclear ribonucleoprotein-associated protein
24.2389	23.8416	24.6813	19.2446	18.7001	19.3439	U2af2	+	+	4.09243	0.00134783	5.15772	3.92401	no	P26369;Q3KQM4	Splicing factor U2AF 65 kDa subunit
20.9619	21.5446	21.3773	18.0485	19.5067	18.9719	Msn	+	+	2.22545	0.00717181	2.45226	1.6799	yes	P26041	Moesin
27.5956	28.6891	29.6288	20.9117	25.5688	24.0619	Rps2;Gm18025;Gm6576;Gm8225	+		1.57734	0.0042	5.12366	2.05563	no	P25444;Q58EU3;E9PV46;D3YVC1;D3YWJ3;D3Z659;D3YWA0;E9Q1N8;F6YTZ4;F8VQ36;D3Z536	40S ribosomal protein S2
19.1079	19.9982	20.4011	19.4146	19.1994	19.2009	Zfp36l1		+	0.656948	0.629598	0.56413	0.406228	yes	P23950;Q543H2	Zinc finger protein 36, C3H1 type-like 1
21.0855	21.7331	21.8987	18.489	19.3851	18.522	Zfp36l2	+	+	2.70942	0.00415842	2.77372	2.00382	no	P23949;B9EIF6	Zinc finger protein 36, C3H1 type-like 2
29.4522	28.3864	28.1867	17.0404	19.5414	18.7706	Mov10	+		3.58803	0	10.2243	5.56486	no	P23249;D3YVL0;E9PW39	Putative helicase MOV-10
27.5039	27.5476	26.8657	20.5117	18.846	19.6829	Eif3a	+		3.87108	0	7.62554	4.98744	no	P23116	Eukaryotic translation initiation factor 3 subunit A
26.6006	27.1938	25.9625	27.2646	30.822	29.8513	Hist1h2ab;Hist1h2af;Hist1h2ak;H2afj;Hist3h2a;Hist1h2ah;Hist1h2ad;Hist1h2aa;H2afx			1.14547	0.0178931	-2.72702	-1.28658	na	P22752;Q8CGP5;Q8CGP7;Q8R1M2;Q8BFU2;Q8CGP6;A3KPD0;B2RVF0;A2AB79;Q8CGP4;P27661	Histone H2A type 1;Histone H2A type 1-F;Histone H2A type 1-K;Histone H2A.J;Histone H2A type 3;Histone H2A type 1-H;Histone H2A;Histone H2AX
23.1119	20.7214	18.9243	23.8796	19.1511	20.8822	Vim			0.0735036	0.894078	-0.385089	-0.135682	na	P20152;E9PZV5;Q5FWJ3	Vimentin
20.114	21.3886	21.3677	22.5827	24.1739	23.7845	Rpl13a			1.79533	0.00990638	-2.55693	-1.56108	na	P19253;Q5M9M0;E9Q5A0;Q3TDS9;D3YY61	60S ribosomal protein L13a
21.8438	21.923	21.7318	18.3558	21.8669	21.8966	Cfl1			0.406018	0.450514	1.12641	0.517494	na	P18760;F8WGL3;E9Q1T2	Cofilin-1
21.3626	21.751	20.673	19.3495	19.1165	19.2512	Tpi1	+		2.48266	0.0107797	2.02311	1.52991	yes	P17751;H7BXC3	Triosephosphate isomerase
23.8462	22.534	22.7244	18.7043	21.6515	21.3962	Ppia	+		1.12144	0.0229818	2.45088	1.20865	no	P17742;Q5SVY2;E9Q1E3	Peptidyl-prolyl cis-trans isomerase A;Peptidyl-prolyl cis-trans isomerase A, N-terminally processed;Peptidyl-prolyl cis-trans isomerase
21.8273	21.5659	21.8589	22.8704	22.4406	22.8557	Eno1;EG433182			2.3457	0.0904559	-0.971533	-0.831284	na	P17182;Q5FW97;Q6PHC1;B0QZL1	Alpha-enolase;Enolase
24.6262	27.1078	26.9698	27.8593	30.0225	29.1387	Hist1h1c			1.27357	0.0150732	-2.77219	-1.37164	na	P15864;Q5SZA3	Histone H1.2
24.6027	24.7622	25.0986	22.4234	19.6334	18.9641	Rpsa	+		1.86002	0.00305155	4.48088	2.16536	no	P14206;D3YTT7	40S ribosomal protein SA
22.6732	22.5306	21.8946	22.5417	24.6034	25.2796	Rpl7			0.96995	0.0569579	-1.77545	-0.955837	na	P14148;Q5M9N8;D3Z6N4;F6XI62	60S ribosomal protein L7
21.66	21.7881	21.7329	18.863	22.1556	18.838	Rps16			0.738293	0.0844281	1.77478	0.844188	na	P14131;A4FUS1	40S ribosomal protein S16
19.8097	20.7675	21.3986	19.4685	22.2098	22.0205	Rpl27a			0.225066	0.771165	-0.574298	-0.287533	na	P14115;D3Z6J9;E9QP28	60S ribosomal protein L27a
22.117	23.2811	23.5114	23.7094	26.2953	25.8054	Rpl7a			1.19749	0.0230657	-2.30022	-1.20882	na	P12970;Q58ET1;D3Z3R0;D3YXT4;D3YVE6;F6TJZ4;D3YU93;F6U2H0;F6YI27;F6ZVW4	60S ribosomal protein L7a
24.0908	21.6137	22.2294	23.94	23.5284	24.0932	Hsp90ab1			0.72494	0.187449	-1.20925	-0.685724	na	P11499;Q71LX8	Heat shock protein HSP 90-beta
26.2789	26.107	27.3486	27.7738	28.5324	28.0826	H1f0			1.5939	0.0367864	-1.55143	-1.07254	na	P10922	Histone H1.0;Histone H1.0, N-terminally processed
24.5931	24.131	23.8573	24.5961	25.247	25.3089	Eef1a1;Eef1a2			1.28303	0.220057	-0.856873	-0.652519	na	P10126;Q58E64;P62631;B7ZBW3;D3Z3I8;D3YZ68	Elongation factor 1-alpha 1;Elongation factor 1-alpha;Elongation factor 1-alpha 2
27.7169	26.6959	26.6256	26.6534	27.3981	26.7601	Ubc;Ubb;Rps27a;Uba52;Kxd1;Gm5239			0.0621482	0.957575	0.0755889	0.0531428	na	P0CG50;P0CG49;P62983;P62984;E9Q9J0;Q66JP1;E9Q0Z8;Q642L7;E9Q4P0;E9Q5F6;E9QNP0;Q5SX22;Q78XY9;Q922Z8;Q8VC46;F6X7C4;D3YYZ2	Polyubiquitin-C;Ubiquitin;Ubiquitin-related 1;Ubiquitin-related 2;Polyubiquitin-B;Ubiquitin;Ubiquitin-40S ribosomal protein S27a;Ubiquitin;40S ribosomal protein S27a;Ubiquitin-60S ribosomal protein L40;Ubiquitin;60S ribosomal protein L40
22.0108	21.6733	21.4879	17.9388	17.9465	18.5033	Chtf8	+	+	3.92523	0.000805195	3.59445	2.8951	no	P0CG14	Chromosome transmission fidelity protein 8 homolog isoform 2
29.4804	28.8699	29.8134	23.3746	25.0542	24.7542	Ncl	+		2.98184	0.000932331	4.99353	3.14787	no	P09405	Nucleolin
22.7157	18.3521	20.4397	23.263	17.7291	23.1626	Hsp90aa1			0.147913	0.778535	-0.882385	-0.274006	na	P07901;Q80Y52	Heat shock protein HSP 90-alpha
23.2681	22.6502	21.9328	23.2814	17.2655	18.6308	Anxa2	+		0.709251	0.0474834	2.89114	1.01042	yes	P07356;Q542G9;B0V2N7;B0V2N8;B0V2N5	Annexin A2;Annexin
22.7211	22.284	22.105	21.7368	19.2927	19.277	Ldha	+		1.27031	0.0222305	2.26788	1.23417	no	P06151;Q564E2;G5E8N5;D3Z736;D3YZQ9	L-lactate dehydrogenase A chain;L-lactate dehydrogenase
24.3026	24.2218	23.5309	22.6702	23.5075	23.4452	Tuba1b;Tuba1c;Tuba1a;Tuba3a			1.04642	0.3112	0.810838	0.594449	na	P05213;P68373;Q52L87;P68369;P05214;Q5FW91	Tubulin alpha-1B chain;Tubulin alpha-1C chain;Tubulin alpha-1A chain;Tubulin alpha-3 chain
21.371	21.5219	21.9824	21.4095	18.149	18.3367	Aldoa;Aldoart1	+		1.01802	0.0330871	2.32672	1.1225	yes	P05064;Q5FWB7;A6ZI44;Q9CPQ9;D3YV98;D3YWI1;D3Z510	Fructose-bisphosphate aldolase A
20.3488	22.3091	23.8148	18.2953	18.7889	18.1236	Iap	+		1.66994	0.00495775	3.75496	1.85611	no	P03975	IgE-binding protein
26.8771	27.2682	27.0334	18.1843	19.774	19.6577	Rbm3	+		3.93743	0	7.85424	5.1534	no	O89086;Q545K5	Putative RNA-binding protein 3
19.7291	19.466	18.9496	18.3399	18.8228	19.5766	Coro1a		+	0.476686	0.726776	0.468524	0.32844	yes	O89053;Q3U1N0;G3UYK8	Coronin-1A;Coronin
29.5475	27.7951	28.4982	21.7843	22.3824	22.4525	Hnrnpa2b1	+		3.50333	0.00153086	6.4072	4.12955	no	O88569;F6U106;O88569-2	Heterogeneous nuclear ribonucleoproteins A2/B1
22.621	23.1511	22.622	18.3091	18.5658	18.3787	Zfr	+	+	4.65603	0.00119231	4.38018	3.67323	no	O88532;B2RUG7	Zinc finger RNA-binding protein
22.4332	21.6564	21.848	18.2836	18.9627	19.577	Znf326	+	+	2.63475	0.00302041	3.0381	2.10895	no	O88291;E9Q662	DBIRD complex subunit ZNF326
18.4154	20.7679	21.1143	17.6527	18.5027	18.4715	Srpk1	+	+	0.993377	0.0497895	1.89022	0.998886	yes	O70551;Q3UB06	SRSF protein kinase 1
25.2915	25.1264	24.5673	18.2248	18.6826	18.7122	Atxn2	+	+	4.74094	0	6.45519	5.08274	no	O70305;E9QM77;O70305-2;E9QQ60;E9QQ61;O70305-3	Ataxin-2
24.7409	24.0418	24.4449	18.283	17.8911	19.4558	Eif3d	+	+	3.48034	0.00131915	5.86593	3.87996	no	O70194	Eukaryotic translation initiation factor 3 subunit D
18.7425	19.3608	19.7144	18.7548	19.1185	18.9306	Sap18;Gm10094		+	0.485562	0.793834	0.33794	0.259395	yes	O55128;Q4FZH3;E9Q317;D3YY73;D3YY55;D3Z2N9	Histone deacetylase complex subunit SAP18
24.0632	22.8959	23.6715	18.0233	18.2833	17.788	Api5	+	+	3.91979	0.00140909	5.51203	4.01865	no	O35841	Apoptosis inhibitor 5
26.4467	26.1885	26.5233	18.3787	18.958	18.0084	Hnrnph1	+	+	4.94939	0	7.93779	6.13283	no	O35737;Q811L7;Q8C2Q7	Heterogeneous nuclear ribonucleoprotein H;Heterogeneous nuclear ribonucleoprotein H, N-terminally processed
20.6085	20.6377	18.9128	18.1529	19.2432	19.3291	Pnn		+	0.77016	0.192854	1.14458	0.67952	yes	O35691;Q3TUQ5	Pinin
25.4523	25.6275	25.0056	18.2989	18.9722	18.4211	Purb	+	+	4.78119	0	6.79772	5.31986	no	O35295	Transcriptional activator protein Pur-beta
19.5951	21.899	21.8493	18.8442	19.6095	18.919	Kif1c	+	+	1.1728	0.033931	1.99024	1.10697	no	O35071;E9Q9B0	Kinesin-like protein KIF1C
21.0808	21.6083	21.1037	22.2356	23.8435	23.8403	Rpl21			1.65479	0.0177519	-2.04218	-1.30704	na	O09167;Q9CQM8;D3Z3K3;D3Z422;D3YWP4;D3YX83;D3YVN8;D3YX47;D3Z4H9;D3YZW4;D3YWQ7;D3Z4H7;D3Z5J6;D3Z248;D3YY19;D3Z4H4;D3Z1Q1	60S ribosomal protein L21
19.8507	20.8959	21.4295	18.0985	18.7243	19.4299	Akap1	+	+	1.51477	0.0221481	1.97447	1.2322	yes	O08715;O08715-6;O08715-4;O08715-2;O08715-5;O08715-3	A-kinase anchor protein 1, mitochondrial
28.1543	25.7586	26.8933	23.1129	18.9202	19.5302	Alyref;Alyref2	+		1.91013	0.00149398	6.4143	2.58686	no	O08583;O08583-2;Q9JJW6-2	THO complex subunit 4;Aly/REF export factor 2
28.6027	27.7816	28.0728	19.5187	18.3348	18.4128	Hnrnpl	+		4.5015	0	9.39694	6.47358	no	G5E924;E9Q8W8;Q8R081;G3UY38	Heterogeneous nuclear ribonucleoprotein L
24.6051	24.5941	24.0901	17.8733	20.8291	19.8816	Eif4g2	+		2.27948	0.00150303	4.9018	2.59656	no	G3XA17;F7CBP1
28.4805	28.5795	27.9639	18.3871	19.4027	18.6615	Ptbp3	+	+	4.92397	0	9.52419	7.01153	yes	G3UXA6;G8JL74
20.7554	21.8583	21.2142	19	18.7909	19.3431	Prrc2b	+	+	2.47125	0.00819214	2.23136	1.64301	yes	F8WHT3;Q7TPM1;F7AYW2	Protein PRRC2B
23.091	24.7234	23.142	18.698	19.3879	18.875	Xrn1	+	+	2.90318	0.000837838	4.66517	2.96317	no	F8VQ87;P97789;P97789-2;P97789-3	5-3 exoribonuclease 1
24.2101	24.9384	24.3631	19.0074	18.9147	18.6882	Zc3h7b	+	+	4.70122	0	5.63375	4.53916	no	F8VPP8
24.0453	24.0229	24.3879	17.5457	19.0706	18.8498	Hnrnpul2	+	+	3.49389	0.00124	5.66334	3.80028	yes	F8VPM4;Q00PI9	Heterogeneous nuclear ribonucleoprotein U-like protein 2
19.1736	20.1165	20.5453	19.2776	18.6911	19.0073	Zcchc17		+	1.0188	0.208277	0.953164	0.662306	yes	F6VYH3;Q3TG23;Q9ESX4-2;Q9ESX4	Nucleolar protein of 40 kDa
25.5746	25.4102	25.8119	21.6163	23.3302	18.5009	Dhx9	+		1.45672	0.00543925	4.44978	1.84003	no	E9QNN1;O70133-2;O70133;O70133-3	ATP-dependent RNA helicase A
22.6809	22.398	22.6287	18.6135	19.4694	19.4592	Srsf5	+	+	3.47476	0.0015122	3.38849	2.61327	yes	E9QKW3;Q9D8S5;Q640L9;O35326	Serine/arginine-rich splicing factor 5
30.2333	30.2248	29.574	29.1763	29.6475	26.5435	Prrc2c			0.718016	0.11224	1.5549	0.781299	na	E9QKG5;D3Z3U3	Protein PRRC2C
28.188	27.97	27.8577	26.8742	27.7471	24.9969	Helz2			0.831832	0.102574	1.46581	0.806664	na	E9QAM5;A2AS03;A2AS05;E9Q8D9	Helicase with zinc finger domain 2
30.1353	28.4705	29.4891	19.3699	22.9172	23.6656	Celf2	+		2.19546	0.000905109	7.38074	3.0616	yes	E9QA47;Q9Z0H4-11;Q9Z0H4;Q9Z0H4-9;F6V6I8;Q9Z0H4-7;Q9Z0H4-5;Q9Z0H4-4;Q9Z0H4-8;Q9Z0H4-2;Q9Z0H4-6;A3KGT2	CUGBP Elav-like family member 2
22.3909	21.9039	22.3594	17.7812	19.4095	19.2246	Cnot4	+	+	2.49933	0.00309948	3.41298	2.21879	no	E9QA19;Q8BT14-3;Q8BT14;Q8BT14-2	CCR4-NOT transcription complex subunit 4
25.626	26.0785	25.315	20.2826	22.8951	20.0413	Eif4g1	+		2.09227	0.00258564	4.60017	2.37098	no	E9Q9E1;Q6NZJ6;Q6NZJ6-2	Eukaryotic translation initiation factor 4 gamma 1
20.2845	20.3974	19.629	18.9494	19.7249	19.7646	N4bp2			0.807296	0.550543	0.62395	0.459639	na	E9Q9B2;F8VQG7
19.4381	21.1899	21.0777	19.264	18.4434	18.941	Ythdc1	+	+	1.28644	0.0398519	1.68577	1.0442	yes	E9Q5K9;E9Q7Z8;E9PW44;D6RG95	YTH domain-containing protein 1
20.9023	18.4038	19.7713	23.5148	19.3847	20.5936	Dsp			0.44444	0.28967	-1.47189	-0.60748	na	E9Q557;E9PZW0	Desmoplakin
19.4189	21.171	22.9888	18.2543	18.5466	18.6625	Rnf213	+	+	1.22457	0.0176759	2.70509	1.3275	yes	E9Q555	E3 ubiquitin-protein ligase RNF213
23.9914	22.968	23.4298	18.5732	17.9601	19.1812	Sf1	+	+	3.35288	0.001	4.8916	3.34984	no	E9Q4Q2;Q64213;Q64213-2;D3YZC9;D3YZD0;Q3UI45;Q64213-3;D3YVH4	Splicing factor 1
20.8293	20.3792	20.3109	17.5661	18.5185	20.0661	Rsl1d1	+	+	1.12756	0.0433333	1.78957	1.02472	no	E9Q0A1;Q8BVY0;Q3UL54
21.3105	20.9074	21.1338	18.703	18.8973	19.1103	Ascc3	+	+	3.74139	0.00460194	2.21371	1.89909	yes	E9PZJ8	Activating signal cointegrator 1 complex subunit 3
27.4521	26.9997	27.3077	17.7854	18.8316	19.4043	Rbms1	+	+	4.19602	0	8.57944	5.7489	no	E9PZ21;Q3TTX8;Q91W59-3;Q91W59;Q91W59-2	RNA-binding motif, single-stranded-interacting protein 1
23.9095	24.5398	24.6194	18.6781	19.3867	19.8643	Zc3h7a	+	+	3.59624	0.00115888	5.0465	3.57583	no	E9PWW6;E9Q8M5;E9Q0D3
21.8942	23.2864	22.4635	17.5882	18.3791	19.7123	Ankhd1	+	+	2.24187	0.00248936	3.98818	2.29219	no	E9PUR0;E9Q1M6
26.3257	25.9411	25.7686	21.6445	22.2943	18.3856	Zc3hav1	+		1.89503	0.00255738	5.23701	2.35858	no	D3Z5I1;Q3UPF5;Q3UPF5-2;G3X9X5	Zinc finger CCCH-type antiviral protein 1
18.5948	21.9743	21.8845	24.3716	24.6425	24.7857	Rpl36			1.55679	0.00634545	-3.78205	-1.78529	na	D3Z3R1;Q6ZWZ4;D3YW41;D3Z7M8	60S ribosomal protein L36
22.3994	22.9304	23.425	17.6245	18.606	18.379	Hnrnph3	+	+	3.44891	0.000992	4.71509	3.3225	no	D3Z3N4;D3YWT1
20.9378	20.3744	20.235	18.2776	19.0049	20.156	Safb		+	1.09612	0.0745062	1.36958	0.862728	yes	D3YXK2	Scaffold attachment factor B1
18.8752	18.2792	18.8511	21.8513	21.2754	19.2588	Ylpm1			1.23356	0.0252862	-2.12666	-1.17514	na	D3YWX2;F6YTL8;Q9R0I7;E9Q803	YLP motif-containing protein 1
24.3231	24.6246	24.9859	19.033	21.1436	19.5909	R3hdm1	+		2.6951	0.00158974	4.72204	2.84485	yes	B9EHE8;E9Q9Q2
22.6457	22.5734	21.4025	19.3183	18.5564	19.866	Tnrc6c	+	+	2.22937	0.00462439	2.96033	1.90543	no	B7ZC94;Q3UHC0;B1ATC3	Trinucleotide repeat-containing gene 6C protein
24.4382	24.7029	23.8936	18.6916	19.5179	18.3303	Zcchc11	+	+	3.68781	0.00129167	5.49829	3.85947	no	B2RX14;A2A8R7	Terminal uridylyltransferase 4
23.1986	22.8827	23.7196	22.6956	23.7525	23.3312	Fam133b			0.00606381	0.995934	0.00725301	0.00520938	na	B2RVR0;Q9CVI2;Q9CVI2-2	Protein FAM133B
25.0341	25.4136	24.1083	24.8694	24.8669	21.0322	Otud4			0.399889	0.409245	1.26252	0.540432	na	B2RRE7;E9QMS3	OTU domain-containing protein 4
22.4525	23.1575	23.0513	19.1594	19.4863	18.9546	Ythdc2	+	+	3.78744	0.000821192	3.68696	2.90637	no	B2RR83	Probable ATP-dependent RNA helicase YTHDC2
28.5979	28.1508	28.2625	21.4727	22.8538	22.7232	Hnrnpk;Gm7964	+		3.69566	0.00149398	5.98715	4.10008	no	B2M1R6;P61979-2;E9Q8D6;E9PVM4;Q5FWJ5;P61979-3;P61979;H7BXB7;D3Z5X4;D3YWG1;H3BKD0;H3BLL4;H3BK96	Heterogeneous nuclear ribonucleoprotein K
24.2456	24.1279	23.5051	17.5963	18.5951	19.0131	Nfx1	+	+	3.50142	0.00122772	5.55806	3.758	no	B1AY10;B1AY10-2;B1AY10-3	Transcriptional repressor NF-X1
28.2431	28.1088	28.008	19.5061	18.3567	19.078	Pum1	+	+	4.93248	0	9.13974	6.80949	yes	B1ASF3;Q80U78-2;E9QL01;E9Q6M7	Pumilio homolog 1
20.4536	20.2267	19.6539	18.1644	19.193	19.3599	Ppig		+	1.27621	0.0896951	1.2056	0.835424	yes	A2AR02	Peptidyl-prolyl cis-trans isomerase G
24.9772	24.721	23.338	18.7386	18.7213	19.2832	Secisbp2l	+	+	3.25523	0.00112727	5.43104	3.52321	no	A2AQE2;Q6A098;E9Q1S2	Selenocysteine insertion sequence-binding protein 2-like
27.1921	27.187	26.9232	18.0579	19.5236	19.7252	Ubap2	+	+	3.94021	0	7.99851	5.21807	no	A2AMY5;Q91VX2	Ubiquitin-associated protein 2
29.9369	28.7341	28.8861	18.6043	21.1754	19.145	Fubp3	+		3.40791	0	9.54416	5.10594	no	A2AJ72
19.076	21.0113	21.3968	18.3871	19.0904	19.3101	Bclaf3		+	0.951355	0.0702056	1.5655	0.884408	yes	A2AG58;A2AG58-2	Uncharacterized protein CXorf23 homolog
19.2914	19.8479	23.1306	19.1009	19.061	18.8496	Spen		+	0.661525	0.10406	1.75279	0.796596	yes	A2ADB1;A2ADB0;E9Q807;Q62504;Q62504-3;Q62504-2	Msx2-interacting protein
19.6058	20.4141	21.1238	18.6861	19.3025	18.8619	Dhx8		+	1.40318	0.0543636	1.43108	0.970013	no	A2A4P0;F6ZF21;A2A4N9	ATP-dependent RNA helicase DHX8

## Sheet: Mouse RNA-IC iTreg
LFQ intensity CL_1	LFQ intensity CL_2	LFQ intensity CL_3	LFQ intensity nCL_1	LFQ intensity nCL_2	LFQ intensity nCL_3	Gene names	T-test Significant	Significant by unique ID	-Log Student's T-test p-value Treg CL_Treg nCL	Student's T-test q-value Treg CL_Treg nCL	Student's T-test Difference Treg CL_Treg nCL	Student's T-test Test statistic Treg CL_Treg nCL	Majority protein IDs	Protein names
25.3718	25.1618	26.4012	19.6233	17.6968	19.1472	Eif3g	+	+	3.22036	0	6.82254	4.02628	Q9Z1D1;Q544H0	Eukaryotic translation initiation factor 3 subunit G
24.2703	24.0222	24.6166	19.376	18.1473	18.9705	Hnrnpdl	+	+	3.77948	0	5.47176	3.90712	Q9Z130;F6VQH5	Heterogeneous nuclear ribonucleoprotein D-like
26.7965	27.369	27.7178	19.3995	18.1796	20.3591	Eif4h	+	+	3.50735	0	7.98173	4.73563	Q9WUK2;Q564E5	Eukaryotic translation initiation factor 4H
28.0972	27.5045	27.4594	19.6918	18.7571	19.256	Mbnl1	+	+	4.81201	0	8.45209	6.31081	Q9JKP5;G3X9Q0;Q8CHF5	Muscleblind-like protein 1
28.9157	27.9299	28.4368	19.9635	18.2117	19.958	Ybx3	+	+	3.81471	0	9.04976	5.48872	Q9JKB3	Y-box-binding protein 3
24.1917	24.1272	24.6857	19.0687	17.8729	20.638	Dazap1	+	+	2.48159	0	5.14163	2.82533	Q9JII5;Q9JII5-2;Q3UGB5;D3Z4J1	DAZ-associated protein 1
22.2938	22.1513	22.1571	19.4045	19.0107	19.1636	Eif4enif1	+	+	4.77041	0.001	3.00781	2.67673	Q9EST3;Q5NBZ5;Q9EST3-2;A8Y5K6	Eukaryotic translation initiation factor 4E transporter
22.2373	22.3205	22.2719	19.676	17.9744	18.6468	Xrn2	+	+	2.67933	0.00313725	3.51082	2.3478	Q9DBR1-2;Q9DBR1;A2ATK1	5-3 exoribonuclease 2
22.7682	21.5501	22.7977	19.1458	18.07	19.6174	Akap8	+	+	2.29337	0.00290909	3.42757	2.12191	Q9DBR0;Q059U9	A-kinase anchor protein 8
23.6506	23.618	24.2162	19.9131	18.9481	19.4342	Stau1	+	+	3.6875	0	4.39645	3.28193	Q9DBE7;Q9Z108;A2A5R8;A2A5S2;A2A5S3	Double-stranded RNA-binding protein Staufen homolog 1
24.4408	22.7909	23.7589	19.2592	18.7493	19.464	Slirp	+	+	2.99879	0	4.50604	2.95728	Q9D8T7;Q14AR0;F8WHU8;Q9D8T7-2	SRA stem-loop-interacting RNA-binding protein, mitochondrial
21.4732	21.3772	21.1368	19.0965	19.4389	19.8078	U2af1	+	+	2.92614	0.00805825	1.88135	1.53149	Q9D883;Q14C24;G3UW94	Splicing factor U2AF 35 kDa subunit
21.2389	21.6766	21.7564	19.5232	17.0206	19.2713	Sarnp;1110005A23Rik	+	+	1.65728	0.00731658	2.95228	1.62961	Q9D1J3;B2RXM7	SAP domain-containing ribonucleoprotein
28.4116	29.4444	29.193	19.652	19.5127	18.9707	Serbp1	+	+	4.87059	0	9.63786	7.0144	Q9CY58	Plasminogen activator inhibitor 1 RNA-binding protein
24.1871	23.6135	23.1361	20.315	18.902	19.3968	Raver1	+	+	2.87806	0.00101639	4.1076	2.71402	Q9CW46	Ribonucleoprotein PTB-binding 1
25.98	24.3586	24.9667	18.9893	18.2737	19.1142	Igf2bp3	+	+	3.51136	0	6.3094	4.0955	Q9CPN8	Insulin-like growth factor 2 mRNA-binding protein 3
22.8119	24.0557	23.8436	20.042	17.9532	19.3993	Mrps5	+	+	2.43787	0.000925373	4.43895	2.56972	Q99N87;A2AHS8	28S ribosomal protein S5, mitochondrial
23.2015	23.275	24.5414	19.5999	17.6148	20.2455	Rtcb	+	+	2.12665	0.00238926	4.51922	2.37458	Q99LF4	tRNA-splicing ligase RtcB homolog
23.5956	21.9833	21.8498	19.4821	18.8225	18.9838	Rbm10	+	+	2.32401	0.00287425	3.38008	2.11904	Q99KG3;Q99KG3-2;F8WGU1;Q99KG3-3	RNA-binding protein 10
27.8593	26.6749	24.9287	18.9464	18.3544	19.434	Nono	+	+	2.95036	0	7.57603	3.97363	Q99K48;Q4FK11;F6XLC7	Non-POU domain-containing octamer-binding protein
22.0795	21.9855	22.6852	19.5392	19.0794	19.724	Nxf1	+	+	3.18601	0.003	2.80251	2.1705	Q99JX7	Nuclear RNA export factor 1
25.6057	25.145	25.8535	19.0723	19.2542	19.9248	Apobec3	+	+	4.29163	0	6.11765	4.59251	Q99J72;Q3U5C5;H3BKE5;E9QMH1;H3BJL0;Q99J72-4;Q99J72-3;H3BJQ3;H3BJ44;Q99J72-2;E9Q1Z8;Q3TI69	DNA dC->dU-editing enzyme APOBEC-3
21.3639	21.2891	22.1563	19.2702	17.6244	20.3833	Boll	+	+	1.38153	0.0194081	2.51044	1.35844	Q924M5-2;Q924M5;G3UYE8;E9QPQ9;F6TV20	Protein boule-like
23.0947	22.6062	22.3412	19.8562	17.61	19.4178	Hnrnpll	+	+	2.17154	0.00296296	3.71932	2.15992	Q921F4;F6SB69;Q921F4-4	Heterogeneous nuclear ribonucleoprotein L-like
29.6323	28.9155	28.4481	18.5547	19.1988	19.6727	Tardbp	+	+	4.50463	0	9.85656	6.69235	Q921F2;Q544R5;Q6VYI5;F8WIJ9	TAR DNA-binding protein 43
25.0646	24.4925	25.2558	19.4347	18.2545	18.6487	Msi2	+	+	3.91707	0	6.1583	4.34957	Q920Q6;Q2M2Q8;Q3TE41;Q920Q6-3;Q920Q6-2;B1AT10	RNA-binding protein Musashi homolog 2
22.5693	22.4409	23.0442	19.4318	17.5851	19.3877	Fyttd1	+	+	2.44018	0.00237333	3.88324	2.37446	Q91Z49;Q91Z49-2;Q91Z49-3;D3Z591	UAP56-interacting factor
25.7275	25.6962	25.8972	20.1765	18.7898	18.9456	Ythdf2	+	+	3.89314	0	6.46966	4.48342	Q91YT7;E9Q2W5	YTH domain-containing family protein 2
23.2977	23.3446	23.0782	19.4416	18.6454	18.8777	Tbrg4	+	+	4.15251	0	4.25193	3.40081	Q91YM4;Q91YM4-2	Protein TBRG4
24.5002	24.7042	24.8919	19.0136	18.2876	19.1313	Tdrd3	+	+	4.47667	0	5.88795	4.57473	Q91W18;Q91W18-3;Q91W18-2;E9QPR9	Tudor domain-containing protein 3
22.4084	23.0128	22.9541	19.5095	18.9634	19.0628	Ddx1	+	+	3.83886	0	3.6132	2.87813	Q91VR5	ATP-dependent RNA helicase DDX1
26.5061	25.0359	25.7185	19.2075	18.7144	19.7994	Rbmxl1	+	+	3.60513	0	6.51305	4.26237	Q91VM5	RNA binding motif protein, X-linked-like-1
26.7863	26.3193	26.3279	19.4363	18.0798	19.9741	Hnrnpr	+	+	3.6302	0	7.31446	4.61676	Q8VHM5;A2AW41
22.0224	23.3137	23.5148	19.7436	17.157	18.7765	Dhx36	+	+	2.10908	0.00311688	4.39126	2.32626	Q8VHK9;G3X8Y4	ATP-dependent RNA helicase DHX36
21.7047	20.9924	20.8516	19.1812	18.1091	19.6982	Ccar2	+	+	1.81738	0.0148571	2.18674	1.42243	Q8VDP4	Cell cycle and apoptosis regulator protein 2
22.3114	20.5785	21.9043	19.5336	18.6332	20.4452	Rbms2	+	+	1.30503	0.0382318	2.06072	1.18445	Q8VC70;E9PV56;E9Q7G6	RNA-binding motif, single-stranded-interacting protein 2
23.4594	23.3453	23.8449	19.186	17.6852	20.5473	Ccdc9	+	+	2.2005	0.00168707	4.41036	2.3966	Q8VC31;G3X927;D3YW42	Coiled-coil domain-containing protein 9
23.5167	22.426	23.5558	19.5987	19.1817	20.7048	Larp1b	+	+	2.32798	0.00285714	3.33773	2.10428	Q8R3F0;Q3TQS1
24.1027	22.5742	21.2974	19.8123	17.7384	19.6146	Pspc1	+	+	1.58186	0.00708511	3.60298	1.76093	Q8R326;Q8R326-2	Paraspeckle component 1
23.6426	25.4041	24.4748	20.0865	18.9066	19.1975	Eif3c	+	+	2.92675	0	5.11031	3.15395	Q8R1B4	Eukaryotic translation initiation factor 3 subunit C
23.1623	22.5048	23.7856	20.0822	18.9027	18.8494	Znfx1	+	+	2.67933	0.00175887	3.87282	2.50434	Q8R151;A2A5R5	NFX1-type zinc finger-containing protein 1
23.4844	24.4601	24.655	19.3212	18.5028	18.9966	Gspt1;Gspt2	+	+	3.57808	0	5.25966	3.66972	Q8R050;Q8R050-2;Q149F3	Eukaryotic peptide chain release factor GTP-binding subunit ERF3A;Eukaryotic peptide chain release factor GTP-binding subunit ERF3B
24.9394	23.585	25.0568	20.0059	18.6335	19.6006	Mbnl3	+	+	2.91926	0	5.11372	3.14977	Q8R003;Q542D8	Muscleblind-like protein 3
22.887	21.1601	22.4732	20.559	18.8876	19.4613	Casc3	+	+	1.62277	0.0109907	2.53742	1.47944	Q8K3W3	Protein CASC3
25.5345	25.3657	25.5849	19.7243	18.6836	19.4393	Lsm14a	+	+	4.39545	0	6.21263	4.71544	Q8K2F8;A2BH30	Protein LSM14 homolog A
24.2671	24.3164	24.9849	19.6778	18.1387	19.432	Ago2	+	+	3.29241	0	5.43998	3.55428	Q8CJG0	Protein argonaute-2
21.8389	22.238	21.9303	19.7867	18.6935	19.9605	Lsm14b	+	+	2.43322	0.00609626	2.52218	1.78307	Q8CGC4;Q8BM41;Q4KL69	Protein LSM14 homolog B
23.8764	22.8976	24.4107	20.6327	18.7402	20.445	Pabpn1;Gm20521	+	+	2.14667	0.00298137	3.78893	2.16829	Q8CCS6;G3UY42;Q8CCS6-2;D3YUB9;D3Z5F7	Polyadenylate-binding protein 2
24.9441	23.259	22.8219	19.7502	19.3049	19.9026	Myef2	+	+	2.40861	0.00171034	4.02247	2.40669	Q8C854;Q8C854-3;A2ATP5;A2ATP6;G8JL68;Q8C854-1;Q8C854-2;F6XJA1	Myelin expression factor 2
21.8518	20.0347	21.8995	19.6198	18.3032	19.8287	Rbm4	+	+	1.21529	0.0490127	2.01142	1.13148	Q8C7Q4;B7ZN14	RNA-binding protein 4
21.6728	23.3802	23.6489	19.9973	18.5727	19.8646	Grsf1	+	+	1.95167	0.00442222	3.42244	1.9361	Q8C5Q4;E9Q179	G-rich sequence factor 1
22.1614	22.588	22.9459	19.5029	18.3964	19.0181	Cnot2	+	+	3.10236	0.000932331	3.5926	2.58016	Q8C5L3;E9Q027;F8WGI0;Q8C5L3-3;Q8C5L3-2;E9Q8D5	CCR4-NOT transcription complex subunit 2
23.4558	22.8109	23.9197	19.427	18.7866	19.5833	Fam120c	+	+	3.28954	0	4.12978	2.94259	Q8C3F2;Q8C3F2-3	Constitutive coactivator of PPAR-gamma-like protein 2
25.8857	25.6975	25.4028	19.7544	17.5805	19.5125	Rbm14	+	+	3.17491	0	6.71285	3.94387	Q8C2Q3;E9Q205;E9QL13;Q8C2Q3-2;E9PXP4	RNA-binding protein 14
24.1128	22.1167	24.2088	19.6596	18.2759	19.3342	Ythdf3	+	+	2.2703	0.00173427	4.38954	2.43905	Q8BYK6;Q8BYK6-3;F8WIR8;Q8BYK6-2	YTH domain-containing family protein 3
26.2288	26.5797	27.2604	19.1427	18.5832	18.7911	Larp4	+	+	4.66058	0	7.85067	5.84109	Q8BWW4;G3X9Q6;F6YE50;E9Q066	La-related protein 4
21.9207	22.0767	21.6338	19.3043	18.0902	18.7893	Taf15	+	+	2.95861	0.00307692	3.14915	2.29034	Q8BQ46;E9Q6D4;F6QCI0
22.0709	22.1159	22.8328	20.2697	17.5567	19.8989	Unk	+	+	1.60502	0.00735354	3.09812	1.64405	Q8BL48;Q3UYU7;Q8BL48-2	RING finger protein unkempt homolog
24.7069	24.1085	24.3905	20.4406	19.4238	19.0959	Tnrc6b	+	+	3.37819	0	4.74854	3.29727	Q8BKI2;Q8BKI2-2	Trinucleotide repeat-containing gene 6B protein
21.9831	22.1772	22.5623	20.0477	18.7079	20.3035	Mrps35	+	+	2.08897	0.00746667	2.55451	1.67704	Q8BJZ4	28S ribosomal protein S35, mitochondrial
22.1839	22.1489	22.6595	19.5881	18.0915	19.1682	Eif2a	+	+	2.68615	0.00309677	3.38148	2.29234	Q8BJW6;Q8BJW6-2	Eukaryotic translation initiation factor 2A;Eukaryotic translation initiation factor 2A, N-terminally processed
21.4371	21.4926	20.6996	19.669	18.0296	19.276	Marf1	+	+	1.78774	0.0149259	2.21821	1.42528	Q8BJ34;Q8BJ34-6;F8WHH6;Q8BJ34-3;Q8BJ34-4;Q8BJ34-5;Q8BJ34-2	Meiosis arrest female protein 1
24.0201	23.9132	23.7494	19.4851	17.8625	19.8374	Zc3h14	+	+	2.8534	0	4.83256	2.99565	Q8BJ05;Q8BJ05-2;Q8BJ05-3	Zinc finger CCCH domain-containing protein 14
23.5189	22.2907	21.9361	19.7365	20.2508	19.9328	Cstf2	+	+	2.18361	0.00754404	2.60856	1.73623	Q8BIQ5;E9PZ33;Q8BIQ5-2;A2AEK1	Cleavage stimulation factor subunit 2
23.0351	23.2069	22.1673	19.9014	17.8834	18.6019	Rbm22	+	+	2.40002	0.00167568	4.00752	2.39613	Q8BHS3	Pre-mRNA-splicing factor RBM22
21.027	21.4555	20.9288	19.8382	19.1304	19.0931	Rbm45	+	+	2.44239	0.0176909	1.78319	1.38084	Q8BHN5;A2ARH8	RNA-binding protein 45
20.9329	20.8947	21.9051	19.7702	17.6711	18.408	Ptbp3	+	+	1.70541	0.00760784	2.62774	1.54745	Q8BHD7;G3UZ01	Polypyrimidine tract-binding protein 3
28.3037	28.4271	28.3648	19.3512	19.1828	19.4143	Eif4b	+	+	7.48583	0	9.04909	8.39633	Q8BGD9;Q3TDD8	Eukaryotic translation initiation factor 4B
24.2766	23.6158	23.694	20.0475	18.7167	19.1902	Poldip3	+	+	3.29785	0	4.54403	3.15178	Q8BG81;Q3UDD3	Polymerase delta-interacting protein 3
21.3711	21.0908	22.4741	20.2039	18.9048	19.3653	Tnpo1	+	+	1.71544	0.0184505	2.15398	1.37352	Q8BFY9;Q8BFY9-2	Transportin-1
20.715	22.071	22.4828	19.5861	18.668	18.9841	Mrps7	+	+	1.95753	0.00742857	2.67684	1.67501	Q80X85;A2A9W4	28S ribosomal protein S7, mitochondrial
26.356	26.478	26.3711	18.7655	18.1365	20.314	Ubap2l	+	+	3.45781	0	7.32972	4.44725	Q80X50;Q80X50-4;Q80X50-3;E9Q9Q3	Ubiquitin-associated protein 2-like
23.1692	22.7651	23.5028	18.9745	18.1714	19.0213	Mtdh	+	+	3.65295	0	4.4233	3.27974	Q80WJ7;F6QHD1;F6ZSG0;F6QFT1	Protein LYRIC
22.9829	23.2945	23.3608	19.0185	18.083	18.8604	R3hdm2	+	+	3.89575	0	4.55875	3.47548	Q80TM6;Q80TM6-2;Q80TM6-3;E9Q9D6;Q148X5;Q80TM6-4;F6Z9T5	R3H domain-containing protein 2
23.4297	23.3041	23.7514	19.5561	18.2366	19.3373	Cpeb4	+	+	3.31071	0	4.45174	3.11426	Q7TN98;Q5SU48;Q7TN98-4;Q7TN98-5;Q7TN98-3;Q7TN98-2;Q5SU47	Cytoplasmic polyadenylation element-binding protein 4
20.7979	22.1642	22.2084	20.2338	18.6205	19.5984	Rps12	+	+	1.56304	0.0200889	2.23929	1.34964	Q6ZWZ6;P63323;D3Z1P4;D3Z6B6	40S ribosomal protein S12
23.4055	23.6404	25.7203	19.5651	18.3259	20.2612	Cnot1	+	+	2.20045	0.000911765	4.87129	2.52646	Q6ZQ08;Q6ZQ08-4;B7ZWL1;Q6ZQ08-2	CCR4-NOT transcription complex subunit 1
23.0318	23.4435	23.5729	20.3766	18.5584	20.559	Srsf1	+	+	2.22652	0.00289157	3.51805	2.12041	Q6PDM2;H7BX95;Q6PDM2-3;Q6PDM2-2	Serine/arginine-rich splicing factor 1
24.3395	23.5967	23.8181	19.091	17.5238	19.3081	Fxr2	+	+	3.02522	0	5.27714	3.29067	Q6P5B5;Q9WVR4	Fragile X mental retardation syndrome-related protein 2
24.8777	24.6487	24.5802	19.6189	19.6968	18.9738	Zc3h11a	+	+	4.55132	0	5.27236	4.2309	Q6NZF1;Q3UL31	Zinc finger CCCH domain-containing protein 11A
23.0322	22.7191	23.4578	20.3835	17.8703	20.037	Helz	+	+	1.95416	0.00327273	3.63941	2.00518	Q6DFV5;Q6DFV5-3;A2AAU3;Q6DFV5-2;A2AAU5	Probable helicase with zinc finger domain
25.1537	25.2163	25.4605	20.1524	18.7448	19.28	Larp4b	+	+	3.81919	0	5.88443	4.14175	Q6A0A2;Q6A0A2-2;Q6A0A2-3	La-related protein 4B
26.2975	26.9195	27.4049	19.6997	19.23	18.9392	Rbm38;Rbm24	+	+	4.38665	0	7.58435	5.45795	Q62176;Q3TLA1;D3Z4I3	RNA-binding protein 38;RNA-binding protein 24
22.4984	22.1066	23.3667	19.3391	18.8795	19.5265	Ddx3y	+	+	2.90598	0.00169863	3.40884	2.4023	Q62095	ATP-dependent RNA helicase DDX3Y
25.1793	24.5323	24.3416	19.773	18.1071	19.9438	Srsf2	+	+	2.97367	0	5.40979	3.30202	Q62093;A2AA29;E9Q975	Serine/arginine-rich splicing factor 2
28.3957	26.6472	28.6046	20.1192	20.4382	19.272	Pcbp2	+	+	3.4352	0	7.93939	4.63885	Q61990;Q61990-3	Poly(rC)-binding protein 2
21.8668	24.11	23.4922	19.9499	19.5263	19.7255	Mrps31	+	+	2.1354	0.00334884	3.42237	2.03703	Q61733	28S ribosomal protein S31, mitochondrial
25.8929	25.5464	26.0956	20.0883	18.5892	19.1322	Fxr1	+	+	3.83208	0	6.5751	4.48319	Q61584-3;Q61584;Q61584-4;Q61584-5;Q61584-6;F8WHA2;F6YLE3;F6R9D8;Q61584-7;Q61584-2;F8WH60;F7BNV1	Fragile X mental retardation syndrome-related protein 1
21.3027	20.6657	23.0271	19.9242	18.8484	19.115	Lcp1	+	+	1.42129	0.0208811	2.36931	1.33408	Q61233	Plastin-2
23.9616	23.9658	24.2933	18.9343	18.5392	20.2482	Nufip2	+	+	3.10157	0	4.83301	3.1627	Q5F2E7;Q5F2E7-2	Nuclear fragile X mental retardation-interacting protein 2
24.4	24.0404	24.7636	19.9047	17.5994	19.2455	Zcchc6	+	+	2.80532	0	5.48485	3.19522	Q5BLK4;E9PUA2	Terminal uridylyltransferase 7
22.9838	22.4948	22.8282	20.6502	18.1956	19.4338	Ddx17	+	+	2.00591	0.00444693	3.3424	1.93974	Q501J6;Q3U741;Q501J6-2	Probable ATP-dependent RNA helicase DDX17
22.4342	22.5849	22.9274	19.0714	19.4241	19.7405	Rc3h1	+	+	3.74194	0.000953846	3.23682	2.6058	Q4VGL6;H7BX02	Roquin-1
25.8025	26.66	27.4434	20.1387	18.0414	18.7906	Tnrc6a	+	+	3.22678	0	7.64507	4.30644	Q3UHK8;F6ZMJ4	Trinucleotide repeat-containing gene 6A protein
23.1936	22.7901	23.4942	19.7249	18.7249	19.5522	Puf60	+	+	3.30662	0	3.82534	2.79234	Q3UEB3;Q3UEB3-2;Q3UEB3-3	Poly(U)-binding-splicing factor PUF60
23.2888	22.878	23.5754	19.9755	19.3858	19.3558	Secisbp2	+	+	3.67613	0	3.67506	2.85825	Q3U1C4;Q8BYU9
23.7643	23.9194	23.0937	19.6896	18.173	20.276	Srsf6	+	+	2.47183	0.000898551	4.21293	2.51389	Q3TWW8	Serine/arginine-rich splicing factor 6
25.6261	25.408	25.7785	19.5423	18.8539	19.8324	Fubp1	+	+	4.43486	0	6.19468	4.73082	Q3TUE1;Q91WJ8;Q91WJ8-2	Far upstream element-binding protein 1
22.1321	21.7138	23.4048	19.3514	18.153	19.9738	Fam98a	+	+	1.93766	0.00434973	3.25752	1.87472	Q3TJZ6;B8JJG1	Protein FAM98A
23.3131	22.6291	22.2255	18.9507	18.4725	19.6671	Patl1	+	+	2.84688	0.00178417	3.69248	2.51123	Q3TC46	Protein PAT1 homolog 1
22.3874	23.5966	22.5528	19.2577	18.0949	19.4241	Ptcd3	+	+	2.64761	0.00177143	3.92004	2.50644	Q14C51	Pentatricopeptide repeat domain-containing protein 3, mitochondrial
23.7654	24.1201	22.9511	18.8561	17.3027	18.2769	Rbm15	+	+	3.17947	0	5.46695	3.48161	Q0VBL3
27.7685	27.8121	27.9855	19.3899	18.2089	19.2649	G3bp1	+	+	4.70393	0	8.9008	6.44804	P97855;Q5NCU1;Q3UR88	Ras GTPase-activating protein-binding protein 1
22.6313	22.7784	23.0222	19.5836	17.367	19.7639	Hnrnph2	+	+	2.12962	0.00303797	3.90581	2.19542	P70333;A2BDV8	Heterogeneous nuclear ribonucleoprotein H2;Heterogeneous nuclear ribonucleoprotein H2, N-terminally processed
28.6058	28.7528	28.4967	19.3306	19.1895	20.0905	Tial1	+	+	5.21107	0	9.08157	7.04292	P70318;Q545C1	Nucleolysin TIAR
22.0835	22.5946	23.4509	18.8071	18.8795	20.1792	Gnb2l1	+	+	2.33482	0.00294479	3.42104	2.14056	P68040	Guanine nucleotide-binding protein subunit beta-2-like 1;Guanine nucleotide-binding protein subunit beta-2-like 1, N-terminally processed
21.4316	21.5753	21.0892	19.2546	19.0457	19.5039	Tra2b	+	+	3.36625	0.00766316	2.09731	1.75393	P62996;F8WJG3	Transformer-2 protein homolog beta
26.862	28.3556	28.7871	19.7709	18.1568	19.2531	Rps3	+	+	3.54115	0	8.94132	5.10138	P62908;Q5YLW3;D3YV43	40S ribosomal protein S3
20.8939	23.0742	23.8666	19.5641	18.0604	19.0666	Rps28	+	+	1.69701	0.00497297	3.71451	1.86404	P62858;G3UYV7;Q059I1	40S ribosomal protein S28
24.941	26.3864	25.3395	19.6029	18.7051	19.4491	Rps15	+	+	3.6003	0	6.30326	4.1675	P62843;D3YTQ9;Q3UXS6	40S ribosomal protein S15
21.7533	23.4307	22.453	19.5845	18.4822	19.8524	Rps18	+	+	2.13902	0.00393258	3.2393	1.97255	P62270;Q561N5;F5H8M6;G3UZW2	40S ribosomal protein S18
21.078	22.7524	22.653	19.5997	19.6386	19.9565	Rps23	+	+	1.92724	0.00768317	2.42952	1.56341	P62267;Q9CZI5;D3YXF9	40S ribosomal protein S23
23.1221	23.7243	22.8907	19.1116	18.4351	19.2755	Rps20	+	+	3.56386	0	4.30499	3.17102	P60867;Q5BLK2	40S ribosomal protein S20
22.6232	21.8933	22.3932	18.9671	18.6029	19.3001	Cirbp	+	+	3.46384	0.000946565	3.34653	2.58445	P60824;D3YU80	Cold-inducible RNA-binding protein
23.3867	23.1012	23.5072	19.3368	18.4974	20.378	Ythdf1	+	+	2.67082	0.000905109	3.92764	2.52245	P59326;A2AWN9;A2AWN8	YTH domain-containing family protein 1
25.3786	26.0042	25.5554	19.2212	17.9145	19.5231	Fus	+	+	3.66984	0	6.75979	4.42514	P56959;Q8CFQ9;Q564D0;G3UXT7	RNA-binding protein FUS
23.072	23.4094	23.9948	20.2734	18.5819	19.9411	Ddx6	+	+	2.5815	0.00174648	3.89327	2.45874	P54823	Probable ATP-dependent RNA helicase DDX6
23.2104	22.4302	23.0717	19.102	19.1761	19.3462	Cnbp	+	+	3.9076	0	3.69599	2.95452	P53996;P53996-2;Q3ULK8;Q5QJQ9;P53996-3;D3YYF6	Cellular nucleic acid-binding protein
25.5174	25.9092	25.9713	19.7483	18.1866	19.504	Tia1	+	+	3.71596	0	6.65304	4.41949	P52912;Q564E7;D3Z4H6;D3YY02	Nucleolysin TIA-1
22.2776	22.8418	24.1592	20.4576	18.1946	19.4055	Usp10	+	+	1.91627	0.00329143	3.74026	2.01177	P52479;P52479-2	Ubiquitin carboxyl-terminal hydrolase 10
25.6389	25.4762	26.6532	19.0001	18.7884	19.9586	Pura	+	+	3.68916	0	6.67374	4.40512	P42669	Transcriptional activator protein Pur-alpha
24.9517	23.8284	25.1596	19.0299	18.3192	18.911	Fmr1	+	+	3.63941	0	5.8932	4.01377	P35922;E9QAT0;Q6AXB7;P35922-3;P35922-2;E9QAS8;P35922-5;P35922-4;P35922-6	Fragile X mental retardation protein 1 homolog
26.7634	26.0727	26.1617	18.7246	18.2269	19.0582	Ssb	+	+	4.71883	0	7.6627	5.78464	P32067;Q564E6;F8WHY1;A2AR07	Lupus La protein homolog
28.9312	28.1273	27.7732	19.3894	18.9477	19.651	Celf1	+	+	4.62903	0	8.94789	6.39428	P28659;P28659-4;P28659-2;P28659-3	CUGBP Elav-like family member 1
22.8114	23.541	23.7665	19.5	17.7884	19.7736	Map4	+	+	2.50298	0.000939394	4.35227	2.58328	P27546;P27546-2;P27546-3;E9QPW8	Microtubule-associated protein 4
24.5537	23.6415	22.8708	19.5381	18.354	18.7115	U2af2	+	+	2.88638	0	4.82077	3.01374	P26369;Q3KQM4	Splicing factor U2AF 65 kDa subunit
21.7464	22.0531	21.8343	20.1189	18.4889	19.9715	Zfp36l2	+	+	1.94895	0.00757073	2.3515	1.5385	P23949;B9EIF6	Zinc finger protein 36, C3H1 type-like 2
24.2033	24.848	25.4698	19.4624	17.9348	18.6976	Rpsa	+	+	3.36778	0	6.14211	3.90512	P14206;D3YTT7	40S ribosomal protein SA
27.3623	27.8959	27.8913	19.037	17.85	19.2143	Rbm3	+	+	4.38547	0	9.01608	6.16078	O89086;Q545K5	Putative RNA-binding protein 3
21.0556	22.4209	22.9578	19.9949	18.9	19.7	Znf326	+	+	1.79097	0.00772139	2.61314	1.57997	O88291;E9Q662	DBIRD complex subunit ZNF326
24.4779	24.5823	25.2127	19.4673	17.5627	19.2225	Atxn2	+	+	3.14183	0	6.00682	3.66094	O70305;E9QM77;O70305-2;E9QQ60;E9QQ61;O70305-3	Ataxin-2
23.1183	24.4408	24.1728	19.6136	18.0692	19.6711	Eif3d	+	+	2.71415	0	4.79271	2.88376	O70194	Eukaryotic translation initiation factor 3 subunit D
22.5852	22.5528	23.2674	20.3108	18.0928	18.8823	Api5	+	+	2.23742	0.00301887	3.7065	2.1937	O35841	Apoptosis inhibitor 5
27.0189	26.7464	26.6926	18.6512	18.7065	20.0571	Hnrnph1	+	+	4.08351	0	7.681	5.22285	O35737;Q811L7;Q8C2Q7	Heterogeneous nuclear ribonucleoprotein H;Heterogeneous nuclear ribonucleoprotein H, N-terminally processed
25.8461	25.4965	25.2239	19.9159	18.2419	19.4043	Purb	+	+	3.56135	0	6.33485	4.14858	O35295	Transcriptional activator protein Pur-beta
21.8059	20.3952	21.5936	19.6188	17.2841	18.6631	Kif1c	+	+	1.5629	0.0092823	2.74291	1.51751	O35071;E9Q9B0	Kinesin-like protein KIF1C
26.1823	27.1473	26.4347	20.8231	18.4196	18.4736	Alyref;Alyref2	+	+	3.01994	0	7.34936	3.98688	O08583;O08583-2;Q9JJW6-2	THO complex subunit 4;Aly/REF export factor 2
28.681	27.9463	28.0279	19.0039	21.0788	19.8752	Ptbp3	+	+	3.66352	0	8.2324	5.00477	G3UXA6;G8JL74
24.3549	24.0262	23.9719	18.8644	19.4005	19.2848	Zc3h7b	+	+	4.77743	0	4.93441	4.10485	F8VPP8
22.8273	23.0697	22.5932	19.6024	17.8847	18.9266	Srsf5	+	+	2.82964	0.00096875	4.02547	2.65148	E9QKW3;Q9D8S5;Q640L9;O35326	Serine/arginine-rich splicing factor 5
21.1569	21.7837	22.5246	19.2903	18.3744	19.2128	Cnot4	+	+	2.36147	0.00439779	2.86254	1.91837	E9QA19;Q8BT14-3;Q8BT14;Q8BT14-2	CCR4-NOT transcription complex subunit 4
23.2502	22.9693	22.8442	19.532	19.7852	19.0362	Sf1	+	+	3.85082	0	3.57007	2.8547	E9Q4Q2;Q64213;Q64213-2;D3YZC9;D3YZD0;Q3UI45;Q64213-3;D3YVH4	Splicing factor 1
23.8621	23.6438	24.8535	19.7563	19.0032	19.7582	Zc3h7a	+	+	3.29551	0	4.6139	3.18387	E9PWW6;E9Q8M5;E9Q0D3
22.7789	22.4746	23.2869	19.4321	17.9138	19.7378	Ankhd1	+	+	2.47418	0.00235762	3.81891	2.36942	E9PUR0;E9Q1M6
22.2195	22.9073	22.8457	19.5974	18.5231	19.6857	Hnrnph3	+	+	2.83997	0.00234211	3.38879	2.36398	D3Z3N4;D3YWT1
21.6066	21.9762	22.0797	18.4909	19.2802	19.2629	Tnrc6c	+	+	3.19481	0.00305732	2.87616	2.21709	B7ZC94;Q3UHC0;B1ATC3	Trinucleotide repeat-containing gene 6C protein
25.1246	23.4504	24.6027	19.9741	18.5935	20.298	Zcchc11	+	+	2.57103	0	4.77067	2.77434	B2RX14;A2A8R7	Terminal uridylyltransferase 4
22.7611	22.959	23.6794	19.6499	18.7775	18.3528	Nfx1	+	+	3.05417	0	4.20646	2.8559	B1AY10;B1AY10-2;B1AY10-3	Transcriptional repressor NF-X1
28.0808	28.1823	28.3826	19.5538	18.6184	20.1648	Pum1	+	+	4.3569	0	8.76954	6.0134	B1ASF3;Q80U78-2;E9QL01;E9Q6M7	Pumilio homolog 1
24.7444	24.6352	25.3315	19.6532	18.6096	19.1084	Secisbp2l	+	+	4.00436	0	5.77997	4.21619	A2AQE2;Q6A098;E9Q1S2	Selenocysteine insertion sequence-binding protein 2-like
26.9092	26.5006	26.7393	19.794	19.355	19.2859	Ubap2	+	+	5.47233	0	7.23806	6.03976	A2AMY5;Q91VX2	Ubiquitin-associated protein 2
29.7602	28.8038	29.7234	19.5478	16.8944	19.5319	Fubp3	+	+	3.4879	0	10.7711	5.5645	A2AJ72
21.8077	21.1846	21.8595	19.2054	18.2216	19.0336	Bclaf3	+	+	2.77205	0.00336842	2.79705	2.03733	A2AG58;A2AG58-2	Uncharacterized protein CXorf23 homolog
20.8665	20.3527	22.6779	20.4916	18.1388	20.2233	Strap		+	0.753852	0.145859	1.68115	0.830273	Q9Z1Z2;B2RUC7	Serine-threonine kinase receptor-associated protein
19.7278	21.3762	21.2507	20.2062	19.6312	20.1525	Srsf10;Srsf12		+	0.63368	0.511963	0.78827	0.505092	Q9R0U0;Q3UA07;Q3TFP0;Q3UYX6;Q9R0U0-3;Q9R0U0-2;A3KG57	Serine/arginine-rich splicing factor 10
21.6079	22.0707	20.6868	20.5271	18.4214	20.0493	Ddx21		+	1.1128	0.0695122	1.78919	1.01885	Q9JIK5	Nucleolar RNA helicase 2
19.9611	19.9543	19.7267	19.6073	18.3033	18.9309	Mkrn2		+	1.14232	0.269091	0.933518	0.674351	Q9ERV1;E9Q5W1	Probable E3 ubiquitin-protein ligase makorin-2
19.0023	17.726	20.236	20.076	17.7912	18.9704	Aven		+	0.0142692	0.983793	0.0422465	0.0213376	Q9D9K3;A2AGL5;E9Q6K5	Cell death regulator Aven
18.2753	21.6888	22.061	19.673	17.6691	19.1273	Ccdc124		+	0.618751	0.170383	1.85192	0.789742	Q9D8X2	Coiled-coil domain-containing protein 124
21.2141	19.8153	20.9908	19.6416	19.3113	20.2541	Mtpap		+	0.846723	0.350403	0.937745	0.61926	Q9D0D3	Poly(A) RNA polymerase, mitochondrial
20.2651	20.9751	21.4507	20.0023	18.9368	19.6216	Srsf9		+	1.38282	0.098189	1.37671	0.940002	Q9D0B0	Serine/arginine-rich splicing factor 9
20.405	18.8416	20.516	19.8774	18.8484	19.6239	Gar1		+	0.3083	0.803403	0.470968	0.290196	Q9CY66;D3YZ09;G5E8M6;Q9CY66-3;Q9CY66-2	H/ACA ribonucleoprotein complex subunit 1
21.8171	19.3957	21.4544	19.4297	18.6433	19.3598	Ilf2		+	1.0309	0.0869683	1.74479	0.972157	Q9CXY6	Interleukin enhancer-binding factor 2
21.0956	20.3844	20.996	20.159	18.8913	19.3781	Ankrd17		+	1.45378	0.0977233	1.3492	0.94283	Q99NH0;E9QKG6;Q99NH0-2;E9Q804;Q99NH0-3	Ankyrin repeat domain-containing protein 17
21.2608	19.5357	20.036	19.4354	17.6929	19.863	Sf3b1		+	0.695812	0.245843	1.28041	0.696448	Q99NB9;G5E866	Splicing factor 3B subunit 1
20.1694	18.5794	20.17	19.304	18.3482	20.4995	Fastkd2		+	0.113466	0.909686	0.255687	0.140683	Q922E6;F6QIH7	FAST kinase domain-containing protein 2
18.8963	20.6505	21.4934	19.4766	17.8291	20.2412	Eif3h		+	0.484753	0.415551	1.16444	0.569449	Q91WK2;Q5M9L0	Eukaryotic translation initiation factor 3 subunit H
19.1106	20.5491	20.5594	19.1972	18.1892	18.9356	Mrps23		+	1.07476	0.146178	1.29898	0.828366	Q8VE22;F7ARZ1;E9Q6N1;Q5SXC8;A7M7Q8;Q3TI14;Q5SXC9	28S ribosomal protein S23, mitochondrial
18.4773	21.9053	23.0934	19.8229	17.7368	19.4838	Myh9		+	0.632578	0.137328	2.14415	0.848387	Q8VDD5	Myosin-9
18.3366	22.6985	22.1958	19.8986	18.8347	19.0164	Ptcd2		+	0.57408	0.198021	1.82701	0.756057	Q8R3K3	Pentatricopeptide repeat-containing protein 2, mitochondrial
20.1464	20.6277	18.9094	19.6772	18.932	19.2046	Ssbp1		+	0.487877	0.684571	0.623237	0.400499	Q8R2K3;Q9CYR0	Single-stranded DNA-binding protein;Single-stranded DNA-binding protein, mitochondrial
20.633	20.7462	20.5353	19.0119	18.3511	20.1998	Wdr33		+	1.25113	0.0978039	1.45057	0.939323	Q8K4P0	pre-mRNA 3 end processing protein WDR33
19.8038	18.9737	20.1738	20.4772	19.0308	19.242	Cnot3		+	0.0396981	0.981065	0.0670344	0.0425912	Q8K0V4;F6YBV1	CCR4-NOT transcription complex subunit 3
19.8988	20.2233	20.2181	20.7181	19.5626	18.6456	Dis3l2		+	0.316689	0.804056	0.471289	0.292883	Q8CI75;Q8CI75-2;E9Q8B9;E9Q379	DIS3-like exonuclease 2
20.2967	19.7603	20.7093	19.6679	18.2746	19.4808	Aqr		+	1.01384	0.211415	1.11433	0.735126	Q8CFQ3;A2AQA7;A2AQA6	Intron-binding protein aquarius
18.8407	20.0692	21.0528	20.0273	18.1392	19.5429	Ncbp3		+	0.36754	0.678125	0.75108	0.405025	Q8BZR9;B2KG93;F7BT77	Uncharacterized protein C17orf85 homolog
20.0658	18.6764	19.3426	18.5643	18.3575	19.5538	Parp12		+	0.419217	0.752012	0.536404	0.347144	Q8BZ20	Poly [ADP-ribose] polymerase 12
19.8003	20.1337	20.9143	20.1536	17.0146	19.3356	Safb2		+	0.658032	0.219222	1.44818	0.725399	Q80YR5;F6TC77;F6X6Q7	Scaffold attachment factor B2
19.9409	20.4481	21.2854	19.364	18.4301	19.1043	Rps27l		+	1.5285	0.058805	1.59198	1.07512	Q6ZWY3;D6RH49;D3YYB0	40S ribosomal protein S27-like;40S ribosomal protein S27
19.5639	21.4069	21.467	19.2384	18.7353	20.156	Dhx29		+	0.89208	0.14746	1.43598	0.820372	Q6PGC1	ATP-dependent RNA helicase Dhx29
20.6791	21.3147	18.8943	19.4161	19.7409	20.5765	Abcf1		+	0.182648	0.861641	0.384834	0.213475	Q6P542	ATP-binding cassette sub-family F member 1
21.0712	18.3968	22.5617	20.4066	18.3135	18.61	Pcbp2		+	0.494088	0.291492	1.56653	0.657441	Q61990-2	Poly(rC)-binding protein 2
18.7357	20.7446	20.9088	19.5814	18.9707	19.2472	Phgdh		+	0.527212	0.517293	0.863285	0.501746	Q61753	D-3-phosphoglycerate dehydrogenase
19.8543	19.197	21.036	19.5705	18.495	19.1206	Kif1b		+	0.710182	0.378364	0.967045	0.596256	Q60575-3;A2AH75	Kinesin-like protein KIF1B
20.2457	18.9216	21.4027	19.2532	18.8125	19.5798	Smg7		+	0.578827	0.435734	0.974859	0.556927	Q5RJH6-3;Q5RJH6;F7B2I6;Q5RJH6-2	Protein SMG7
18.8776	20.2306	20.0965	19.55	17.8471	20.0148	Cdv3		+	0.309858	0.768761	0.597607	0.334417	Q4VAA2;Q4VAA2-2	Protein CDV3
20.9242	20.6972	19.4226	18.9635	18.6455	19.4581	Rbm6		+	1.18982	0.12692	1.32558	0.86996	Q3ULB0
18.0542	22.4954	22.0915	19.9992	18.567	19.4263	Rps13		+	0.451578	0.341272	1.54957	0.625405	P62301;Q921R2;Q5BLJ7	40S ribosomal protein S13
21.8027	19.683	21.3072	20.1159	19.2029	19.7074	Sumo2;Sumo3		+	0.841596	0.205789	1.25559	0.741865	P61957;H7BWX9;D3Z794;Q9Z172;G3UZX6;G3UZ60;G3UWI9;G3UWX9;G3UZA7;Q9Z172-2	Small ubiquitin-related modifier 2;Small ubiquitin-related modifier 3
19.1924	20.4054	20.3484	19.5906	18.2874	20.5119	Dnajc2		+	0.275179	0.80608	0.518754	0.2953	P54103;E9Q9H2;E9Q9H3	DnaJ homolog subfamily C member 2;DnaJ homolog subfamily C member 2, N-terminally processed
19.4733	21.4702	20.3639	19.7362	19.0807	19.9751	Pa2g4		+	0.588196	0.501194	0.838441	0.512352	P50580;Q3TGU7	Proliferation-associated protein 2G4
18.8375	22.1747	21.1495	19.2482	18.0738	18.6868	Rpl5		+	0.91786	0.0765161	2.05099	1.00361	P47962;Q58EU6;D3YYV8	60S ribosomal protein L5
19.3827	20.5625	20.9203	20.2555	18.2229	19.4942	Ptpn6		+	0.569176	0.443799	0.964292	0.550013	P29351;Q3UCJ0;P29351-2;P29351-3	Tyrosine-protein phosphatase non-receptor type 6;Tyrosine-protein phosphatase non-receptor type
18.9404	18.2764	21.4564	18.7178	19.2431	19.3591	Vav1		+	0.172752	0.856926	0.451054	0.226845	P27870;E9PXI0;Q3U9E2;Q8VDU4	Proto-oncogene vav
18.234	20.2335	20.4089	19.0294	17.1788	20.3206	Chtf8		+	0.273392	0.734698	0.782582	0.364333	P0CG14	Chromosome transmission fidelity protein 8 homolog isoform 2
19.126	21.4927	21.1624	19.6447	18.926	19.6942	Srpk1		+	0.682736	0.291141	1.17204	0.658247	O70551;Q3UB06	SRSF protein kinase 1
19.8827	19.4459	18.8421	20.1856	19.8235	19.1502	Sap18;Gm10094		+	0.315031	0.856942	-0.329515	-0.230782	O55128;Q4FZH3;E9Q317;D3YY73;D3YY55;D3Z2N9	Histone deacetylase complex subunit SAP18
19.6027	20.9708	20.5696	20.0176	18.2786	19.7978	Pnn		+	0.67808	0.370479	1.01639	0.604634	O35691;Q3TUQ5	Pinin
19.379	19.1468	18.2561	19.6397	18.3817	19.7008	Dhx15		+	0.222631	0.863547	-0.313419	-0.202275	O35286;Q3UKJ6	Putative pre-mRNA-splicing factor ATP-dependent RNA helicase DHX15
19.0569	20.3123	21.2601	19.4584	19.0368	19.1081	Akap1		+	0.706972	0.361118	1.00865	0.610845	O08715;O08715-6;O08715-4;O08715-2;O08715-5;O08715-3	A-kinase anchor protein 1, mitochondrial
19.1956	20.1052	19.759	19.4764	18.2632	19.872	Edc4		+	0.365463	0.7889	0.482761	0.311088	G5E896;Q3UJB9;F6ZJ27;D6RE33;Q3UJB9-2;F6V5I7	Enhancer of mRNA-decapping protein 4
21.087	19.3027	21.068	20.3112	17.5926	20.5521	Ythdc1		+	0.375235	0.561527	1.0006	0.472376	E9Q5K9;E9Q7Z8;E9PW44;D6RG95	YTH domain-containing protein 1
20.3442	19.3073	19.7291	18.727	18.2258	19.4174	Rsl1d1		+	1.0282	0.252952	1.00342	0.68811	E9Q0A1;Q8BVY0;Q3UL54
20.1313	19.4775	21.2361	19.8811	17.7574	18.9773	Ascc3		+	0.814379	0.177419	1.40973	0.782632	E9PZJ8	Activating signal cointegrator 1 complex subunit 3
21.5774	20.5752	20.2656	20.2365	17.9074	18.977	Safb		+	1.06266	0.0820402	1.76579	0.991514	D3YXK2	Scaffold attachment factor B1
18.8692	19.523	20.8484	19.7169	19.657	19.6093	Syf2		+	0.0505535	0.972667	0.0858033	0.0542026	B1AS87;Q9D198	Pre-mRNA-splicing factor SYF2
20.4209	19.7136	19.9773	19.099	18.4311	19.2614	Spen		+	1.55675	0.145582	1.10678	0.83385	A2ADB1;A2ADB0;E9Q807;Q62504;Q62504-3;Q62504-2	Msx2-interacting protein
28.5506	28.5795	28.6555	19.7682	22.0918	19.4825	Hnrnpf	+		3.22546	0	8.1477	4.45989	Q9Z2X1;Q9Z2X1-2	Heterogeneous nuclear ribonucleoprotein F;Heterogeneous nuclear ribonucleoprotein F, N-terminally processed
30.2195	29.5492	29.4128	19.7294	22.8271	19.3393	Hnrnpc	+		2.88651	0	9.09523	4.26773	Q9Z204-2;Q9Z204-3;Q9Z204-4	Heterogeneous nuclear ribonucleoproteins C1/C2
24.9155	25.0073	25.2836	19.5407	22.8225	20.8351	Ilf3	+		1.8515	0.00338824	4.00267	2.04135	Q9Z1X4-3;Q9Z1X4;F6UW33;Q9Z1X4-2;Q45VK5	Interleukin enhancer-binding factor 3
23.0583	24.7414	24.9449	19.1631	21.4514	21.6189	Edf1	+		1.61576	0.0077037	3.5037	1.75848	Q9JMG1;A2AJA5	Endothelial differentiation-related factor 1
27.2448	28.0141	28.2436	20.0134	19.8576	19.4003	Upf1	+		4.66206	0	8.07707	5.96684	Q9EPU0;Q9EPU0-2	Regulator of nonsense transcripts 1
30.0817	28.0454	27.9025	21.4119	21.7066	19.3432	Hnrnpm	+		2.8094	0	7.85595	3.88175	Q9D0E1;Q3THB3;B8JK30;Q9D0E1-2;B8JK33;B8JK32;E9Q0P7	Heterogeneous nuclear ribonucleoprotein M
28.7482	27.47	27.6931	19.9891	22.6818	23.2536	Hnrnpa0	+		2.28666	0	5.99559	2.88119	Q9CX86	Heterogeneous nuclear ribonucleoprotein A0
25.3927	24.9011	26.0105	19.6263	20.5941	19.5761	Dhx30	+		3.5484	0	5.50257	3.76563	Q99PU8-2;Q99PU8;D3Z2J3;F7CEU6	Putative ATP-dependent RNA helicase DHX30
23.7425	24.1763	24.1896	19.4288	23.8388	18.7996	Adar	+		0.985533	0.0241404	3.34705	1.29125	Q99MU3;Q99MU3-2;Q99MU3-5	Double-stranded RNA-specific adenosine deaminase
27.1394	26.5216	27.0734	19.1618	20.263	19.8638	Hnrnpab	+		4.34227	0	7.14857	5.19215	Q99020;Q544Z3;Q20BD0;Q9D6G1;Q80XR6	Heterogeneous nuclear ribonucleoprotein A/B
29.9096	30.0444	30.4214	20.5399	20.3689	23.5331	Csde1	+		2.94339	0	8.64448	4.24	Q91W50;Q3U1S6	Cold shock domain-containing protein E1
22.3913	23.2208	23.2324	19.0859	20.2197	20.1556	Rps5	+		2.60749	0.00292683	3.12775	2.14046	Q91V55;P97461;D3YYM6	40S ribosomal protein S5;40S ribosomal protein S5, N-terminally processed
28.3131	27.9048	26.02	19.6507	21.8816	21.4542	Sfpq	+		2.54621	0	6.41713	3.23622	Q8VIJ6	Splicing factor, proline- and glutamine-rich
27.337	27.3235	28.0616	20.8473	20.4837	21.8449	Hdlbp	+		3.78835	0	6.51537	4.41911	Q8VDJ3;Q3U4Z7	Vigilin
24.0425	23.6873	23.0805	19.1541	21.4781	21.5968	Sf3b4	+		1.56094	0.00764532	2.86045	1.55179	Q8QZY9;E9Q057	Splicing factor 3B subunit 4
23.9553	24.5925	23.5926	19.8914	20.9801	19.2832	Srsf7	+		2.64424	0.000918519	3.99526	2.53506	Q8BL97;Q3THA6;F8WH59;Q8BL97-4;Q8BL97-2;Q8BL97-3	Serine/arginine-rich splicing factor 7
30.3313	29.2756	28.6525	19.4129	20.4869	21.1289	Ptbp1	+		3.68914	0	9.07692	5.33796	Q8BGJ5;Q922I7;Q8CB58;E9Q4L8;P17225;Q8C2R5;E9QMW9	Polypyrimidine tract-binding protein 1
24.6537	24.2993	25.6118	19.4547	21.1657	19.8719	Eif4g3	+		2.71568	0	4.6908	2.8476	Q80XI3;A2AMI2;E9QNX3;Q80XI3-3	Eukaryotic translation initiation factor 4 gamma 3
27.6229	27.4235	28.5029	18.9907	22.2602	19.2129	Atxn2l	+		2.64979	0	7.69517	3.65455	Q7TQH0-2;Q7TQH0-3	Ataxin-2-like protein
30.951	30.6036	31.2892	19.9097	21.9181	25.65	Syncrip	+		2.12337	0	8.45534	3.13928	Q7TMK9;G3V018	Heterogeneous nuclear ribonucleoprotein Q
27.9437	29.4604	29.4506	23.6042	18.2713	23.9237	Snd1	+		1.678	0.00172222	7.01853	2.41917	Q78PY7;Q3TJ56	Staphylococcal nuclease domain-containing protein 1
29.4941	28.9776	28.7952	24.183	28.1188	26.2376	Larp1	+		1.18349	0.02	2.90916	1.34956	Q6ZQ58	La-related protein 1
27.4701	28.1327	28.2365	20.1584	20.5278	20.0459	Pabpc4;Gm10110	+		4.97909	0	7.70236	6.01409	Q6PHQ9;Q91YZ8;A3KFU8;D3Z5M2;E9PW32
27.6354	28.789	28.8313	18.9895	19.5891	20.3806	Lrpprc	+		4.00601	0	8.76552	5.61195	Q6PB66	Leucine-rich PPR motif-containing protein, mitochondrial
28.9616	28.8558	29.4214	19.3129	23.9841	21.0645	FAM120A	+		2.28827	0	7.62573	3.21295	Q6A0A9	Constitutive coactivator of PPAR-gamma-like protein 1
30.0237	28.8604	27.8796	19.7974	19.2912	19.726	Raly	+		3.88886	0	9.31635	5.68226	Q64012-2;Q3U3F6;Q64012;A2AU61;A2AU62;A2AU60	RNA-binding protein Raly
28.1127	28.0949	28.6667	19.5622	20.2728	20.2018	Ddx3x;D1Pas1	+		5.02557	0	8.27919	6.39941	Q62167;Q3TQX5;P16381;B9EIA2	ATP-dependent RNA helicase DDX3X;Putative ATP-dependent RNA helicase Pl10
26.8318	26.4991	26.8883	19.3252	20.5373	19.7694	Ddx5	+		4.28363	0	6.86246	4.99356	Q61656;Q8BTS0	Probable ATP-dependent RNA helicase DDX5
26.9225	26.7565	28.1875	19.5731	19.6389	19.8717	Caprin1	+		4.09999	0	7.59428	5.19839	Q60865	Caprin-1
25.8343	24.2694	24.851	19.6627	20.3366	20.364	Khdrbs1	+		3.16727	0	4.86377	3.21885	Q60749	KH domain-containing, RNA-binding, signal transduction-associated protein 1
27.444	26.3477	27.0009	19.7194	20.3549	21.0313	Hnrnpd	+		3.72861	0	6.56232	4.39007	Q60668;Q60668-3;F6ZV59;Q60668-4;Q60668-2	Heterogeneous nuclear ribonucleoprotein D0
26.5607	26.3791	27.1939	25.0657	22.0664	19.9937	Pum2	+		1.35733	0.00758333	4.33591	1.73934	Q3UR91;Q80U58;Q80U58-2;Q3TQ29;Q80U58-3	Pumilio homolog 2
29.0641	28.0838	28.8312	19.6245	21.4917	22.122	Khsrp	+		3.14713	0	7.58028	4.19709	Q3U0V1	Far upstream element-binding protein 2
28.7305	28.7205	27.9072	19.078	21.909	19.486	Hnrnpa3;Gm8991;Gm6793	+		3.06831	0	8.29505	4.30983	Q0VG47;Q8BG05-2;E9Q7H5;B2RXM2;F8VPW0	Heterogeneous nuclear ribonucleoprotein A3
25.8637	25.8848	25.3939	20.0029	22.5068	19.6696	G3bp2	+		2.26869	0.00096124	4.98772	2.61192	P97379;Q3U541	Ras GTPase-activating protein-binding protein 2
24.2789	24.5337	25.2237	20.023	20.9671	21.2949	Rps3a;Rps3a1	+		2.93058	0.000976378	3.91712	2.65682	P97351;Q564F3;D3Z6C3;D3Z7W7	40S ribosomal protein S3a
24.7171	25.175	24.9155	20.0899	20.5652	19.8051	Srsf3;Gm12355	+		4.30011	0	4.78247	3.80063	P84104;Q3U781;B2KF41;P84104-2;A2A4X6	Serine/arginine-rich splicing factor 3
30.9663	30.837	30.6653	19.4815	19.0758	21.2	Elavl1	+		4.11263	0	10.9038	6.58088	P70372	ELAV-like protein 1
27.3901	26.4022	27.389	20.7493	18.9401	21.4953	Rps10	+		2.89063	0	6.66557	3.64852	P63325;Q5M9K7;Q3UW83	40S ribosomal protein S10
31.9516	31.4604	31.5285	24.865	27.9568	26.7593	Ybx1	+		2.30377	0.000992	5.11983	2.67625	P62960;Q3UBT1;A2BGG7	Nuclease-sensitive element-binding protein 1
24.2924	26.0398	24.8533	21.1743	22.4835	22.2647	Rpl8	+		2.03518	0.005	3.0877	1.86546	P62918	60S ribosomal protein L8
25.1834	25.6706	26.276	22.038	17.1867	22.4618	Rps26	+		1.3945	0.00437363	5.14789	1.89163	P62855;Q497N1	40S ribosomal protein S26
24.4333	26.2418	25.8087	19.141	21.4215	18.4805	Rps24	+		2.29219	0	5.81362	2.8436	P62849;E9Q3V8;Q9D7P1;Q5M9M7;P62849-2;P62849-3	40S ribosomal protein S24
22.2762	24.2286	23.0525	21.8986	21.1969	20.849	Rps4x;Rps4l	+		1.3536	0.0485106	1.87091	1.1366	P62702;Q545F8;Q545X8;Q3V1Z5	40S ribosomal protein S4, X isoform;40S ribosomal protein S4
25.1907	26.9749	26.4049	19.7454	21.4841	21.4873	Rps11	+		2.59955	0	5.28453	2.96359	P62281;Q3UC02;E9PXE7	40S ribosomal protein S11
26.0381	27.1647	27.6007	19.2886	21.2106	24.3802	Rps14	+		1.56895	0.00284024	5.30803	2.0769	P62264;D3Z1P6;D3YVF4;D3Z7I1	40S ribosomal protein S14
21.7156	23.9074	23.264	19.4438	21.1183	20.1913	Rps8	+		1.54138	0.010237	2.71121	1.49712	P62242;Q497E9;D3YW44;Q5SZV3;G3XA55	40S ribosomal protein S8
21.6756	24.6211	24.4342	19.2356	20.1724	19.1169	Rps7;Gm9493	+		1.80398	0.00331034	4.06861	2.02517	P62082;Q4FZE6;F6SVV1	40S ribosomal protein S7
27.7037	27.278	27.9148	19.5546	21.7983	23.7061	Pcbp1	+		2.09348	0.00100813	5.94581	2.68524	P60335	Poly(rC)-binding protein 1
27.2453	27.3181	26.9887	19.4062	20.8679	20.9994	Hnrnpa1	+		3.69357	0	6.75953	4.44627	P49312;Q5EBP8;P49312-2	Heterogeneous nuclear ribonucleoprotein A1;Heterogeneous nuclear ribonucleoprotein A1, N-terminally processed
22.6341	23.2532	22.7495	19.391	22.1999	20.0334	Prdx1	+		1.2599	0.0290783	2.33748	1.24951	P35700;B1AXW5;B1AXW6;B1AXW7;B1AXW4;G3UW54	Peroxiredoxin-1
30.3925	30.7405	30.8107	19.1392	23.0769	22.6661	Pabpc1	+		2.70044	0	9.02053	3.99775	P29341	Polyadenylate-binding protein 1
28.8228	29.1867	29.8409	23.9752	21.0002	24.8247	Rps2;Gm18025;Gm6576;Gm8225	+		2.13347	0	6.01678	2.73848	P25444;Q58EU3;E9PV46;D3YVC1;D3YWJ3;D3Z659;D3YWA0;E9Q1N8;F6YTZ4;F8VQ36;D3Z536	40S ribosomal protein S2
29.3326	28.2412	29.3265	19.5764	22.3005	19.2503	Mov10	+		2.94272	0	8.59102	4.22623	P23249;D3YVL0;E9PW39	Putative helicase MOV-10
27.2677	27.3755	27.0893	19.7662	21.8346	19.306	Eif3a	+		3.05062	0	6.9419	3.89537	P23116	Eukaryotic translation initiation factor 3 subunit A
29.8206	28.7109	28.0187	19.6894	25.4967	24.3767	Ncl	+		1.42131	0.0039548	5.66248	1.98369	P09405	Nucleolin
20.9878	21.0579	22.3178	19.4844	19.9857	19.329	Iap	+		1.75659	0.0271616	1.8548	1.25717	P03975	IgE-binding protein
28.8323	28.3013	28.7139	18.6371	22.801	23.7489	Hnrnpa2b1	+		1.91986	0.000984127	6.88687	2.6712	O88569;F6U106;O88569-2	Heterogeneous nuclear ribonucleoproteins A2/B1
23.0965	22.9372	22.4586	20.0395	21.8031	19.7703	Zfr	+		1.58203	0.0185339	2.29314	1.37669	O88532;B2RUG7	Zinc finger RNA-binding protein
28.0251	27.9574	27.6531	20.2089	21.1866	21.4543	Hnrnpl	+		4.20563	0	6.92862	4.9653	G5E924;E9Q8W8;Q8R081;G3UY38	Heterogeneous nuclear ribonucleoprotein L
23.5321	24.235	24.8374	19.0764	22.375	19.2189	Eif4g2	+		1.59886	0.00546237	3.97805	1.85827	G3XA17;F7CBP1
24.5579	24.1509	24.4793	18.5506	19.7573	18.9691	Xrn1	+		3.83796	0	5.30372	3.85699	F8VQ87;P97789;P97789-2;P97789-3	5-3 exoribonuclease 1
24.5012	23.5851	23.7483	19.1011	21.8047	18.8927	Hnrnpul2	+		1.82695	0.00332948	4.01201	2.02692	F8VPM4;Q00PI9	Heterogeneous nuclear ribonucleoprotein U-like protein 2
25.219	25.9522	25.5201	20.0129	24.4697	23.6145	Dhx9	+		0.971087	0.035431	2.86475	1.20265	E9QNN1;O70133-2;O70133;O70133-3	ATP-dependent RNA helicase A
30.0971	29.3203	28.9921	19.4904	18.7133	23.4551	Celf2	+		2.39144	0	8.91687	3.56044	E9QA47;Q9Z0H4-11;Q9Z0H4;Q9Z0H4-9;F6V6I8;Q9Z0H4-7;Q9Z0H4-5;Q9Z0H4-4;Q9Z0H4-8;Q9Z0H4-2;Q9Z0H4-6;A3KGT2	CUGBP Elav-like family member 2
24.9885	25.2213	25.9179	19.6847	24.137	20.2511	Eif4g1	+		1.3186	0.00739086	4.01827	1.65573	E9Q9E1;Q6NZJ6;Q6NZJ6-2	Eukaryotic translation initiation factor 4 gamma 1
26.0296	25.168	25.9111	19.7541	20.3033	20.0977	Rbms1	+		4.25367	0	5.65122	4.30203	E9PZ21;Q3TTX8;Q91W59-3;Q91W59;Q91W59-2	RNA-binding motif, single-stranded-interacting protein 1
25.9196	25.9348	26.2168	19.8062	25.04	20.5206	Zc3hav1	+		1.21235	0.00776	4.23483	1.60326	D3Z5I1;Q3UPF5;Q3UPF5-2;G3X9X5	Zinc finger CCCH-type antiviral protein 1
24.771	24.4311	24.5023	19.9183	20.9942	20.4353	R3hdm1	+		3.63849	0	4.1189	3.10287	B9EHE8;E9Q9Q2
28.2626	27.7216	28.266	21.0259	21.6696	23.3566	Hnrnpk;Gm7964	+		2.96826	0	6.06606	3.53068	B2M1R6;P61979-2;E9Q8D6;E9PVM4;Q5FWJ5;P61979-3;P61979;H7BXB7;D3Z5X4;D3YWG1;H3BKD0;H3BLL4;H3BK96	Heterogeneous nuclear ribonucleoprotein K
23.2048	23.2525	23.515	24.6463	26.1589	25.9393	Top3b			2.02689	0.00798077	-2.25738	-1.52357	Q9Z321;Q3UJF5;F6SDD7	DNA topoisomerase 3-beta-1;DNA topoisomerase
21.7669	25.0025	23.8039	24.6071	28.3926	26.0483	Ddx39b			0.907921	0.0456581	-2.8249	-1.15201	Q9Z1N5	Spliceosome RNA helicase Ddx39b
19.1832	22.16	20.7258	20.6314	23.6146	21.344	1810009A15Rik			0.399134	0.488323	-1.17366	-0.522998	Q9D937
18.7273	22.7096	23.0781	20.7977	22.3267	21.7255	Rpl4			0.0255889	0.97995	-0.111688	-0.0453612	Q9D8E6;Q564E8	60S ribosomal protein L4
22.4179	23.9787	24.0991	22.6965	25.4689	25.9602	Rpl34			0.452782	0.429981	-1.20998	-0.56246	Q9D1R9;D3Z4H3;D3YZW2	60S ribosomal protein L34
19.3316	22.0628	19.9212	19.2919	23.7234	19.516	Nkap;Nkapl			0.0864623	0.908392	-0.405225	-0.152165	Q9D0F4;B1APM8;Q5SZT7	NF-kappa-B-activating protein
20.9219	21.2975	22.2281	20.6465	21.1674	20.8314	Rps19			0.651332	0.648807	0.600768	0.423945	Q9CZX8;D3YUG3;F8VQH5;F6Q5Z8;D3Z5R8;D3Z722;D3YUT3	40S ribosomal protein S19
18.8722	21.8424	22.2414	23.0908	24.0569	23.6128	Rpl15;Gm10020			1.11329	0.0294199	-2.60152	-1.23947	Q9CZM2;Q5M8Q0;E9QAZ2;E9PWH9;F8WI79;D3Z0H4	60S ribosomal protein L15;Ribosomal protein L15
23.7341	24.7374	24.3596	21.7822	26.127	23.9208	Chtop			0.0924036	0.909197	0.333707	0.145855	Q9CY57;B7ZMS6;E9PW20;Q9CY57-5;Q9CY57-4;Q9CY57-3;Q9CY57-2;D3YZA1;D3Z7T7	Chromatin target of PRMT1 protein
20.682	22.2775	21.7488	19.292	22.8283	23.8359	Rpl14			0.102802	0.893883	-0.41597	-0.169407	Q9CR57;Q9CWK0	60S ribosomal protein L14
19.1527	21.4918	20.8939	21.8228	22.7846	23.0292	Rpl17			1.20563	0.0492203	-2.03275	-1.1341	Q9CPR4;Q6ZWZ7;D3Z3R2;F8VQL2;F6VWT4	60S ribosomal protein L17
24.3446	24.1249	24.0972	22.3834	26.2363	24.1397	Prpf8			0.019155	0.984905	-0.0642726	-0.0303684	Q99PV0	Pre-mRNA-processing-splicing factor 8
25.2318	23.9089	24.4499	23.8656	25.5324	24.6071	Rrbp1			0.0790314	0.947296	-0.138156	-0.0854745	Q99PL5;A2AVJ7	Ribosome-binding protein 1
21.1221	19.1593	19.0585	21.8188	18.7049	18.9209	Dap			0.00952173	0.988305	-0.0349318	-0.0158214	Q91XC8;Q3U706	Death-associated protein 1
21.408	21.1317	21.3397	20.209	20.2921	19.3454	Eif4a3;Gm8994			1.89217	0.068849	1.34429	1.02315	Q91VC3;A2AFK7;E9PV04;D3YU49	Eukaryotic initiation factor 4A-III;Eukaryotic initiation factor 4A-III, N-terminally processed
20.9654	22.3525	20.9434	22.5447	22.0618	22.1635	Rbm39			0.78983	0.431197	-0.836208	-0.561698	Q8VH51;Q3U313;Q8VH51-2;F7AA45;Q0VGU9;E9Q8F0;Q8VH51-3;B7ZD61	RNA-binding protein 39
27.9585	27.5628	27.611	25.7718	28.4955	26.818	Hnrnpu			0.35327	0.715456	0.682343	0.37845	Q8VEK3;G3XA10	Heterogeneous nuclear ribonucleoprotein U
22.9622	21.9471	21.8027	20.0434	24.0531	22.8804	Hnrnpul1			0.0237089	0.982175	-0.0882804	-0.0393244	Q8VDM6;Q8VDM6-2;Q8VDM6-3	Heterogeneous nuclear ribonucleoprotein U-like protein 1
25.6048	25.846	25.4924	26.1687	27.2831	26.4857	Matr3			1.34313	0.206568	-0.998096	-0.740682	Q8K310;Q5BL18;Q6ZQ61	Matrin-3
22.7661	22.0152	21.846	19.7038	24.6238	22.5702	Sltm			0.0206598	0.98307	-0.090168	-0.0367358	Q8CH25;B9EI57;Q8CH25-2	SAFB-like transcription modulator
20.2876	20.7336	19.019	19.4152	21.0174	19.5637	Cherp			0.00660788	0.996088	0.0145893	0.00845967	Q8CGZ0;G5E8I8	Calcium homeostasis endoplasmic reticulum protein
21.0562	20.8098	21.3631	20.1205	21.4956	20	Shfl			0.458874	0.742379	0.537642	0.357069	Q8CAK3;Q8CAK3-2	UPF0515 protein C19orf66 homolog
19.6223	23.8748	18.4267	19.3098	25.1427	19.7593	Srrm2			0.110453	0.861377	-0.762659	-0.217971	Q8BTI8;Q8BTI8-3;Q8BTI8-2	Serine/arginine repetitive matrix protein 2
23.2217	25.5683	25.4479	19.0176	24.1147	24.4364	Rpl24			0.508661	0.192612	2.22307	0.762951	Q8BP67;E9Q132;E9QNJ0	60S ribosomal protein L24
22.9092	24.6606	24.4168	24.6459	25.8476	25.3633	Manf			0.928319	0.177171	-1.29009	-0.782117	Q80ZP8;Q3TMX5;Q9CXI5	Mesencephalic astrocyte-derived neurotrophic factor
21.9581	20.5619	21.3197	19.3305	20.4361	18.9639	Trim56			1.33079	0.0603621	1.70307	1.06517	Q80VI1	E3 ubiquitin-protein ligase TRIM56
28.1404	27.8009	28.0054	23.0681	28.8856	25.3437	Prrc2a			0.583026	0.148	2.21645	0.822286	Q7TSC1;G3UX48	Protein PRRC2A
19.8476	19.5254	19.1602	19.4694	19.9988	19.5603	Dzip3			0.255059	0.914458	-0.165097	-0.131324	Q7TPV2-2;Q7TPV2;E9QNZ2	E3 ubiquitin-protein ligase DZIP3
24.0423	25.088	24.4394	27.1086	26.9503	26.5547	Hist1h2bc;Hist1h2bf;Hist1h2bh;Hist1h2bb;Hist1h2bm;Hist2h2bb;Hist1h2bp;Hist1h2bk;Hist1h2br;LOC665622;Hist3h2ba;Hist1h2ba;Hist2h2be;Hist3h2bb			2.60674	0.00762304	-2.34797	-1.74386	Q6ZWY9;P10853;Q64478;Q64475;P10854;Q64525;Q8CGP2;B2RVD5;B2RTK3;Q8CBB6;Q921L4;Q8CGP1;Q8CGP2-2;Q9D2U9;P70696;Q64524;Q8CGP0;G3X9D5;A2AB77	Histone H2B type 1-C/E/G;Histone H2B type 1-F/J/L;Histone H2B type 1-H;Histone H2B type 1-B;Histone H2B type 1-M;Histone H2B type 2-B;Histone H2B type 1-P;Histone H2B;Histone H2B type 1-K;Histone H2B type 3-A;Histone H2B type 1-A;Histone H2B type 2-E;Histone H2B type 3-B
20.7113	21.3199	23.2624	23.7943	18.0393	24.9934	Rpl35;Gm10269			0.0790423	0.905316	-0.511135	-0.155835	Q6ZWV7;G3UWD7	60S ribosomal protein L35
21.3262	23.3576	23.0158	22.267	23.4958	23.1231	Rps27			0.211312	0.85642	-0.39549	-0.229175	Q6ZWU9;E9QAB4	40S ribosomal protein S27
22.6295	24.562	24.8361	24.3971	24.3827	27.057	Rps9			0.490376	0.378997	-1.26974	-0.596656	Q6ZWN5;F7CJS8;D3YWH9;Q9CXW7	40S ribosomal protein S9
23.4769	23.5387	22.8126	19.3832	27.0242	22.1585	Zc3h4			0.0652682	0.913579	0.420767	0.129659	Q6ZPZ3;E9Q8K8;Q6ZPZ3-2	Zinc finger CCCH domain-containing protein 4
20.6425	20.7205	21.031	19.7276	20.5959	19.5142	Gigyf2			1.14037	0.333914	0.852136	0.63055	Q6Y7W8;G3UYG6;G3UWR2;G3UYR9;Q6Y7W8-2	PERQ amino acid-rich with GYF domain-containing protein 2
18.9764	25.5683	21.5242	24.3907	25.5617	21.3297	Chd4			0.30857	0.483912	-1.73776	-0.527115	Q6PDQ2;E9QAS5;E9QAS4	Chromodomain-helicase-DNA-binding protein 4
22.4073	24.4036	24.0046	22.0272	25.405	23.8452	Snrnp70			0.0457308	0.961649	-0.153945	-0.0715711	Q62376;A2RS68;Q6ZWP0;Q62376-2	U1 small nuclear ribonucleoprotein 70 kDa
24.3202	25.1482	22.6367	23.4326	24.8434	21.9582	Npm1;Gm5611			0.218022	0.804374	0.623613	0.295069	Q61937;Q5SQB7;Q9DAY9;Q5SQB0;Q5SQB5;E9Q5T3	Nucleophosmin
18.3221	22.6611	21.2773	19.9875	24.2068	24.5776	Hspa1a;Hspa1b			0.483884	0.211343	-2.17045	-0.735608	Q61696;P17879;Q3TU85	Heat shock 70 kDa protein 1A;Heat shock 70 kDa protein 1B
18.8123	23.2938	22.9657	18.6459	22.1126	19.9901	Ewsr1			0.338244	0.488211	1.44107	0.52208	Q61545;Q5SUT0;Q5SUS9	RNA-binding protein EWS
21.8581	22.0272	22.6544	19.4479	21.99	18.3967	Trim25			0.956536	0.0593388	2.23501	1.06744	Q61510;Q5SU71;Q3TU94	E3 ubiquitin/ISG15 ligase TRIM25
23.0842	22.1927	22.6574	19.8123	25.3851	23.4635	Arhgef1			0.0502711	0.946355	-0.242202	-0.0912422	Q61210;E9PUF7;Q61210-5;Q61210-3;Q61210-4;Q61210-2;F6ZN61	Rho guanine nucleotide exchange factor 1
19.1119	22.2749	20.5768	19.1147	23.9163	21.5651	Luc7l3			0.204047	0.771609	-0.877535	-0.329855	Q5SUF2;Q5SUF2-3;Q5SUF2-2	Luc7-like protein 3
22.0924	21.9332	20.9789	19.937	20.9478	19.3311	Thrap3			1.27785	0.074996	1.5962	1.00651	Q569Z6;Q8BZN7;A2AJI4	Thyroid hormone receptor-associated protein 3
19.0556	23.0821	21.9437	22.7673	24.4363	23.159	Ddx46			0.738562	0.108451	-2.0937	-0.910299	Q569Z5;F8WHR6;Q569Z5-2	Probable ATP-dependent RNA helicase DDX46
20.1236	23.5548	21.1198	22.4141	24.1911	23.4946	Srrm1			0.70574	0.147397	-1.76716	-0.824716	Q52KI8;A2A8V9;E9QKA4;A2A8V8;E9PUK6;Q52KI8-2	Serine/arginine repetitive matrix protein 1
18.9586	21.8173	20.4143	19.2777	24.2924	20.4583	Srsf11			0.212979	0.753832	-0.946026	-0.34729	Q3UIX4;E9Q6E5;B7ZNC5;Q8BV04
19.1867	20.5024	19.3028	19.8908	21.9779	19.9057	Gpatch4			0.499663	0.499656	-0.927515	-0.512201	Q3TFK5;Q3TFK5-2	G patch domain-containing protein 4
19.1352	23.1386	23.4477	19.6473	23.8213	24.3038	Tubb5;Tubb2b;Tubb2a			0.123185	0.856165	-0.683638	-0.225741	P99024;Q9CWF2;B2RSN3;Q7TMM9	Tubulin beta-5 chain;Tubulin beta-2B chain;Tubulin beta-2A chain
18.1896	22.0442	21.074	19.5322	23.2785	19.361	Rbbp6			0.0577474	0.933763	-0.287947	-0.105687	P97868;P97868-2	E3 ubiquitin-protein ligase RBBP6
22.9774	23.9601	23.5253	24.9662	25.8923	26.4214	Rpl19			1.94635	0.00984762	-2.27238	-1.50335	P84099;A2A547;Q5I0T8	60S ribosomal protein L19;Ribosomal protein L19
23.984	24.4855	23.6924	24.2756	27.446	25.789	Rpl36a			0.879223	0.106281	-1.78292	-0.916967	P83882;Q5M9P1	60S ribosomal protein L36a
21.8562	27.0209	25.3669	26.7037	27.2256	26.6622	Naca			0.620213	0.144719	-2.11584	-0.835156	P70670;Q60817	Nascent polypeptide-associated complex subunit alpha, muscle-specific form;Nascent polypeptide-associated complex subunit alpha
21.9281	24.4324	22.6046	23.004	24.5676	24.3803	Hist1h3a;H3f3a			0.48324	0.485857	-0.99564	-0.525184	P68433;F8WI35	Histone H3.1;Histone H3
25.4126	26.1464	25.58	26.9064	26.7713	26.0865	Actg1;Actb			1.21935	0.294547	-0.875088	-0.654427	P63260;Q4KL81;P60710;B2RRX1;F8WI82;E9Q607;E9Q1F2;E9Q5F4;B1ATY1;G3UZ07	Actin, cytoplasmic 2;Actin, cytoplasmic 2, N-terminally processed;Actin, cytoplasmic 1;Actin, cytoplasmic 1, N-terminally processed
20.8504	17.8774	21.3243	21.0934	18.4149	18.8402	Crip1			0.156105	0.848702	0.567876	0.240452	P63254	Cysteine-rich protein 1
21.9872	21.2191	22.6441	19.1784	23.2463	23.2497	Eif5a			0.0136806	0.988238	0.0586357	0.0242532	P63242	Eukaryotic translation initiation factor 5A-1
19.5142	23.6394	22.4034	19.1419	24.1323	19.0169	Hmgb1			0.201627	0.74657	1.08861	0.353282	P63158;Q58EV5;D3Z351;D3YZ18	High mobility group protein B1
20.7942	21.1607	22.0069	21.8549	22.6037	23.0327	Ywhaz			1.11235	0.174964	-1.17654	-0.785726	P63101	14-3-3 protein zeta/delta
23.3531	24.779	24.5828	23.8219	25.4965	25.2238	Hspa8			0.37297	0.736959	-0.609097	-0.361645	P63017;Q504P4	Heat shock cognate 71 kDa protein
21.2296	25.7534	24.2514	19.8925	27.5906	25.6233	Rpl32;Gm4987;Rpl32-ps			0.0828305	0.895253	-0.623991	-0.170264	P62911;A2AD25;P17932	60S ribosomal protein L32;Putative 60S ribosomal protein L32
21.33	27.491	25.3407	27.2521	27.8863	27.2811	Rpl31			0.689534	0.0854502	-2.75264	-0.977099	P62900;Q5M9K9;D3YVU2;D3YY62	60S ribosomal protein L31
22.6804	24.8281	18.7057	19.9932	26.5177	18.8807	Rpl39			0.0309744	0.963655	0.274148	0.0688526	P62892;Q505A8	60S ribosomal protein L39
24.0356	27.03	25.7023	23.7483	27.2068	25.3975	Fau			0.0354417	0.96877	0.138458	0.0596265	P62862;Q642K5	40S ribosomal protein S30
19.4461	21.4644	21.899	19.2357	21.5847	19.4075	Rps25			0.331695	0.664036	0.86054	0.415939	P62852;Q58EA6;D3YXG3	40S ribosomal protein S25
18.6834	23.3798	21.8343	19.9977	22.5492	20.1744	Rpl23			0.0865113	0.909119	0.392068	0.15032	P62830;A2A6F9	60S ribosomal protein L23
19.4531	20.784	20.9748	20.461	19.7152	19.8187	Ran;Rasl2-9;1700009N14Rik			0.311084	0.830427	0.405679	0.264727	P62827;Q61820;Q14AA6;A6H622	GTP-binding nuclear protein Ran;GTP-binding nuclear protein Ran, testis-specific isoform
24.6364	30.6234	27.3022	29.2755	29.5076	29.7249	Hist1h4a;Hist2h4			0.498359	0.218041	-1.982	-0.72426	P62806;B2RTM0	Histone H4
24.3397	25.656	25.0583	25.0735	25.9507	25.6665	Rps6			0.521135	0.723929	-0.54556	-0.373685	P62754;Q5BLK1;D3Z6N6;D3YX41	40S ribosomal protein S6
18.7825	21.8573	21.4501	20.6306	22.697	22.282	Rpl23a			0.436272	0.45269	-1.17325	-0.545086	P62751;Q5M9M5;D3YWP3;D3YU45;F8WH61;D3Z5J9;D3Z5J8;D3Z1D6;D3YU46	60S ribosomal protein L23a
21.8222	20.2934	22.2505	20.3165	23.7191	24.2837	Rpl18a;Gm17541			0.406847	0.437123	-1.3177	-0.555035	P62717;F6YJW4	60S ribosomal protein L18a
23.6835	25.3162	23.2744	25.7228	28.6404	27.2991	Snrpd3			1.39168	0.00801932	-3.12943	-1.52748	P62320	Small nuclear ribonucleoprotein Sm D3
24.2362	26.4407	23.6539	26.6172	29.6489	27.9889	Snrpd2;Gm5449			1.272	0.0105915	-3.30807	-1.4901	P62317;Q14AF6;E9Q2T1;D3Z5N9;D3Z426	Small nuclear ribonucleoprotein Sm D2
23.7112	26.2083	23.0296	26.3462	26.5796	25.5301	Snrpd1			0.837205	0.108031	-1.83558	-0.909951	P62315	Small nuclear ribonucleoprotein Sm D1
24.4186	21.6986	21.6765	24.8491	24.9214	23.4367	Snrpg			0.809991	0.11692	-1.80447	-0.888595	P62309;Q3V424	Small nuclear ribonucleoprotein G
18.3263	23.1472	19.9576	22.4815	25.8432	24.666	Snrpf			1.04972	0.014789	-3.85318	-1.41424	P62307;Q497K3	Small nuclear ribonucleoprotein F
21.7632	22.0718	22.8158	19.8743	22.3226	18.9762	Smg6			0.80603	0.11651	1.82591	0.891725	P61406	Telomerase-binding protein EST1A
22.097	23.9821	23.449	19.4931	25.1011	24.9491	Rpl27			0.000861669	0.998826	-0.00509516	-0.00174019	P61358;Q5BLJ9;G3UWF4	60S ribosomal protein L27
20.8508	23.2683	21.2555	21.7983	22.813	22.158	Rpl26			0.226033	0.834308	-0.464944	-0.257671	P61255;Q4FZH2;B1ARA3;B1ARA5;D3Z3Q9	60S ribosomal protein L26
23.0918	24.0462	25.2747	19.6723	23.2753	23.5279	Eif4a1			0.6395	0.146731	1.97908	0.825877	P60843;Q5F2A7;Q3TSJ4	Eukaryotic initiation factor 4A-I
24.8918	24.0391	24.6955	19.5342	26.113	25.7824	Espl1			0.124273	0.856978	0.732265	0.232064	P60330	Separin
22.0875	23.3668	24.8605	19.9159	22.3133	23.878	Eef2			0.426932	0.399754	1.40252	0.583557	P58252	Elongation factor 2
18.3979	21.5812	21.7641	21.8636	21.4162	22.279	Pkm			0.495	0.375346	-1.27187	-0.599686	P52480;P52480-2	Pyruvate kinase PKM
24.7299	26.2749	25.6535	24.5757	28.5662	28.3625	Rpl13			0.516238	0.260841	-1.61537	-0.680726	P47963;E9PZ94;D3YX54	60S ribosomal protein L13
28.3195	27.5422	27.2493	24.5911	29.8215	27.8255	Rpl29;Gm17669;Gm10709			0.0650772	0.927339	0.290995	0.113803	P47915;Q5M8M8;F6QL70;D3Z1N9;D3YTZ1;G3UWG9;D3YU65;F6WZ54	60S ribosomal protein L29
23.3244	24.8643	23.9524	24.5258	25.3828	25.6175	Rpl6;Gm5428			0.948392	0.218464	-1.12831	-0.724815	P47911;Q3UCH0;D3Z4I7;E9PUX4	60S ribosomal protein L6
31.4107	31.3427	30.1979	28.3577	32.0065	32.4182	Hist1h1d			0.0138003	0.985792	0.0562776	0.0239579	P43277;Q149Z9	Histone H1.3
30.0711	31.1021	29.0007	28.5482	31.6118	30.9552	Hist1h1b			0.101436	0.908295	-0.313775	-0.148608	P43276;Q5T003	Histone H1.5
26.607	27.568	26.4107	24.454	27.977	28.8034	Hist1h1a			0.0539813	0.942353	-0.216269	-0.090843	P43275;Q5SZ98	Histone H1.1
29.4495	28.8666	28.3247	25.9225	30.7691	31.8764	Hist1h1e			0.126795	0.854707	-0.642408	-0.224864	P43274	Histone H1.4
23.8817	24.7636	25.4437	25.6965	28.4993	28.1421	Rpl28			1.30136	0.0177717	-2.74966	-1.38168	P41105;Q5M9J8	60S ribosomal protein L28
21.9581	25.8328	25.6955	25.1926	27.5624	27.2626	Rpl18			0.671253	0.121099	-2.17704	-0.880756	P35980;Q58EW0;G3UZK4	60S ribosomal protein L18
19.967	22.4616	20.7357	19.8438	22.4993	19.3782	Hmgb2			0.146576	0.860142	0.481015	0.216649	P30681	High mobility group protein B2
21.3075	22.0803	21.1786	19.6647	21.3748	19.854	Rpl3			0.938442	0.194312	1.22431	0.760392	P27659;D3YZ47	60S ribosomal protein L3
22.7196	22.5224	21.5406	24.346	25.4666	24.7017	Snrpb;Snrpn			2.19684	0.00750515	-2.57727	-1.72719	P27048;A2APD4;P63163;Q3UN87	Small nuclear ribonucleoprotein-associated protein B;Small nuclear ribonucleoprotein-associated protein N;Small nuclear ribonucleoprotein-associated protein
20.2094	21.5193	20.1185	22.8434	18.2321	19.5052	Ptma			0.105094	0.896879	0.422145	0.172479	P26350;Q0VGU2	Prothymosin alpha;Prothymosin alpha, N-terminally processed;Thymosin alpha
20.9811	23.2671	21.7804	19.3111	21.31	19.7731	Msn			0.975616	0.082464	1.87813	0.987424	P26041	Moesin
25.3981	28.4335	25.4537	30.2855	28.1739	29.6882	Hist1h2ab;Hist1h2af;Hist1h2ak;H2afj;Hist3h2a;Hist1h2ah;Hist1h2ad;Hist1h2aa;H2afx			1.17379	0.01975	-2.95411	-1.35303	P22752;Q8CGP5;Q8CGP7;Q8R1M2;Q8BFU2;Q8CGP6;A3KPD0;B2RVF0;A2AB79;Q8CGP4;P27661	Histone H2A type 1;Histone H2A type 1-F;Histone H2A type 1-K;Histone H2A.J;Histone H2A type 3;Histone H2A type 1-H;Histone H2A;Histone H2AX
18.8269	24.6565	19.8644	19.6005	23.1472	18.6977	Vim			0.101194	0.871172	0.634146	0.195053	P20152;E9PZV5;Q5FWJ3	Vimentin
18.8762	21.7657	21.7081	23.7314	23.7136	23.6536	Rpl13a			1.42279	0.0106415	-2.91622	-1.49243	P19253;Q5M9M0;E9Q5A0;Q3TDS9;D3YY61	60S ribosomal protein L13a
21.8346	22.4881	22.4137	22.6821	19.0018	19.4869	Cfl1			0.723922	0.135	1.85523	0.853849	P18760;F8WGL3;E9Q1T2	Cofilin-1
20.9502	20.4217	20.9577	21.6567	21.0951	19.9923	Tpi1			0.0949527	0.944769	-0.138175	-0.0909005	P17751;H7BXC3	Triosephosphate isomerase
21.827	23.2753	22.9858	22.2472	18.5013	21.8943	Ppia			0.643569	0.165484	1.81507	0.798359	P17742;Q5SVY2;E9Q1E3	Peptidyl-prolyl cis-trans isomerase A;Peptidyl-prolyl cis-trans isomerase A, N-terminally processed;Peptidyl-prolyl cis-trans isomerase
19.6195	22.6013	22.3878	22.8874	22.5034	23.417	Eno1;EG433182			0.633181	0.239192	-1.39968	-0.701176	P17182;Q5FW97;Q6PHC1;B0QZL1	Alpha-enolase;Enolase
22.0828	23.688	22.6075	23.3384	22.1809	23.0143	Gapdh;GAPDH;Gm7293			0.029772	0.98388	-0.0517565	-0.0326556	P16858;E9QAC7;E9Q5U3;E9Q1S8;E9Q0E3;E9PZL2;E9PX42;D2KHZ9;E9Q9E5;F8WJL5;F6ZQM8;E9PXL6;E9PX72;D3YUV0;D3YYI5;D3YU05;E9PZH9;D3YV03;E9PYX4;D3Z1B7;E9Q1F8	Glyceraldehyde-3-phosphate dehydrogenase
28.1244	27.1614	25.9877	25.1719	28.1784	29.4352	Hist1h1c			0.131703	0.861951	-0.50398	-0.209327	P15864;Q5SZA3	Histone H1.2
22.6443	23.0761	22.1412	23.9615	23.7849	24.6318	Rpl7			1.80338	0.0559163	-1.50553	-1.09611	P14148;Q5M9N8;D3Z6N4;F6XI62	60S ribosomal protein L7
19.7846	21.8541	22.3947	19.0811	21.1919	22.5825	Rps16			0.109961	0.895476	0.392647	0.171328	P14131;A4FUS1	40S ribosomal protein S16
19.8042	20.6878	21.4884	19.9701	22.3228	23.1616	Rpl27a			0.467525	0.432762	-1.15803	-0.558918	P14115;D3Z6J9;E9QP28	60S ribosomal protein L27a
21.7364	23.8036	23.8056	24.8209	24.8757	25.3501	Rpl7a			1.25704	0.0515798	-1.90037	-1.11161	P12970;Q58ET1;D3Z3R0;D3YXT4;D3YVE6;F6TJZ4;D3YU93;F6U2H0;F6YI27;F6ZVW4	60S ribosomal protein L7a
21.697	23.4188	22.8365	24.5271	23.7379	24.9076	Hsp90ab1			1.33092	0.0585333	-1.74008	-1.07957	P11499;Q71LX8	Heat shock protein HSP 90-beta
27.5058	27.1018	26.5743	25.7163	29.302	29.1603	H1f0			0.343882	0.594224	-0.998891	-0.453432	P10922	Histone H1.0;Histone H1.0, N-terminally processed
23.8024	24.8416	24.5555	24.4809	24.9849	25.4669	Eef1a1;Eef1a2			0.616663	0.678371	-0.577719	-0.406611	P10126;Q58E64;P62631;B7ZBW3;D3Z3I8;D3YZ68	Elongation factor 1-alpha 1;Elongation factor 1-alpha;Elongation factor 1-alpha 2
25.6897	27.0735	26.3856	26.3742	27.3619	27.0611	Ubc;Ubb;Rps27a;Uba52;Kxd1;Gm5239			0.482553	0.731776	-0.549456	-0.367539	P0CG50;P0CG49;P62983;P62984;E9Q9J0;Q66JP1;E9Q0Z8;Q642L7;E9Q4P0;E9Q5F6;E9QNP0;Q5SX22;Q78XY9;Q922Z8;Q8VC46;F6X7C4;D3YYZ2	Polyubiquitin-C;Ubiquitin;Ubiquitin-related 1;Ubiquitin-related 2;Polyubiquitin-B;Ubiquitin;Ubiquitin-40S ribosomal protein S27a;Ubiquitin;40S ribosomal protein S27a;Ubiquitin-60S ribosomal protein L40;Ubiquitin;60S ribosomal protein L40
19.2369	21.3818	20.3814	19.7581	22.0403	22.8732	Hsp90aa1			0.474506	0.408994	-1.22381	-0.577684	P07901;Q80Y52	Heat shock protein HSP 90-alpha
20.4327	23.7882	22.0526	19.5254	21.7687	20.2698	Anxa2			0.599464	0.217622	1.56984	0.722728	P07356;Q542G9;B0V2N7;B0V2N8;B0V2N5	Annexin A2;Annexin
21.2924	22.865	22.8377	23.4878	22.1264	19.0118	Ldha			0.21574	0.773623	0.789698	0.325916	P06151;Q564E2;G5E8N5;D3Z736;D3YZQ9	L-lactate dehydrogenase A chain;L-lactate dehydrogenase
21.8113	23.3647	24.2002	23.4955	23.1801	23.3786	Tuba1b;Tuba1c;Tuba1a;Tuba3a			0.116397	0.915864	-0.225992	-0.132473	P05213;P68373;Q52L87;P68369;P05214;Q5FW91	Tubulin alpha-1B chain;Tubulin alpha-1C chain;Tubulin alpha-1A chain;Tubulin alpha-3 chain
19.0035	21.4144	21.7948	21.9738	21.7679	20.0492	Aldoa;Aldoart1			0.188778	0.835821	-0.526088	-0.254659	P05064;Q5FWB7;A6ZI44;Q9CPQ9;D3YV98;D3YWI1;D3Z510	Fructose-bisphosphate aldolase A
18.403	19.5862	19.0643	19.3252	19.7509	18.8597	Coro1a			0.275754	0.862832	-0.294153	-0.205945	O89053;Q3U1N0;G3UYK8	Coronin-1A;Coronin
20.5616	21.6394	21.8412	19.7776	22.9823	23.9903	Rpl21			0.271836	0.703988	-0.902679	-0.3873	O09167;Q9CQM8;D3Z3K3;D3Z422;D3YWP4;D3YX83;D3YVN8;D3YX47;D3Z4H9;D3YZW4;D3YWQ7;D3Z4H7;D3Z5J6;D3Z248;D3YY19;D3Z4H4;D3Z1Q1	60S ribosomal protein L21
21.9136	22.9433	23.6612	19.8314	22.6073	19.4483	Prrc2b			0.924546	0.0634098	2.21038	1.04408	F8WHT3;Q7TPM1;F7AYW2	Protein PRRC2B
20.4023	20.642	20.1405	19.545	22.1825	18.754	Zfml;Znf638			0.0789755	0.928207	0.234428	0.11455	E9QML5;Q61464-4;Q61464;F8WGM9;E9QKZ8;E9QKZ7;Q61464-7;Q61464-2;Q61464-5;E9Q1G5	Zinc finger protein 638
30.0121	30.1109	29.9682	27.2013	31.4779	28.1102	Prrc2c			0.351268	0.553191	1.10055	0.478196	E9QKG5;D3Z3U3	Protein PRRC2C
27.2331	26.7079	27.4863	25.3644	27.6112	26.7798	Helz2			0.330301	0.771221	0.557315	0.328844	E9QAM5;A2AS03;A2AS05;E9Q8D9	Helicase with zinc finger domain 2
19.0765	28.0694	17.6125	19.6145	19.0684	19.4934	Dsp			0.268099	0.500802	2.19401	0.513429	E9Q557;E9PZW0	Desmoplakin
19.4363	23.1121	22.6565	21.7313	25.3951	24.2547	Rpl36			0.579011	0.16658	-2.05872	-0.796621	D3Z3R1;Q6ZWZ4;D3YW41;D3Z7M8	60S ribosomal protein L36
20.3403	19.7009	18.7968	20.2977	24.1459	19.4984	Ylpm1			0.493658	0.262541	-1.70134	-0.679751	D3YWX2;F6YTL8;Q9R0I7;E9Q803	YLP motif-containing protein 1
20.4655	23.0586	20.6546	20.1449	24.8589	19.3682	Fam133b			0.0111379	0.98564	-0.0644207	-0.0221548	B2RVR0;Q9CVI2;Q9CVI2-2	Protein FAM133B
24.9087	24.7056	25.1309	21.3411	26.3099	22.817	Otud4			0.409548	0.410148	1.42573	0.575279	B2RRE7;E9QMS3	OTU domain-containing protein 4
22.7183	22.9729	23.0646	19.9407	23.3629	19.5016	Ythdc2			0.743047	0.116062	1.98349	0.89149	B2RR83	Probable ATP-dependent RNA helicase YTHDC2
18.3074	20.8092	19.3061	19.8381	23.1716	20.9981	Ppig			0.696634	0.141218	-1.8617	-0.839408	A2AR02	Peptidyl-prolyl cis-trans isomerase G

## Sheet: Human OOPS Th0
LFQ intensity CL_RNase_organic_1	LFQ intensity CL_RNase_organic_2	LFQ intensity CL_RNase_organic_3	LFQ intensity CL_RNase_organic_4	LFQ intensity nCL_RNase_organic_1	LFQ intensity nCL_RNase_organic_2	LFQ intensity nCL_RNase_organic_3	LFQ intensity nCL_RNase_organic_4	Gene names	T-test Significant	-Log Student's T-test p-value CL_R_org_NL_R_org	Student's T-test q-value CL_R_org_NL_R_org	Student's T-test Difference CL_R_org_NL_R_org	Student's T-test Test statistic CL_R_org_NL_R_org	Majority protein IDs	Protein names
35.5659	35.2205	35.151	35.5707	25.829	25.4421	25.4232	24.2799	YBX1	+	6.92985	0	10.1335	7.49188	P67809	Nuclease-sensitive element-binding protein 1
35.0448	34.8249	35.2675	35.2487	24.9502	25.8854	25.4474	25.9579	RPS15	+	7.61711	0	9.53624	7.60128	P62841	40S ribosomal protein S15
34.6936	34.2767	34.821	34.7033	25.3245	25.9221	23.848	25.9712	RBMX	+	5.77587	0	9.35722	6.19974	P38159	RNA-binding motif protein, X chromosome;RNA-binding motif protein, X chromosome, N-terminally processed
33.46	33.7811	33.5923	33.7026	27.2141	24.9902	24.8177	26.0107	LARP1	+	5.1094	0	7.87584	5.06001	Q6PKG0	La-related protein 1
33.6652	33.6615	33.5697	33.7067	25.856	26.0788	25.6806	25.7779	RPL29	+	9.81157	0	7.80247	7.16095	P47914	60S ribosomal protein L29
34.2141	34.1263	33.7739	33.8112	29.0751	24.5685	25.687	25.6397	FAM120A	+	3.64774	0.0008	7.73884	3.89845	Q9NZB2	Constitutive coactivator of PPAR-gamma-like protein 1
33.0402	33.0645	33.3879	33.2144	25.6332	25.4924	25.5476	25.1726	PRRC2C	+	8.84067	0	7.71529	6.83598	Q9Y520	Protein PRRC2C
33.2862	33.1375	33.2674	33.2077	24.7635	26.1887	25.1876	26.5628	RPL31	+	5.7092	0	7.54904	5.30988	P62899	60S ribosomal protein L31
33.0321	33.068	32.9225	33.1423	25.7615	25.4318	25.8716	25.009	SPEN	+	7.63858	0	7.52274	6.27337	Q96T58	Msx2-interacting protein
32.9259	33.1826	33.2372	33.176	26.6057	25.8741	25.0792	25.7962	MAP4	+	6.33257	0	7.29163	5.52538	P27816	Microtubule-associated protein 4
32.9987	32.8676	33.1428	33.2639	25.7986	25.691	25.8422	25.973	ALYREF	+	9.22957	0	7.24202	6.55992	Q86V81	THO complex subunit 4
34.0303	34.7292	34.7716	34.43	28.0123	25.3458	28.1733	27.4685	MKI67	+	4.41341	0	7.24032	4.32397	P46013	Antigen KI-67
33.2379	32.8767	33.2062	32.8195	26.1913	25.2282	25.8101	26.197	RPS24	+	6.89869	0	7.17844	5.72992	P62847	40S ribosomal protein S24
33.002	32.8806	32.5648	32.4265	26.4484	24.6361	25.9584	25.5822	CEP250	+	5.63397	0	7.06223	5.02201	Q9BV73	Centrosome-associated protein CEP250
33.0185	32.4018	32.0069	32.5374	25.1024	26.4424	26.1529	24.9426	AKNA	+	5.41256	0	6.83106	4.782	Q7Z591	AT-hook-containing transcription factor
32.21	32.4372	32.7349	32.3527	25.0603	25.5835	25.1143	26.7608	NUP153	+	5.51416	0	6.80398	4.82497	P49790	Nuclear pore complex protein Nup153
34.6694	35.1386	34.8336	34.485	28.479	25.4874	28.9913	28.9868	RPL8	+	3.68177	0.000622222	6.7955	3.66754	P62917	60S ribosomal protein L8
33.0432	33.028	32.8153	33.377	28.2078	26.5451	24.7663	25.7513	SF3B4	+	4.02077	0.000788732	6.74824	3.88558	Q15427	Splicing factor 3B subunit 4
32.5869	32.8984	32.2688	32.4771	25.3408	26.4995	25.375	26.0385	CNTRL	+	6.22104	0	6.74436	5.15333	Q7Z7A1	Centriolin
32.4941	32.4796	32.6828	32.6299	28.1711	25.3875	25.3913	24.8278	ATXN2L	+	3.91464	0.000691358	6.62719	3.7749	Q8WWM7	Ataxin-2-like protein
32.194	32.0149	32.4393	32.307	25.9189	25.4212	25.046	26.1	RPS18	+	6.65669	0	6.6173	5.26903	P62269	40S ribosomal protein S18
32.726	32.7256	32.6864	32.9823	27.1654	24.9778	26.0331	26.8639	PCM1	+	4.92948	0	6.52004	4.36245	Q15154	Pericentriolar material 1 protein
33.0295	33.0462	33.2342	32.9737	28.569	25.7875	25.4903	26.512	HIST2H3A	+	4.06108	0.000746667	6.48123	3.82133	Q71DI3	Histone H3.2
32.1548	31.9066	31.7438	31.5907	24.9972	25.4164	26.2689	24.9104	RBM6	+	5.91059	0	6.45071	4.83869	P78332	RNA-binding protein 6
32.6673	32.866	32.9219	32.969	26.4599	26.5657	26.0737	26.5632	RBM15	+	8.26118	0	6.44042	5.67853	Q96T37	Putative RNA-binding protein 15
32.3614	32.2591	32.3903	32.6637	24.9984	25.9628	26.033	26.963	RBM3	+	5.36745	0	6.42934	4.55824	P98179	RNA-binding protein 3
32.9507	33.0288	33.3897	33.2129	27.7436	26.8993	26.3062	26.04	YLPM1	+	5.48502	0	6.39822	4.60264	P49750	YLP motif-containing protein 1
32.4912	31.8527	32.0202	32.0703	25.3163	25.7978	25.4736	26.3417	CIRBP	+	6.47956	0	6.37624	5.04426	Q14011	Cold-inducible RNA-binding protein
32.3461	32.3667	32.5278	32.1644	25.8225	26.6966	26.5577	24.9564	ATP5B	+	5.35791	0	6.34297	4.50979	P06576	ATP synthase subunit beta, mitochondrial
31.3331	31.629	31.674	31.5861	25.369	25.6805	25.4685	24.7735	ZFR	+	7.0287	0	6.2327	5.15634	Q96KR1	Zinc finger RNA-binding protein
31.8129	32.2591	32.123	32.0554	26.8662	25.8671	25.5112	25.6378	XRN1	+	5.8562	0	6.09203	4.61042	Q8IZH2	5-3 exoribonuclease 1
32.3735	31.4396	31.5563	31.9116	25.1458	25.7899	25.6569	26.33	PCNT	+	5.85522	0	6.08959	4.6086	O95613	Pericentrin
33.0849	32.7562	32.5851	32.6964	27.7233	26.0776	27.7374	25.4128	PUM2	+	4.26049	0.0007	6.04292	3.78006	Q8TB72	Pumilio homolog 2
30.8882	31.1405	31.4489	31.4851	25.4943	25.8925	24.7488	24.6856	SAFB2	+	5.79917	0	6.03539	4.55321	Q14151	Scaffold attachment factor B2
31.0703	31.8397	31.9886	31.6146	25.4103	25.8972	26.2429	24.8916	SUGP2	+	5.55869	0	6.01782	4.43626	Q8IX01	SURP and G-patch domain-containing protein 2
31.8508	32.1082	31.9273	31.6686	25.3182	25.7368	26.7299	25.7504	RPS7	+	5.88788	0	6.00491	4.57384	P62081	40S ribosomal protein S7
31.8865	31.8358	32.0896	31.7177	27.7358	25.0257	25.3277	25.4581	ZNF638	+	4.12356	0.000636364	5.99558	3.68331	Q14966	Zinc finger protein 638
33.7849	34.3236	34.1005	34.1249	29.6114	24.9938	29.6048	28.345	EDC4	+	2.78985	0.000284264	5.94474	2.83699	Q6P2E9	Enhancer of mRNA-decapping protein 4
31.4941	31.1388	30.8748	31.1506	24.5806	25.5045	26.0047	24.928	PUM1	+	5.64105	0	5.91013	4.4137	Q14671	Pumilio homolog 1
32.7039	32.2479	32.2225	32.6741	28.9524	25.5905	25.9812	25.995	FUS	+	3.49668	0.000434109	5.8323	3.25675	P35637	RNA-binding protein FUS
31.0071	30.9323	31.0498	31.0985	24.1961	25.6192	25.0575	26.0301	EIF3J	+	5.17919	0.00107692	5.79624	4.14475	O75822	Eukaryotic translation initiation factor 3 subunit J
31.7047	31.4995	31.6107	31.5828	25.6874	25.7325	26.7864	25.0241	GRSF1	+	5.38903	0.00119149	5.79188	4.23794	Q12849	G-rich sequence factor 1
31.0975	31.2875	31.5213	31.1146	25.0791	25.5986	25.0469	26.1904	UTP14A	+	6.01649	0	5.77648	4.4908	Q9BVJ6	U3 small nucleolar RNA-associated protein 14 homolog A
31.5185	31.8019	31.6448	31.2327	26.102	24.7265	27.0105	25.3126	ZNF326	+	4.54138	0.000727273	5.76156	3.81584	Q5BKZ1	DBIRD complex subunit ZNF326
31.3118	31.683	31.7816	31.2104	25.1822	25.4609	26.1236	26.3028	DDX24	+	5.87292	0	5.7293	4.40626	Q9GZR7	ATP-dependent RNA helicase DDX24
31.2116	31.4189	31.3626	31.6224	25.7537	25.3617	26.3818	25.27	RPL22L1	+	6.17026	0	5.71211	4.50948	Q6P5R6	60S ribosomal protein L22-like 1
32.4207	32.5213	32.4529	32.3722	27.3289	25.9805	28.4039	25.3783	UBAP2L	+	3.79011	0.000491228	5.66888	3.37376	Q14157	Ubiquitin-associated protein 2-like
31.2936	31.9169	31.8501	31.213	25.8602	25.4736	27.3935	24.8828	CNOT1	+	4.23744	0.000589474	5.66589	3.61685	A5YKK6	CCR4-NOT transcription complex subunit 1
31.7323	31.7428	31.6705	31.7371	25.5761	26.886	26.6122	25.241	CENPF	+	5.11804	0.000903226	5.64184	4.03772	P49454	Centromere protein F
31.2846	31.4597	31.2661	30.5276	25.1777	25.322	26.7003	24.8269	RPS13	+	4.73903	0.000767123	5.62779	3.8537	P62277	40S ribosomal protein S13
30.674	31.2146	31.6208	31.4075	26.1372	25.0889	25.7454	25.5033	RPS19	+	5.83025	0	5.61051	4.31921	P39019	40S ribosomal protein S19
31.1263	31.6731	32.0493	31.7147	25.8488	26.3011	25.7053	26.3316	HIST1H4A	+	6.30085	0	5.59414	4.48148	P62805	Histone H4
32.0319	31.9514	32.1805	32.1155	28.9514	24.9308	26.816	25.2157	RBM12B	+	3.03464	0.000306011	5.59136	2.90584	Q8IXT5	RNA-binding protein 12B
32.6557	32.4784	32.2082	32.5827	28.4306	25.5928	27.7081	25.8296	TIA1	+	3.67029	0.000448	5.59098	3.27906	P31483	Nucleolysin TIA-1 isoform p40
30.8046	31.1312	30.7351	29.8926	24.7758	25.6431	25.2407	24.7531	RPL26	+	5.47754	0.00101818	5.53767	4.13679	P61254;J3QQQ9	60S ribosomal protein L26
31.4191	31.6288	31.5352	31.4412	25.7947	25.7613	26.6933	25.6598	FAM208A	+	6.30344	0	5.52883	4.44035	Q9UK61	Protein FAM208A
32.124	31.7086	31.4855	31.3188	26.512	26.1093	26.2959	25.7392	CEP135	+	6.35108	0	5.49512	4.43448	Q66GS9	Centrosomal protein of 135 kDa
33.4915	33.4733	33.1505	33.0214	28.3044	27.8488	27.456	27.6013	ILF2	+	6.56155	0	5.48152	4.49337	Q12905	Interleukin enhancer-binding factor 2
30.9285	31.2743	31.5258	31.3979	25.1419	26.4156	26.167	25.6109	PHF3	+	5.63696	0.00109804	5.44777	4.14904	Q92576	PHD finger protein 3
31.5332	31.8686	31.8611	31.5678	28.7712	25.5612	25.1125	25.7328	CKAP5	+	3.17759	0.000311111	5.41324	2.94066	Q14008	Cytoskeleton-associated protein 5
30.3936	30.4127	30.4971	30.2887	25.1843	24.9605	25.0481	24.7571	HELZ	+	8.59197	0	5.41051	4.92199	P42694	Probable helicase with zinc finger domain
31.4715	31.8866	31.9077	31.9059	27.8885	24.5208	26.2701	26.8724	EIF4B	+	3.55756	0.000380952	5.40497	3.15267	P23588	Eukaryotic translation initiation factor 4B
31.3576	31.4091	31.0939	31.3257	25.5914	25.5263	25.704	26.7697	CEP350	+	5.71327	0.00112	5.39872	4.14936	Q5VT06	Centrosome-associated protein 350
30.3378	30.3885	30.8428	30.6615	25.0663	25.8293	24.4297	25.3555	WDR33	+	5.58555	0.001	5.38746	4.09434	Q9C0J8	pre-mRNA 3 end processing protein WDR33
31.2533	31.0878	31.2534	31.3108	26.1001	25.2292	26.3905	25.6971	RBM19	+	6.10975	0.00124444	5.37207	4.27449	Q9Y4C8	Probable RNA-binding protein 19
30.7074	31.0075	30.8458	30.64	25.1325	26.2266	24.8297	25.5548	SNRPA	+	5.59477	0.000965517	5.36432	4.08448	P09012	U1 small nuclear ribonucleoprotein A
31.4233	31.3679	31.3947	31.2686	25.2882	25.7711	27.5761	25.5302	RBM10	+	4.2849	0.000543689	5.3222	3.49669	P98175	RNA-binding protein 10
30.9042	31.2563	30.9575	31.2404	26.4584	25.5696	25.4754	25.5855	KIF2C	+	6.17441	0.00121739	5.31736	4.26118	Q99661	Kinesin-like protein KIF2C
30.5191	31.2979	31.9815	31.2723	27.3005	26.3481	24.6561	25.515	GOLGB1	+	3.78046	0.000421053	5.31278	3.23931	Q14789	Golgin subfamily B member 1
35.5998	35.3078	35.4895	35.4663	31.6614	25.973	31.8172	31.2973	RPL5	+	2.01827	0.000691218	5.27862	2.19007	P46777	60S ribosomal protein L5
30.9515	30.6532	30.7899	30.2988	25.4351	24.591	26.8579	24.9407	API5	+	4.2582	0.000528302	5.21714	3.43843	Q9BZZ5	Apoptosis inhibitor 5
30.747	29.9584	30.8425	30.5808	25.3658	25.1123	25.4736	25.4113	NAT10	+	6.49161	0.00130233	5.19142	4.27633	Q9H0A0	N-acetyltransferase 10
30.4974	31.0103	30.7287	31.3757	25.2781	25.7235	25.8071	26.0516	COIL	+	6.10163	0.00114286	5.18796	4.15449	P38432	Coilin
30.4326	30.3381	30.2543	30.4056	24.7868	24.5753	25.9465	25.3868	RBM38;RBM24	+	5.51681	0.000835821	5.18377	3.95055	Q9H0Z9;Q9BX46	RNA-binding protein 38;RNA-binding protein 24
35.2245	35.0901	35.4129	34.9302	30.1359	29.297	30.2988	30.3051	ILF3	+	5.95707	0.000982456	5.15525	4.08668	Q12906	Interleukin enhancer-binding factor 3
30.9268	31.357	31.2272	30.9427	26.6169	25.53	26.0177	25.7391	DHX30	+	5.97451	0.000949153	5.13749	4.08122	Q7L2E3	Putative ATP-dependent RNA helicase DHX30
33.3247	33.587	33.192	33.5053	30.7427	25.9742	25.3988	30.9711	SUMO2;SUMO4	+	1.84897	0.00124	5.13054	2.05177	P61956;Q6EEV6	Small ubiquitin-related modifier 2;Small ubiquitin-related modifier 4
30.1781	30.6504	30.861	30.6633	25.9315	24.7821	25.6148	25.5235	MTDH	+	5.73776	0.000888889	5.12518	3.99429	Q86UE4	Protein LYRIC
31.2415	30.8979	31.0642	31.3179	25.9722	26.5518	26.6423	24.9408	NHP2	+	4.832	0.000602151	5.10363	3.6393	Q9NX24	H/ACA ribonucleoprotein complex subunit 2
36.1284	36.2362	35.9817	35.787	31.4842	29.319	31.679	31.2458	RPS2	+	4.03589	0.000451613	5.10137	3.28374	P15880	40S ribosomal protein S2
31.2684	30.9469	30.4648	30.9807	26.0809	25.5135	25.5699	26.1079	CEP128	+	6.24688	0.00103704	5.09716	4.14065	Q6ZU80	Centrosomal protein of 128 kDa
30.7705	31.3495	31.2984	31.2983	28.0943	25.2391	25.5146	25.5823	EDC3	+	3.52246	0.000335329	5.07163	3.01831	Q96F86	Enhancer of mRNA-decapping protein 3
35.2597	35.8797	35.4169	35.7868	30.7655	30.1849	30.0686	31.0514	SERBP1	+	5.76572	0.000848485	5.06818	3.96899	Q8NC51	Plasminogen activator inhibitor 1 RNA-binding protein
31.2241	30.9923	31.5845	30.8854	27.6355	26.0509	25.4154	25.3504	G3BP2	+	4.01492	0.000430769	5.05853	3.25604	Q9UN86	Ras GTPase-activating protein-binding protein 2
31.161	30.9693	31.0963	30.8653	25.7354	26.2404	25.7204	26.1838	RPL23A	+	7.25625	0	5.05296	4.37482	P62750	60S ribosomal protein L23a
30.834	30.6007	30.8455	30.4935	25.1273	26.2826	26.5662	24.6046	AQR	+	4.39325	0.000518519	5.04825	3.42468	O60306	Intron-binding protein aquarius
30.3317	30.0221	29.8412	29.9912	25.0242	24.7811	25.2947	24.9448	ZC3H7B	+	7.3563	0	5.03533	4.3838	Q9UGR2	Zinc finger CCCH domain-containing protein 7B
31.4565	31.8328	31.8656	31.6956	27.0205	25.5333	28.0612	26.2478	KTN1	+	4.00283	0.000414815	4.9969	3.22476	Q86UP2	Kinectin
32.2376	32.3535	32.1912	32.3865	29.0371	25.5121	29.025	25.6465	RPS10	+	2.60939	0.000584615	4.98704	2.49616	P46783	40S ribosomal protein S10
30.6096	30.3525	30.3051	30.2665	25.1741	25.5318	25.8674	25.0351	ZC3H7A	+	6.5277	0.0010566	4.98132	4.14253	Q8IWR0	Zinc finger CCCH domain-containing protein 7A
30.6323	30.7692	31.0817	30.6705	25.1503	26.0041	25.9939	26.1418	LARP7	+	5.99222	0.000861538	4.96589	3.97764	Q4G0J3	La-related protein 7
30.5522	30.8861	31.1043	31.1744	26.5422	25.783	24.9196	26.6881	BTF3	+	4.58781	0.000533333	4.94601	3.4595	P20290	Transcription factor BTF3
30.6164	31.5808	31.2418	31.2593	26.7867	25.5761	26.3969	26.2509	SCAF11	+	5.2973	0.000651163	4.92192	3.72024	Q99590	Protein SCAF11
30.6822	30.5745	30.6625	29.7606	25.5546	25.1481	26.078	25.2603	NKRF	+	5.45138	0.000674699	4.90969	3.76705	O15226	NF-kappa-B-repressing factor
35.3945	35.2948	34.8995	34.9473	31.5924	28.9142	30.0825	30.3292	LRPPRC	+	3.89837	0.000373333	4.90444	3.138	P42704	Leucine-rich PPR motif-containing protein, mitochondrial
31.149	31.5898	32.2741	31.3546	28.9509	25.7581	25.9954	26.0661	CAD	+	3.079	0.000256881	4.89929	2.73056	P27708	CAD protein;Glutamine-dependent carbamoyl-phosphate synthase;Aspartate carbamoyltransferase;Dihydroorotase
37.4004	37.4085	37.2668	37.4503	32.951	31.55	32.8597	32.5859	KHSRP	+	5.27431	0.000643678	4.89484	3.6966	Q92945	Far upstream element-binding protein 2
30.5477	30.695	30.7891	30.2927	25.444	25.6598	25.7852	25.8809	RPL27	+	7.36909	0.00127273	4.88863	4.27484	P61353	60S ribosomal protein L27
31.4293	32.0035	31.6105	31.8887	28.2938	26.6925	25.6806	26.7323	APOBEC3G	+	3.92271	0.000375839	4.88325	3.14051	Q9HC16	DNA dC->dU-editing enzyme APOBEC-3G
31.2515	31.702	32.6827	31.392	28.4155	25.6829	27.6725	25.7451	FASN	+	3.16646	0.000265403	4.87804	2.76949	P49327	Fatty acid synthase;[Acyl-carrier-protein] S-acetyltransferase;[Acyl-carrier-protein] S-malonyltransferase;3-oxoacyl-[acyl-carrier-protein] synthase;3-oxoacyl-[acyl-carrier-protein] reductase;3-hydroxyacyl-[acyl-carrier-protein] dehydratase;Enoyl-[acyl-carrier-protein] reductase;Oleoyl-[acyl-carrier-protein] hydrolase
30.7705	30.9954	30.9871	30.7987	27.5953	24.9771	25.0418	26.4659	RBM27	+	3.60673	0.000325581	4.86787	2.98581	Q9P2N5;U3KPZ7	RNA-binding protein 27
33.9683	33.989	34.0251	34.0966	31.3373	25.8768	30.9713	28.4661	MSN	+	2.06276	0.000661247	4.85682	2.14151	P26038	Moesin
30.9061	30.962	31.1706	30.8513	26.5544	24.6601	26.9303	26.3383	TNPO3	+	4.12906	0.000411765	4.85168	3.21972	Q9Y5L0	Transportin-3
30.948	31.1127	31.2955	30.6886	26.232	26.3123	25.8831	26.2184	NUP205	+	7.06566	0.00116667	4.84977	4.18038	Q92621	Nuclear pore complex protein Nup205
31.4036	30.7525	31.2517	30.6836	27.7055	25.3872	25.5989	26.0102	AKAP9	+	3.90066	0.000356688	4.84739	3.11559	Q99996	A-kinase anchor protein 9
29.9043	30.1877	29.8925	29.7716	24.9918	25.7586	24.6229	25.1424	SRPK1	+	5.86941	0.000756757	4.81007	3.84058	Q96SB4	SRSF protein kinase 1
29.9154	30.9178	30.8549	30.7253	25.586	26.0603	26.2465	25.2882	TFRC	+	5.26548	0.000608696	4.80806	3.64384	P02786	Transferrin receptor protein 1;Transferrin receptor protein 1, serum form
29.3683	30.8484	30.5893	30.2383	26.1688	24.6881	25.3144	25.6702	DDX20	+	4.40623	0.000459016	4.80071	3.31428	Q9UHI6	Probable ATP-dependent RNA helicase DDX20
29.8504	30.1648	29.872	29.9591	25.6636	24.072	25.0404	25.9305	CNOT2	+	4.56848	0.000482759	4.78496	3.37226	Q9NZN8	CCR4-NOT transcription complex subunit 2
29.8747	30.3413	30.409	30.472	26.0499	25.6703	25.0118	25.2623	RAB11B	+	5.7188	0.000682927	4.77568	3.77293	Q15907	Ras-related protein Rab-11B
30.6816	31.1636	31.2838	30.9674	29.1668	24.6913	26.2419	24.9363	KIFC1	+	2.43323	0.000622517	4.76503	2.34081	Q9BW19	Kinesin-like protein KIFC1
30.3292	30.5906	30.619	30.7288	26.742	25.5685	26.4641	24.4671	FXR2	+	4.01766	0.000366013	4.7565	3.12938	P51116	Fragile X mental retardation syndrome-related protein 2
30.6104	30.5541	30.1847	30.1701	25.0068	25.9769	25.8064	25.7875	WDR75	+	5.88976	0.000708861	4.73544	3.79882	Q8IWA0	WD repeat-containing protein 75
29.7002	29.8295	29.7801	29.8442	25.0796	24.7737	24.8826	25.5111	STAU2	+	6.90871	0.000933333	4.72674	4.05445	Q9NUL3	Double-stranded RNA-binding protein Staufen homolog 2
30.2253	29.9757	30.5688	30.1194	25.3132	25.9374	25.0883	25.7419	CD247	+	6.03163	0.000736842	4.70212	3.81765	P20963	T-cell surface glycoprotein CD3 zeta chain
29.9158	29.6375	29.9387	29.753	25.895	25.2312	24.0941	25.407	UBAP2	+	4.69381	0.000474576	4.65443	3.3542	Q5T6F2	Ubiquitin-associated protein 2
30.7403	30.7239	30.9396	30.3746	27.045	25.5035	25.7901	25.8728	MRPL37	+	4.87522	0.000513761	4.64173	3.41369	Q9BZE1	39S ribosomal protein L37, mitochondrial
31.4049	31.2798	31.7908	31.3989	27.9841	25.9131	27.4503	26.0287	SMC2	+	3.91053	0.000337349	4.62455	3.02623	O95347	Structural maintenance of chromosomes protein 2
29.671	29.4197	30.6063	30.1399	25.0745	25.3045	26.0543	24.9336	TCAF2	+	4.84615	0.000504505	4.6175	3.39022	A6NFQ2;A0A1B0GVM2	TRPM8 channel-associated factor 2
34.0723	33.9268	34.1413	34.3955	31.178	25.1566	30.8675	30.9153	SRSF3	+	1.70222	0.00241004	4.60466	1.86994	P84103	Serine/arginine-rich splicing factor 3
30.7124	30.3382	30.5812	30.7723	26.1965	26.0066	26.0705	25.7375	STAU1	+	7.34078	0.000918033	4.59827	4.04586	O95793	Double-stranded RNA-binding protein Staufen homolog 1
30.7013	30.7058	31.0365	30.9484	25.6025	24.9654	27.9073	26.5532	SNW1	+	3.4118	0.000269231	4.59089	2.79049	Q13573	SNW domain-containing protein 1
31.4093	31.1787	31.0892	31.177	25.4855	26.0418	25.6344	29.3554	RPL27A	+	2.60579	0.000527778	4.58429	2.38911	P46776	60S ribosomal protein L27a
31.2016	31.3531	31.4491	31.4125	28.9717	25.3754	27.5232	25.2579	NCBP1	+	2.64917	0.000535211	4.57202	2.4086	Q09161	Nuclear cap-binding protein subunit 1
30.0038	30.4676	30.2121	30.224	25.6896	25.9327	25.405	25.6552	VPS39	+	7.18445	0.000875	4.55626	3.9838	Q96JC1	Vam6/Vps39-like protein
30.0109	30.1381	30.1167	30.1576	26.1824	25.3795	25.4315	25.2817	DCAF13	+	6.19933	0.000658824	4.53708	3.75135	Q9NV06	DDB1- and CUL4-associated factor 13
31.6414	31.0019	30.7644	31.1594	27.9871	25.1565	27.1524	26.1285	ODF2	+	3.39468	0.000264151	4.53566	2.76217	Q5BJF6	Outer dense fiber protein 2
30.1183	29.8768	29.8001	29.7858	25.2845	25.2017	25.918	25.0541	CDK5RAP2	+	6.24486	0.000666667	4.5307	3.75837	Q96SN8	CDK5 regulatory subunit-associated protein 2
33.6563	34.0548	33.967	33.7467	31.3504	25.4511	31.4027	29.1042	DDX21	+	1.74744	0.0021617	4.52906	1.88573	Q9NR30	Nucleolar RNA helicase 2
31.3405	31.6181	31.7228	31.3537	27.7032	25.0131	28.5148	26.691	PARP14	+	2.99821	0.000233333	4.52827	2.57211	Q460N5	Poly [ADP-ribose] polymerase 14
30.3871	30.4936	30.3729	30.3203	25.9424	25.8097	26.7449	24.9839	RBM15B	+	4.79185	0.000466667	4.52323	3.32022	Q8NDT2	Putative RNA-binding protein 15B
29.7939	29.9295	30.0769	29.8222	25.2998	25.4111	26.2314	24.6876	PPP1R10	+	5.06234	0.000509091	4.49814	3.39796	Q96QC0	Serine/threonine-protein phosphatase 1 regulatory subunit 10
29.9415	29.765	30.5125	30.2187	26.0127	24.5499	26.1897	25.7005	RPL19	+	4.50803	0.000397163	4.49624	3.20413	P84098	60S ribosomal protein L19
29.9803	29.8615	30.0878	30.0092	24.4154	26.1902	25.9453	25.4306	PRRC2A	+	4.54931	0.000408759	4.48932	3.21572	P48634	Protein PRRC2A
30.2475	30.2457	30.3721	30.6637	26.2431	26.2648	26.075	25.0583	CEP131	+	5.21152	0.000523364	4.47195	3.43063	Q9UPN4	Centrosomal protein of 131 kDa
31.0024	30.6841	30.8156	30.9783	27.6323	25.4565	26.073	26.4689	IARS2	+	4.13911	0.000345679	4.46241	3.04746	Q9NSE4	Isoleucine--tRNA ligase, mitochondrial
30.767	30.4709	30.5337	30.3973	27.772	25.024	26.6131	24.9435	OTUD4	+	3.20077	0.000244541	4.45412	2.64344	Q01804	OTU domain-containing protein 4
29.6277	29.5797	30.0623	29.8211	25.2315	26.1207	24.6792	25.2455	TNPO2	+	5.08672	0.000495575	4.45346	3.38025	O14787	Transportin-2
37.3946	37.4433	36.9911	37.2625	32.7747	32.8219	32.6262	33.0681	PTBP1	+	7.25109	0.000823529	4.45014	3.91466	P26599	Polypyrimidine tract-binding protein 1
30.9324	31.1815	31.1006	31.1476	28.1381	26.1736	25.6418	26.6374	CLK3	+	3.76079	0.000297872	4.44282	2.88561	P49761	Dual specificity protein kinase CLK3
30.3822	30.4653	30.5772	30.3966	28.0106	25.3395	25.6955	25.0103	GIGYF2	+	3.20579	0.000243478	4.44134	2.64125	Q6Y7W6	PERQ amino acid-rich with GYF domain-containing protein 2
36.7583	36.3998	36.1067	36.2623	32.0613	30.4698	32.6065	32.6469	RALY	+	3.80726	0.000302703	4.43564	2.90188	Q9UKM9	RNA-binding protein Raly
30.4048	30.6514	31.1469	30.8847	28.049	25.1334	25.9919	26.1751	STMN1	+	3.37039	0.000254545	4.43458	2.71351	P16949	Stathmin
30.6219	30.7607	31.3244	30.605	29.0318	24.9592	27.0886	24.4954	CSE1L	+	2.23987	0.000674033	4.43427	2.15405	P55060	Exportin-2
30.1939	30.7674	31.5208	29.5475	25.372	26.1626	26.7315	26.0418	RPL6	+	3.92008	0.000312849	4.43039	2.94573	Q02878	60S ribosomal protein L6
29.6818	29.6316	29.9858	30.0661	25.3706	25.4836	25.5841	25.209	NIN	+	7.27433	0.000811594	4.42949	3.90285	Q8N4C6	Ninein
29.6361	30.1391	30.4317	30.0324	24.8589	26.0177	26.1324	25.5619	NUP160	+	4.94944	0.00046281	4.41709	3.31507	Q12769	Nuclear pore complex protein Nup160
29.9017	30.2068	29.9904	29.8713	24.9893	25.3647	25.9935	25.9705	STRBP	+	5.61056	0.00054902	4.41303	3.51302	Q96SI9	Spermatid perinuclear RNA-binding protein
30.4687	31.6139	30.6093	31.2673	28.8587	26.1594	25.4426	25.8487	SNRPG;SNRPGP15	+	2.76948	0.000542857	4.41249	2.42364	P62308;A8MWD9	Small nuclear ribonucleoprotein G;Putative small nuclear ribonucleoprotein G-like protein 15
32.6297	31.8843	33.3727	32.3617	29.5065	26.3076	28.1054	28.6799	NCOR1	+	2.983	0.000462151	4.41224	2.52703	O75376	Nuclear receptor corepressor 1
37.4766	37.116	36.8769	37.1096	32.8625	32.7988	32.7475	32.5242	ELAVL1	+	7.09551	0.000777778	4.41153	3.85627	Q15717	ELAV-like protein 1
31.4575	31.4475	31.6955	31.6624	29.4111	25.1784	28.4828	25.5469	TRMT10C	+	2.2329	0.000666667	4.41092	2.14473	Q7L0Y3	Mitochondrial ribonuclease P protein 1
29.8459	30.0467	30.3139	29.852	26.2073	25.883	24.5376	25.8514	BLM	+	4.56272	0.000388889	4.39479	3.17166	P54132	Bloom syndrome protein
28.7838	29.9119	30.6456	30.2534	24.8753	25.2859	25.3308	26.5351	CENPC	+	3.7439	0.000290155	4.39184	2.85705	Q03188	Centromere protein C
29.7366	29.7581	29.8909	30.0169	25.6483	25.6525	24.7161	25.8521	ALKBH5	+	5.52576	0.000538462	4.38335	3.47047	Q6P6C2	RNA demethylase ALKBH5
34.7775	34.5465	34.4032	34.6275	29.445	29.9063	30.8603	30.6378	TIAL1	+	4.89719	0.000444444	4.37633	3.27512	Q01085	Nucleolysin TIAR
29.4896	29.8041	30.2661	30.01	25.6315	24.8041	25.3087	26.3385	DIDO1	+	4.71603	0.000405797	4.37174	3.21239	Q9BTC0	Death-inducer obliterator 1
31.2956	31.9618	31.8007	31.4496	29.0984	25.0606	28.0017	26.8637	HDLBP	+	2.60599	0.000612378	4.37081	2.32991	Q00341	Vigilin
29.8382	29.5879	29.4981	29.6737	25.3924	24.915	25.8791	25.0371	MRPL42	+	5.86853	0.000565657	4.34358	3.53703	Q9Y6G3	39S ribosomal protein L42, mitochondrial
30.7911	30.6561	30.9319	30.4008	27.2143	25.0312	26.9523	26.222	ZC3H11A	+	3.88168	0.000299465	4.34002	2.89035	O75152	Zinc finger CCCH domain-containing protein 11A
30.3579	30.7789	30.8151	30.682	25.7921	26.0671	27.4432	25.9894	AATF	+	4.48829	0.00035443	4.33555	3.11477	Q9NY61	Protein AATF
31.8632	32.1481	33.2246	32.0662	29.6554	27.3048	28.0967	26.9131	XPO1	+	3.15669	0.00023431	4.33305	2.5805	O14980	Exportin-1
30.114	29.8557	30.0996	29.8476	25.4298	25.8498	25.3226	25.9929	DDX41	+	6.505	0.000629213	4.33045	3.67742	Q9UJV9	Probable ATP-dependent RNA helicase DDX41
29.9266	30.119	30.4899	30.0077	25.8381	26.3946	25.119	25.8721	RPRD2	+	5.24493	0.000478632	4.3299	3.35635	Q5VT52	Regulation of nuclear pre-mRNA domain-containing protein 2
29.9104	30.2577	30.2907	30.4624	27.9093	25.095	24.6437	26.0218	ZC3H4	+	2.97293	0.000577947	4.31284	2.48944	Q9UPT8	Zinc finger CCCH domain-containing protein 4
33.9027	33.7865	33.6693	33.741	29.2401	28.7761	30.2015	29.631	CELF1	+	5.0986	0.000455285	4.31269	3.30216	Q92879	CUGBP Elav-like family member 1
29.3057	29.7377	29.846	29.7112	26.1708	25.9581	24.6002	24.6667	FNBP4	+	4.2255	0.000329412	4.30122	3.00332	Q8N3X1	Formin-binding protein 4
29.6918	29.4654	29.5852	29.3852	25.1249	24.8534	25.7086	25.2576	SPICE1	+	6.29863	0.00057732	4.29576	3.6074	Q8N0Z3	Spindle and centriole-associated protein 1
29.9074	30.2051	30.1689	29.9375	25.5917	24.96	26.3438	26.1712	CD4	+	4.95007	0.000424242	4.28804	3.24204	P01730	T-cell surface glycoprotein CD4
29.7746	29.5233	29.7441	29.5987	25.1277	25.3912	25.6694	25.3034	NEDD1	+	7.33151	0.000717949	4.28727	3.80158	Q8NHV4	Protein NEDD1
29.804	29.6275	29.7806	29.5557	25.9926	25.2761	25.1433	25.2194	APOBEC3F	+	6.09745	0.000571429	4.28411	3.55306	Q8IUX4	DNA dC->dU-editing enzyme APOBEC-3F
29.7882	30.0865	30.4279	30.3075	26.3441	26.0808	24.9817	26.1211	RIF1	+	4.83448	0.000394366	4.2706	3.19569	Q5UIP0	Telomere-associated protein RIF1
30.3706	31.0024	31.4177	30.7026	27.3837	25.9942	27.055	26.0019	PDCD11	+	4.26116	0.000327485	4.26465	2.9983	Q14690	Protein RRP5 homolog
33.9314	34.5548	34.3118	34.6348	32.0407	25.3469	31.2446	31.7484	HNRNPAB	+	1.42913	0.00330551	4.26304	1.64021	Q99729	Heterogeneous nuclear ribonucleoprotein A/B
32.5317	32.2009	32.5048	31.887	30.0065	30.957	26.1369	25.0269	RPS11	+	1.57662	0.0032	4.24928	1.73195	P62280	40S ribosomal protein S11
29.4589	30.184	30.6224	29.8796	25.926	25.4917	25.5049	26.2587	DDX50	+	5.04732	0.000427481	4.2409	3.24458	Q9BQ39	ATP-dependent RNA helicase DDX50
30.0423	29.9397	30.4474	30.3918	25.8683	26.0361	26.7727	25.2452	TCEB3	+	4.7918	0.000383562	4.22472	3.15649	Q14241	Transcription elongation factor B polypeptide 3
30.2996	29.9647	29.8868	29.947	25.9773	26.5131	24.8967	25.8142	NUFIP2	+	4.71512	0.000368421	4.22419	3.13172	Q7Z417	Nuclear fragile X mental retardation-interacting protein 2
30.6511	30.9568	30.5226	30.4893	28.5358	25.9641	25.2558	26.011	IPO7	+	2.93716	0.000552727	4.21327	2.43973	O95373	Importin-7
30.2036	30.4586	30.2894	30.2967	26.0918	26.0344	25.6908	26.5974	DDX56	+	6.19874	0.000554455	4.20846	3.52371	Q9NY93	Probable ATP-dependent RNA helicase DDX56
34.6177	34.5355	34.8983	34.2584	31.1375	29.1412	31.472	29.738	MACF1	+	3.49086	0.00025	4.20533	2.67579	Q9UPN3	Microtubule-actin cross-linking factor 1, isoforms 1/2/3/5
29.774	30.4434	30.6493	30.4954	27.7378	24.5887	26.1278	26.0955	PARP9	+	3.11225	0.000454902	4.20306	2.51441	Q8IXQ6	Poly [ADP-ribose] polymerase 9
29.579	30.1713	30.6957	29.7625	27.7571	25.0884	25.0114	25.5722	NUP93	+	3.04168	0.000567164	4.19485	2.48037	Q8N1F7	Nuclear pore complex protein Nup93
33.5375	33.2971	32.7867	33.7323	27.4624	30.6128	28.9966	29.5161	HIST1H2BN	+	3.05734	0.000573585	4.19141	2.48609	Q99877	Histone H2B type 1-N
32.2304	32.1979	32.0889	32.4021	28.8576	25.0924	28.9138	29.2948	AKAP8	+	2.26216	0.0007979	4.19016	2.1063	O43823	A-kinase anchor protein 8
30.8037	31.0928	30.8452	30.7655	27.7387	25.0201	28.2546	25.7351	USP10	+	2.76517	0.000511785	4.18964	2.35283	Q14694	Ubiquitin carboxyl-terminal hydrolase 10
29.5751	30.0709	30.6992	30.0321	28.9266	25.7077	24.3311	24.6946	SATB1	+	2.09989	0.00136538	4.17929	2.01853	Q01826	DNA-binding protein SATB1
29.4059	30.0548	29.9736	28.9607	24.8953	25.9915	24.8695	25.9243	MYBBP1A	+	4.32498	0.000321839	4.17858	2.97762	Q9BQG0	Myb-binding protein 1A
30.9543	30.9228	31.0632	30.7096	27.8885	24.8898	27.8081	26.3586	ANKHD1	+	2.96208	0.000548736	4.17622	2.43845	Q8IWZ3	Ankyrin repeat and KH domain-containing protein 1
29.8617	30.5499	30.7745	30.114	25.3611	26.7186	26.5887	25.9397	BMS1	+	4.4982	0.000339394	4.173	3.03326	Q14692	Ribosome biogenesis protein BMS1 homolog
31.9125	32.0947	32.134	31.807	29.1489	24.5944	28.9644	28.6073	HNRNPLL	+	2.06076	0.00165258	4.15828	1.99275	Q8WVV9	Heterogeneous nuclear ribonucleoprotein L-like
25.7741	31.3696	32.0471	31.4619	25.3334	25.7241	26.1995	26.8029	RPL34	+	1.48187	0.00333895	4.14819	1.65634	P49207	60S ribosomal protein L34
29.2248	29.987	29.3692	30.2068	25.129	26.0373	25.9695	25.1041	TK1	+	4.65985	0.000347826	4.13695	3.06615	P04183	Thymidine kinase, cytosolic
29.8962	29.7189	29.8618	29.442	24.689	25.9011	26.0587	25.7307	TUT1	+	4.8311	0.000363636	4.13484	3.11804	Q9H6E5;H3BRB1	Speckle targeted PIP5K1A-regulated poly(A) polymerase
30.5038	29.9352	30.1771	29.9947	25.2135	25.8405	26.1302	26.9025	FARSA	+	4.4911	0.000331361	4.13103	3.00871	Q9Y285	Phenylalanine--tRNA ligase alpha subunit
34.2786	34.5687	34.9013	34.0625	31.5005	28.3098	31.8568	29.6408	RNF213	+	2.54852	0.000554572	4.12581	2.23108	Q63HN8	E3 ubiquitin-protein ligase RNF213
29.5409	30.1469	29.9273	29.3917	25.2632	25.5603	26.5328	25.1556	ZCCHC6	+	4.58756	0.000341463	4.12375	3.03598	Q5VYS8	Terminal uridylyltransferase 7
30.132	29.6653	29.9611	29.559	26.5636	25.2622	25.6056	25.4124	ATAD3A	+	4.85974	0.000358974	4.11842	3.11731	Q9NVI7	ATPase family AAA domain-containing protein 3A
30.5098	30.2934	31.5923	31.2329	27.5727	26.3836	27.1989	26.0296	IPO5	+	3.91602	0.000271845	4.11089	2.7995	O00410	Importin-5
30.5597	30.4648	30.6983	30.261	27.084	26.0371	26.8584	25.5708	DDX42	+	4.53248	0.000333333	4.10842	3.01006	Q86XP3	ATP-dependent RNA helicase DDX42
29.5991	29.6366	30.0289	29.7542	25.8616	25.6325	24.6842	26.4282	HK1	+	4.45403	0.000323699	4.10308	2.9818	P19367	Hexokinase-1
30.5209	30.3102	30.2242	30.015	28.3327	24.9748	26.2772	25.1041	SLIRP	+	2.70437	0.000589342	4.09539	2.295	Q9GZT3	SRA stem-loop-interacting RNA-binding protein, mitochondrial
28.8177	29.3421	29.8278	29.3516	25.7941	24.7821	24.7842	25.6526	PCF11	+	4.6775	0.000343558	4.08157	3.04108	O94913	Pre-mRNA cleavage complex 2 protein Pcf11
29.4014	29.9256	30.4573	29.955	25.5273	26.2467	25.7663	25.8889	AKAP17A	+	5.34479	0.00041791	4.07756	3.22934	Q02040	A-kinase anchor protein 17A
30.0691	30.3948	30.3907	30.3427	28.2603	25.481	24.9555	26.1946	TRAF1	+	2.85598	0.000515254	4.07645	2.35742	Q13077	TNF receptor-associated factor 1
29.6863	29.5793	30.0116	29.5191	25.2767	25.1642	26.2283	25.8213	XPO5	+	5.26523	0.0004	4.07643	3.20748	Q9HAV4	Exportin-5
29.2022	29.5815	29.619	30.0223	25.3854	24.6989	25.7118	26.4204	FOXP3	+	4.30034	0.000304348	4.05211	2.9047	Q9BZS1	Forkhead box protein P3;Forkhead box protein P3, C-terminally processed;Forkhead box protein P3 41 kDa form
29.3981	29.1261	29.0145	29.725	25.5291	25.9079	24.9182	24.7098	PPIE	+	4.84305	0.000352201	4.0497	3.07289	Q9UNP9	Peptidyl-prolyl cis-trans isomerase E
31.2252	31.241	31.3938	30.8632	29.5282	25.3481	27.813	25.8577	SUPT6H	+	2.24172	0.00124623	4.04406	2.05853	Q7KZ85	Transcription elongation factor SPT6
30.047	30.1425	31.0127	30.2537	28.7986	25.4377	25.5498	25.5169	UBR4	+	2.49204	0.000683473	4.03823	2.17865	Q5T4S7	E3 ubiquitin-protein ligase UBR4
29.9314	29.8425	30.0132	29.9557	26.0597	24.8401	25.8274	26.9173	EDF1	+	4.08227	0.00028	4.02462	2.81732	O60869	Endothelial differentiation-related factor 1
29.4764	29.4962	29.641	29.3374	25.3736	25.7347	25.3083	25.4422	JAK3	+	7.49139	0.000583333	4.02307	3.61552	P52333	Tyrosine-protein kinase JAK3
31.2317	31.8019	32.0354	32.1518	29.3596	25.3713	29.7425	26.6657	SF3B2	+	2.01497	0.00177679	4.02042	1.93666	Q13435	Splicing factor 3B subunit 2
34.1013	34.4034	34.5776	34.4035	31.5589	26.443	31.7114	31.7161	KHDRBS1	+	1.65675	0.00325981	4.01409	1.73843	Q07666	KH domain-containing, RNA-binding, signal transduction-associated protein 1
29.6172	29.491	29.0001	29.7571	25.9503	25.158	24.9921	25.7123	CCDC61	+	5.14369	0.000370861	4.01316	3.13587	Q9Y6R9	Coiled-coil domain-containing protein 61
30.8059	30.9138	31.1352	31.1925	28.4651	25.336	28.1987	25.9968	CDC73	+	2.64898	0.000566265	4.01266	2.24373	Q6P1J9	Parafibromin
32.0165	32.349	32.6418	32.4115	30.28	25.4083	28.9072	28.7732	LRRFIP1	+	2.07019	0.00172336	4.01254	1.96354	Q32MZ4	Leucine-rich repeat flightless-interacting protein 1
29.3714	30.0085	30.1045	29.9368	25.8169	25.6386	26.0212	25.8999	KDM3A	+	6.22351	0.0005	4.01113	3.38938	Q9Y4C1	Lysine-specific demethylase 3A
31.9535	32.3158	32.414	32.1293	30.3618	24.5171	28.5475	29.361	DDX6	+	1.68452	0.00321657	4.0063	1.75291	P26196	Probable ATP-dependent RNA helicase DDX6
29.3176	29.7026	29.9958	29.6491	24.7379	26.5955	25.8235	25.4917	TPX2	+	4.18167	0.000287179	4.00411	2.84081	Q9ULW0	Targeting protein for Xklp2
29.5539	29.8247	30.2145	28.6747	25.3478	25.3113	25.3437	26.286	MCM3AP	+	4.20694	0.00028866	3.99477	2.84449	O60318	Germinal-center associated nuclear protein
30.399	30.4522	30.431	30.2189	27.0913	26.2418	26.3661	25.8327	PWP2	+	5.24415	0.000378378	3.99229	3.14967	Q15269;A0A0B4J2E5	Periodic tryptophan protein 2 homolog
29.7205	30.3132	30.5919	30.1888	25.9678	25.7601	25.6811	27.458	PATL1	+	3.90723	0.000259259	3.98689	2.73835	Q86TB9	Protein PAT1 homolog 1
32.3222	32.192	31.7188	32.0722	29.2036	28.5937	29.1655	25.3949	SF3A1	+	2.31308	0.000941176	3.98686	2.0785	Q15459	Splicing factor 3A subunit 1
32.3065	32.6494	32.2337	32.3597	29.4154	26.3408	29.5656	28.2854	PABPC4	+	2.74463	0.000576687	3.98554	2.27798	Q13310	Polyadenylate-binding protein 4
29.6494	29.3619	29.1228	29.3725	26.4856	25.6711	25.3818	24.0577	ZNF622	+	3.60302	0.000241379	3.9776	2.624	Q969S3	Zinc finger protein 622
29.0782	29.269	29.4675	29.3673	25.4531	24.9096	25.211	25.7182	RBM26	+	6.09023	0.000470588	3.97253	3.33455	Q5T8P6	RNA-binding protein 26
29.6529	29.696	29.8439	29.9794	27.5986	25.1397	24.9886	25.5817	ZC3H14	+	3.2068	0.000562963	3.96589	2.46588	Q6PJT7	Zinc finger CCCH domain-containing protein 14
37.3316	37.1501	36.8238	37.0892	33.2305	32.9554	33.1097	33.2365	SYNCRIP	+	7.20465	0.00056	3.96563	3.52783	O60506	Heterogeneous nuclear ribonucleoprotein Q
29.1942	29.0068	29.8998	29.5321	25.0239	24.7974	25.5318	26.4202	CAST	+	4.15308	0.000273171	3.96489	2.81157	P20810	Calpastatin
31.6193	31.8409	31.7658	32.0759	29.4872	25.2453	28.9141	27.8129	CARS	+	2.24182	0.00131358	3.96059	2.03674	P49589	Cysteine--tRNA ligase, cytoplasmic
30.1831	30.4857	30.8227	30.9266	26.0777	26.194	28.1875	26.1407	DAXX	+	3.47907	0.000231405	3.95454	2.56754	Q9UER7	Death domain-associated protein 6
30.1192	29.7288	29.4572	29.6815	25.9575	26.0411	24.6977	26.4749	SPATS2L	+	4.17018	0.00027451	3.95387	2.81165	Q9NUQ6	SPATS2-like protein
33.4079	33.7425	34.1557	34.0544	30.6095	28.399	30.204	30.3913	SAFB	+	3.49382	0.000230453	3.93921	2.56663	Q15424	Scaffold attachment factor B1
31.2415	31.3912	31.7312	31.4718	29.7486	25.0499	29.8225	25.5449	RPL24	+	1.62242	0.00340426	3.91748	1.70054	P83731	60S ribosomal protein L24
29.8751	30.1671	30.3933	30.0911	26.6518	26.9637	25.9747	25.2717	DKC1	+	4.24002	0.000275862	3.91615	2.81501	O60832	H/ACA ribonucleoprotein complex subunit 4
29.7417	30.1548	30.3608	29.7321	27.2711	25.014	25.8249	26.266	RRP1B	+	3.65433	0.000239316	3.90334	2.61004	Q14684	Ribosomal RNA processing protein 1 homolog B
30.4007	29.4947	29.5505	29.7138	26.2567	25.7134	26.4479	25.1609	RBMS1	+	4.45213	0.000294737	3.89522	2.86991	P29558	RNA-binding motif, single-stranded-interacting protein 1
30.2307	29.2632	28.8792	29.398	25.1182	25.6739	25.4588	25.9477	CEP152	+	4.61719	0.000307692	3.89313	2.91777	O94986	Centrosomal protein of 152 kDa
29.9428	29.9091	29.972	29.6493	27.1509	25.2586	25.2604	26.2447	GTPBP4	+	3.82269	0.000248889	3.88967	2.66316	Q9BZE4	Nucleolar GTP-binding protein 1
31.6311	30.8633	31.2363	30.9753	29.2852	25.7375	28.4235	25.7115	RBM22	+	2.22211	0.00144498	3.88708	2.00763	Q9NW64	Pre-mRNA-splicing factor RBM22
29.0637	29.757	30.0285	29.666	26.0784	25.4758	26.1997	25.2851	POLD1	+	4.85318	0.00032	3.86905	2.97051	P28340	DNA polymerase delta catalytic subunit
31.3547	30.7545	31.1663	31.0922	28.9481	25.2855	29.0603	25.6118	RNMT	+	2.01143	0.0019871	3.86552	1.8982	O43148	mRNA cap guanine-N7 methyltransferase
29.1519	29.5025	29.7208	29.426	26.4467	25.594	24.7405	25.5744	UBASH3A	+	4.35945	0.000281407	3.86142	2.82354	P57075	Ubiquitin-associated and SH3 domain-containing protein A
30.6304	30.6484	30.6857	30.38	27.8037	25.0628	28.1512	25.9131	FMR1	+	2.68126	0.000543353	3.85345	2.20704	Q06787	Fragile X mental retardation protein 1
32.4251	32.9993	33.3658	32.9384	30.1203	25.4549	30.4716	30.2722	IRF4	+	1.69902	0.0031883	3.85242	1.73079	Q15306	Interferon regulatory factor 4
28.3154	29.2108	29.5117	29.4722	25.1253	25.299	25.5887	25.1154	BOP1	+	4.85905	0.000314607	3.84541	2.95815	Q14137	Ribosome biogenesis protein BOP1
28.9051	29.6649	29.7968	29.7454	25.6919	25.6353	25.778	25.6296	NOL8	+	5.73954	0.000386207	3.84436	3.17133	Q76FK4	Nucleolar protein 8
32.7272	32.6621	32.2414	32.4318	29.9613	26.0038	29.2768	29.5369	PTBP3	+	2.23407	0.00156604	3.82095	1.9955	O95758	Polypyrimidine tract-binding protein 3
32.8201	32.5483	32.7176	32.4899	29.718	30.2434	30.1753	25.1554	RPS26;RPS26P11	+	1.67832	0.0033405	3.82095	1.71308	P62854;Q5JNZ5	40S ribosomal protein S26;Putative 40S ribosomal protein S26-like 1
34.8376	34.6639	34.394	34.7252	31.1302	30.2714	31.1253	30.8454	FUBP3	+	5.59399	0.00036129	3.81206	3.11764	Q96I24	Far upstream element-binding protein 3
29.2625	29.1291	29.5854	29.3816	26.6804	24.4994	25.3283	25.6026	RBPJ	+	3.7744	0.000240343	3.81193	2.61016	Q06330	Recombining binding protein suppressor of hairless
30.6649	30.4477	30.43	30.3737	25.5107	25.7676	27.1569	28.2344	MRPL13	+	3.0042	0.000608414	3.81168	2.32634	Q9BYD1	39S ribosomal protein L13, mitochondrial
30.9904	31.2423	31.3667	30.9209	29.0658	25.4888	27.5933	27.1349	NUP155	+	2.66201	0.000687324	3.80936	2.18429	O75694	Nuclear pore complex protein Nup155
31.5013	32.0211	32.5907	32.4402	28.5071	25.7001	29.5537	29.5767	SLTM	+	2.16021	0.00171558	3.80392	1.9558	Q9NWH9	SAFB-like transcription modulator
29.6517	31.0543	31.1547	31.1684	30.2796	26.3013	25.9675	25.3593	SRRM1	+	1.73627	0.00322963	3.78037	1.73612	Q8IYB3	Serine/arginine repetitive matrix protein 1
30.065	29.5309	29.8752	29.4235	26.0563	25.9823	26.0827	25.6893	ALDH18A1	+	6.19606	0.000402878	3.77096	3.21122	P54886	Delta-1-pyrroline-5-carboxylate synthase;Glutamate 5-kinase;Gamma-glutamyl phosphate reductase
29.0576	29.0285	29.4165	29.7614	25.6425	26.1771	25.3342	25.0285	SLBP	+	4.81088	0.000301075	3.7704	2.90086	Q14493	Histone RNA hairpin-binding protein
38.8768	39.0442	38.5119	38.9556	35.2978	34.8115	35.0199	35.1781	HNRNPC	+	6.46211	0.0004375	3.77031	3.25814	P07910	Heterogeneous nuclear ribonucleoproteins C1/C2
29.2312	29.9413	30.4276	29.7179	26.2517	26.1921	25.7163	26.1977	NCAPD2	+	4.97936	0.000309392	3.74005	2.9261	Q15021	Condensin complex subunit 1
31.2189	25.9254	30.9276	31.5221	26.7109	26.1184	25.7964	26.0586	CEP290	+	1.49128	0.00349367	3.72743	1.59031	O15078	Centrosomal protein of 290 kDa
28.8805	30.0217	30.0639	30.3614	27.9114	25.4998	25.2136	25.8142	SCAF1	+	2.76303	0.000697143	3.72214	2.19694	Q9H7N4	Splicing factor, arginine/serine-rich 19
29.3685	29.3865	29.7635	29.5528	25.7986	25.7454	25.5876	26.0891	LARP4B	+	6.73536	0.000440945	3.71264	3.25881	Q92615	La-related protein 4B
29.2116	29.1833	29.3483	29.1476	25.8405	25.522	25.6023	25.0825	RAB11FIP1	+	6.30803	0.000391608	3.7109	3.1874	Q6WKZ4	Rab11 family-interacting protein 1
29.8145	30.0471	29.6328	29.4582	26.9852	25.5534	25.9484	25.6368	DDX18	+	4.36184	0.000260465	3.70719	2.74087	Q9NVP1	ATP-dependent RNA helicase DDX18
28.9038	29.2464	29.7173	29.0362	25.3442	26.5438	24.6614	25.5818	RLTPR	+	3.87331	0.000236287	3.69316	2.58575	Q6F5E8	Leucine-rich repeat-containing protein 16C
32.7416	33.0225	32.8805	32.8122	29.749	28.2598	29.9828	28.7205	CAPRIN1	+	3.94407	0.000238298	3.68621	2.60464	Q14444	Caprin-1
30.2887	29.8092	30.451	30.4079	27.8633	25.2407	28.3317	24.8999	ATM	+	2.19108	0.00176497	3.65533	1.92989	Q13315	Serine-protein kinase ATM
29.3361	29.643	29.6636	29.8737	25.9803	26.4454	26.0283	25.4664	MEPCE	+	5.41031	0.000318182	3.64899	2.96884	Q7L2J0	7SK snRNA methylphosphate capping enzyme
30.987	30.976	31.3147	31.0702	29.3451	25.7206	28.3439	26.3569	TOP2B	+	2.28994	0.00173913	3.64534	1.97147	Q02880	DNA topoisomerase 2-beta
29.358	29.1446	28.9674	28.8918	26.6108	25.2954	25.6896	24.195	CEP63	+	3.41637	0.000537102	3.64276	2.4109	Q96MT8	Centrosomal protein of 63 kDa
28.4109	29.5935	29.6433	29.15	24.5118	26.5072	25.1192	26.1065	CNTROB	+	3.29475	0.000520548	3.63826	2.36651	Q8N137	Centrobin
29.3189	28.9158	28.7533	28.7561	25.6392	25.4946	24.5455	25.5119	CEP192	+	4.84156	0.000282828	3.63823	2.82965	Q8TEP8	Centrosomal protein of 192 kDa
29.2091	29.134	29.3218	29.2261	24.5252	25.961	25.8331	26.0976	TNRC6B	+	4.21057	0.000245614	3.61854	2.64946	Q9UPQ9	Trinucleotide repeat-containing gene 6B protein
29.2109	29.1796	29.5705	29.2084	24.664	25.6405	26.5539	25.8403	PSMD9	+	3.98533	0.000235294	3.61766	2.58273	O00233	26S proteasome non-ATPase regulatory subunit 9
28.4573	29.0426	28.6313	29.0886	24.9456	25.489	24.8966	25.4358	FAM98A	+	5.48247	0.000316384	3.61319	2.96035	Q8NCA5	Protein FAM98A
29.942	29.9104	29.399	29.4859	27.0527	25.5768	26.3082	25.462	PTCD3	+	3.99928	0.000232365	3.58439	2.56988	Q96EY7	Pentatricopeptide repeat domain-containing protein 3, mitochondrial
29.0274	29.4142	29.4818	29.8652	26.1982	26.2273	25.2814	25.7704	EIF4ENIF1	+	4.845	0.000270531	3.57784	2.79382	Q9NRA8	Eukaryotic translation initiation factor 4E transporter
29.144	28.9554	28.978	29.2383	26.0419	24.8831	25.5672	25.5133	OFD1	+	5.16484	0.000291667	3.57757	2.86819	O75665	Oral-facial-digital syndrome 1 protein
29.8682	28.8152	30.1115	30.0111	28.6884	25.277	24.9066	25.6239	HADH	+	2.09724	0.00239004	3.57751	1.86565	Q16836	Hydroxyacyl-coenzyme A dehydrogenase, mitochondrial
29.8064	30.106	29.9285	29.6896	26.347	25.6722	26.3397	26.8634	RBM28	+	5.03903	0.000285714	3.57704	2.83925	Q9NW13	RNA-binding protein 28
28.6285	28.9679	29.3061	29.2145	25.9744	25.0968	25.345	25.4129	RANBP3	+	5.24464	0.000296296	3.57198	2.88222	Q9H6Z4	Ran-binding protein 3
28.954	29.6668	29.3184	29.4628	26.5134	25.5668	25.9135	25.1286	NPAT	+	4.44252	0.000251121	3.56991	2.68679	Q14207	Protein NPAT
30.0987	29.148	30.2736	30.2863	26.0907	25.3411	28.238	25.8763	CD99	+	2.67438	0.0008	3.56512	2.10663	P14209	CD99 antigen
29.5338	29.6693	29.3799	29.532	26.7764	26.8495	25.1465	25.207	ELAC2	+	3.51045	0.000529617	3.53388	2.39356	Q9BQ52	Zinc phosphodiesterase ELAC protein 2
29.3963	29.533	29.6284	29.364	26.1382	26.11	26.407	25.2113	RRP8	+	4.91877	0.000266667	3.5138	2.77185	O43159	Ribosomal RNA-processing protein 8
30.991	31.0674	30.9302	30.7092	28.1975	25.9235	28.1643	27.385	ZCCHC8	+	3.20732	0.000580247	3.5069	2.28049	Q6NZY4	Zinc finger CCHC domain-containing protein 8
29.091	29.3065	28.7737	28.7096	25.193	24.5389	26.1972	25.9513	NMT2	+	3.89725	0.000586873	3.50012	2.49667	O60551	Glycylpeptide N-tetradecanoyltransferase 2
28.8663	29.1291	28.9501	28.7059	25.5429	24.933	25.1525	26.0391	RNPC3	+	4.9966	0.000267943	3.496	2.77845	Q96LT9	RNA-binding protein 40
30.3845	29.8336	29.9719	29.8873	27.3438	24.7459	27.7891	26.2678	GPRIN3	+	2.63589	0.00109091	3.48266	2.06271	Q6ZVF9	G protein-regulated inducer of neurite outgrowth 3
29.6349	30.0033	30.0958	29.7416	28.5654	25.4499	25.3853	26.1579	DCP1B	+	2.43964	0.00176334	3.47927	1.98376	Q8IZD4	mRNA-decapping enzyme 1B
36.0347	35.8627	35.7021	35.6872	32.5532	32.0674	32.35	32.4177	CELF2	+	6.72709	0.00035	3.47459	3.07282	O95319	CUGBP Elav-like family member 2
29.07	29.5259	29.9285	29.4881	26.3167	26.5761	25.5133	25.7187	MPHOSPH10	+	4.56309	0.000247788	3.47195	2.66127	O00566	U3 small nucleolar ribonucleoprotein protein MPP10
29.1086	29.5511	29.4219	28.1855	24.813	24.9286	26.1959	26.584	CEBPZ	+	3.14103	0.000552941	3.43641	2.22814	Q03701	CCAAT/enhancer-binding protein zeta
29.4546	28.9852	29.7434	28.9403	26.3257	25.1208	26.2688	25.6794	RSL1D1	+	4.24026	0.000225806	3.4322	2.55602	O76021	Ribosomal L1 domain-containing protein 1
30.1361	30.7615	31.2344	30.416	28.2623	26.7943	29.2311	24.533	GPI	+	1.7696	0.00342561	3.43181	1.67492	P06744	Glucose-6-phosphate isomerase
28.7679	29.0963	28.7329	28.8004	25.67	25.6776	25.4269	24.94	BRIX1	+	5.69643	0.000293194	3.42072	2.86964	Q8TDN6	Ribosome biogenesis protein BRX1 homolog
30.6352	30.8031	30.8573	25.9881	25.4669	26.3194	26.756	26.0671	DDX3Y	+	1.50082	0.00390923	3.41859	1.53634	O15523	ATP-dependent RNA helicase DDX3Y
30.5459	30.3051	30.0795	30.4968	28.4583	25.1679	29.0112	25.1459	GAR1	+	1.76651	0.00340206	3.411	1.66846	Q9NY12	H/ACA ribonucleoprotein complex subunit 1
30.8887	30.9492	31.1135	30.9529	28.6195	26.2956	29.1871	26.1678	DNMT1	+	2.3214	0.0017342	3.40856	1.91299	P26358	DNA (cytosine-5)-methyltransferase 1
28.8313	28.601	28.5728	28.4866	26.2175	24.5588	24.9423	25.1759	XPO7	+	4.07896	0.000580153	3.39927	2.49501	Q9UIA9	Exportin-7
31.221	30.9691	30.9699	31.0958	29.582	25.8855	29.6985	25.5178	SRP9	+	1.60444	0.00372871	3.39299	1.58455	P49458	Signal recognition particle 9 kDa protein
30.7561	30.872	30.7997	30.2233	28.2991	25.9464	28.7997	26.0565	SCRIB	+	2.37339	0.00175717	3.38733	1.92724	Q14160	Protein scribble homolog
31.6037	31.3968	31.5976	31.7097	27.6952	25.7583	29.4534	29.8532	PSD4	+	1.94879	0.0031985	3.38693	1.7471	Q8NDX1	PH and SEC7 domain-containing protein 4
27.9418	28.6376	28.738	28.6682	24.4469	24.6576	25.4903	25.8599	UPF3B	+	3.9272	0.000556777	3.38275	2.44471	Q9BZI7	Regulator of nonsense transcripts 3B
30.5607	30.1391	30.9295	30.0562	29.5622	25.5974	28.9205	24.1208	SMC4	+	1.36097	0.00482451	3.37115	1.45146	Q9NTJ3	Structural maintenance of chromosomes protein 4
32.81	33.0013	33.0068	32.6367	30.0916	27.7657	30.4134	29.7439	KIF2A	+	2.8534	0.000948454	3.36007	2.09776	O00139	Kinesin-like protein KIF2A
28.9335	29.2227	29.4191	28.8136	27.0206	25.4461	24.0315	26.4983	SYNE3	+	2.59729	0.00158095	3.34809	2.00041	Q6ZMZ3	Nesprin-3
29.6727	29.2724	28.9752	28.9808	26.4868	25.4224	26.3336	25.3407	HERC5	+	4.17574	0.000569288	3.3294	2.4822	Q9UII4	E3 ISG15--protein ligase HERC5
28.7225	29.1677	29.2076	28.9436	25.6373	25.766	26.1469	25.1876	LARP4	+	5.19279	0.000252252	3.32589	2.70967	Q71RC2	La-related protein 4
28.8259	29.549	29.6822	28.766	26.5127	25.404	25.1987	26.4098	UBR5	+	3.70206	0.000510067	3.32449	2.35154	O95071	E3 ubiquitin-protein ligase UBR5
29.1893	28.9386	29.2876	28.8621	25.4527	24.8988	25.4979	27.154	TUBGCP3	+	3.2602	0.00055132	3.31853	2.2161	Q96CW5	Gamma-tubulin complex component 3
29.3735	28.5021	28.4206	29.2667	26.402	24.769	26.3011	24.8385	RBM42	+	3.18796	0.000695157	3.31308	2.19073	Q9BTD8	RNA-binding protein 42
28.7162	28.7171	30.0426	28.0846	26.1878	25.1854	24.7681	26.1701	MYCBP2	+	3.04324	0.00066485	3.31227	2.14328	O75592	E3 ubiquitin-protein ligase MYCBP2
31.3646	31.778	31.8843	31.4867	29.5378	27.8074	28.3504	27.5707	SF3B1	+	3.46481	0.000574924	3.31181	2.27595	O75533	Splicing factor 3B subunit 1
32.5972	33.1258	33.4144	33.4572	29.8965	29.5548	29.9061	29.9948	SNRNP70	+	5.25995	0.000253394	3.31059	2.71255	P08621	U1 small nuclear ribonucleoprotein 70 kDa
29.8707	29.8061	29.8247	29.4754	26.9647	25.6796	26.6985	26.4082	BYSL	+	4.55082	0.000226721	3.30648	2.56014	Q13895	Bystin
30.5138	30.3917	31.2735	30.5971	29.5331	25.5914	29.1683	25.3036	SEC16A	+	1.54651	0.00389157	3.29494	1.53403	O15027	Protein transport protein Sec16A
29.6318	30.4539	30.6862	30.6276	25.6747	26.6448	27.6459	28.2564	LYAR	+	2.75042	0.00130713	3.29439	2.03612	Q9NX58	Cell growth-regulating nucleolar protein
31.5112	31.5146	31.6557	31.4128	29.7277	25.7219	29.0177	28.4499	POLR2A	+	2.02471	0.00322264	3.29423	1.75492	P24928	DNA-directed RNA polymerase II subunit RPB1
30.8565	30.7849	30.9677	30.6162	29.5475	24.3797	28.4753	27.6594	TROVE2	+	1.58955	0.00395107	3.29087	1.55458	P10155	60 kDa SS-A/Ro ribonucleoprotein
31.288	31.5025	31.9211	31.2877	30.8115	25.5957	28.8812	27.5571	NUP107	+	1.60078	0.00387117	3.28844	1.55957	P57740	Nuclear pore complex protein Nup107
28.9062	28.7866	28.702	28.8828	25.8184	25.1031	25.1219	26.0834	TBC1D10A	+	4.89889	0.000242424	3.28772	2.62508	Q9BXI6;H7C1Q1	TBC1 domain family member 10A
29.686	29.9178	29.78	29.8354	26.8867	25.8739	27.2706	26.0419	EIF2D	+	4.16652	0.000558824	3.28653	2.45597	P41214	Eukaryotic translation initiation factor 2D
29.195	29.6177	29.9639	29.8629	28.075	25.6691	25.8873	25.8885	PHRF1	+	2.83362	0.00124937	3.27991	2.05945	Q9P1Y6	PHD and RING finger domain-containing protein 1
30.5377	30.4665	30.463	30.4886	28.8448	25.7344	28.8132	25.4568	CPSF7	+	1.8936	0.00349206	3.27662	1.69307	Q8N684	Cleavage and polyadenylation specificity factor subunit 7
29.4248	28.5536	28.9615	28.7249	25.7901	25.7162	26.003	25.0558	JAK1	+	4.64227	0.000227642	3.27496	2.56175	P23458	Tyrosine-protein kinase JAK1
29.836	29.7768	30.0109	29.8707	28.903	24.9227	28.2241	24.3583	PELO	+	1.53508	0.00391111	3.2716	1.52323	Q9BRX2	Protein pelota homolog
31.76	31.7587	31.6458	31.6872	29.9191	26.2546	29.3729	28.2194	NAA15	+	2.16432	0.00286614	3.27143	1.80644	Q9BXJ9	N-alpha-acetyltransferase 15, NatA auxiliary subunit
30.3827	30.4534	30.0334	29.8177	28.6484	24.8173	28.6439	25.504	ABCF2	+	1.72118	0.00326214	3.26843	1.61258	Q9UG63	ATP-binding cassette sub-family F member 2
30.4582	29.9913	29.4645	30.4479	27.7031	26.1266	25.6129	27.8623	TRAT1	+	2.7579	0.00138875	3.26423	2.02716	Q6PIZ9	T-cell receptor-associated transmembrane adapter 1
28.7977	28.6195	29.4067	28.438	26.0435	25.0519	25.3789	25.778	TRAP1	+	4.41182	0.000582375	3.25239	2.49577	Q12931	Heat shock protein 75 kDa, mitochondrial
29.6345	29.6808	29.7338	29.9998	28.4876	25.4916	26.2496	25.8132	PURB	+	2.50847	0.00176889	3.25172	1.93324	Q96QR8	Transcriptional activator protein Pur-beta
29.2569	29.1779	29.1186	29.2369	25.9868	25.535	26.4469	25.8418	SMNDC1	+	5.55757	0.000255708	3.24499	2.72157	O75940	Survival of motor neuron-related-splicing factor 30
34.4742	34.5304	34.7142	34.3273	32.611	28.4961	32.5029	31.4665	RANBP2	+	1.82109	0.00333333	3.24242	1.65178	P49792	E3 SUMO-protein ligase RanBP2
27.7967	29.9668	28.6313	29.018	25.026	25.8026	25.0972	26.5243	SLC2A1	+	2.89065	0.00109367	3.24068	2.06308	P11166	Solute carrier family 2, facilitated glucose transporter member 1
28.9181	29.1554	29.8853	29.4555	27.7423	25.398	25.4381	25.89	PRDX4	+	2.80959	0.00130392	3.23646	2.03409	Q13162	Peroxiredoxin-4
28.3738	28.8777	29.1932	28.7038	25.3855	26.1376	25.6702	25.0141	CLASP1	+	4.49034	0.000449612	3.23526	2.50363	Q7Z460	CLIP-associating protein 1
29.6599	29.0275	29.1193	28.7733	25.7475	25.8483	25.7882	26.2587	CEP57	+	5.19829	0.000246696	3.23437	2.64965	Q86XR8	Centrosomal protein of 57 kDa
28.5471	29.4581	29.4472	29.4369	25.6487	26.3587	26.9021	25.0611	SETD2	+	3.37272	0.000544928	3.22966	2.20988	Q9BYW2	Histone-lysine N-methyltransferase SETD2
29.4644	29.2972	29.154	29.1213	27.002	25.0745	25.9939	26.0484	FDXR	+	3.7056	0.000594937	3.22951	2.3046	P22570	NADPH:adrenodoxin oxidoreductase, mitochondrial
29.0367	29.2026	29.171	29.0757	25.5741	25.5231	25.7589	26.7211	CCNT1	+	4.56493	0.000456693	3.2272	2.51548	O60563	Cyclin-T1
28.4192	29.0872	29.0778	29.206	25.4701	26.0717	25.4601	25.9066	CDV3	+	5.01236	0.000237288	3.22041	2.60463	Q9UKY7	Protein CDV3 homolog
29.8685	29.7779	30.035	29.4935	28.804	26.144	25.3168	26.0302	LRCH3	+	2.22603	0.00277228	3.21994	1.8151	Q96II8	Leucine-rich repeat and calponin homology domain-containing protein 3
29.0537	28.7498	28.7492	28.7064	26.059	26.0141	24.7524	25.5991	TOP3A	+	4.29636	0.000554745	3.20862	2.44319	Q13472	DNA topoisomerase 3-alpha
30.5843	30.6103	30.7895	30.4671	29.2872	25.2633	25.6881	29.3991	RPL13	+	1.53777	0.00420408	3.20341	1.50961	P26373	60S ribosomal protein L13
28.8037	29.0524	28.7852	28.9726	26.5706	24.9402	25.4039	25.8958	EPB41L2	+	3.98236	0.000518771	3.20084	2.36229	O43491	Band 4.1-like protein 2
31.7193	30.8938	31.8505	31.792	28.7982	26.6576	29.2295	28.7795	ZNF207	+	2.67395	0.00174312	3.19773	1.97255	O43670	BUB3-interacting and GLEBS motif-containing protein ZNF207
28.1633	28.4298	28.6565	28.6286	23.558	25.4467	26.6235	25.4639	NDE1	+	2.59236	0.00178475	3.19651	1.94356	Q9NXR1	Nuclear distribution protein nudE homolog 1
28.9815	29.0491	29.2439	28.8751	25.8428	26.0335	25.9593	25.5347	RNF219	+	6.43707	0.000278607	3.19479	2.81603	Q5W0B1	RING finger protein 219
26.3713	29.6179	30.4431	29.475	25.7008	25.7438	25.9563	25.7814		+	1.91833	0.00343154	3.18127	1.67781	K7EQG2
28.8159	28.6467	28.845	28.6297	25.4848	25.6549	26.1346	24.9485	DGCR8	+	4.82767	0.0002249	3.17865	2.54082	Q8WYQ5	Microprocessor complex subunit DGCR8
29.2963	29.1134	28.99	29.2955	26.0085	25.2846	25.9649	26.7232	CCDC124	+	4.35422	0.000550725	3.17849	2.43898	Q96CT7	Coiled-coil domain-containing protein 124
28.57	29.545	29.3396	29.1619	25.2659	25.4779	26.5155	26.6462	ATXN2	+	3.61304	0.000567976	3.17776	2.25309	Q99700	Ataxin-2
28.6742	28.8286	28.5602	28.6069	25.7011	25.5927	25.1015	25.6018	CKAP4	+	6.18567	0.000262911	3.16819	2.76207	Q07065	Cytoskeleton-associated protein 4
32.8822	32.819	33.1757	32.9177	29.7956	28.7689	30.593	29.9657	EIF3A	+	3.75066	0.000583851	3.16785	2.28495	Q14152	Eukaryotic translation initiation factor 3 subunit A
29.9406	29.7006	29.8998	29.7663	25.8723	30.0639	25.4456	25.2717	HIST2H2AA3;HIST2H2AC	+	1.48934	0.00454468	3.16342	1.47693	Q6FI13;Q16777	Histone H2A type 2-A;Histone H2A type 2-C
31.7256	32.1094	32.4513	32.005	28.9371	28.4964	29.7189	28.4907	STAT3	+	4.16532	0.000525952	3.16207	2.38551	P40763	Signal transducer and activator of transcription 3
37.5388	37.2586	37.1256	37.3539	34.2333	33.9297	34.2227	34.2913	HNRNPR	+	6.71764	0.000277228	3.14995	2.81505	O43390	Heterogeneous nuclear ribonucleoprotein R
30.4615	30.504	30.7179	30.4714	28.4516	26.047	28.9801	26.0965	YTHDF2	+	2.18052	0.00313905	3.14489	1.77347	Q9Y5A9	YTH domain-containing family protein 2
28.7454	28.4878	29.3878	29.6913	25.9677	26.2965	25.2558	26.2137	HLA-DRB1	+	3.86887	0.00059306	3.14465	2.30322	P01911	HLA class II histocompatibility antigen, DRB1-15 beta chain
29.429	29.0772	30.0518	29.8879	27.7939	24.5055	28.0472	25.5392	ANXA7	+	1.90188	0.00335025	3.14002	1.65935	P20073	Annexin A7
29.2953	28.4267	28.475	29.5422	25.5662	25.8311	26.0033	25.7795	YBX3	+	4.36663	0.000539007	3.13979	2.4189	P16989	Y-box-binding protein 3
28.2407	28.4172	28.9403	28.2804	25.2314	24.7142	25.4149	25.9698	CDK2	+	4.30505	0.000533333	3.13706	2.40345	P24941	Cyclin-dependent kinase 2
28.9816	29.1536	29.7941	29.5307	28.8453	25.2775	25.9084	24.8912	ARID1A	+	1.85248	0.00327815	3.13443	1.6368	O14497	AT-rich interactive domain-containing protein 1A
28.7413	28.8307	29.0648	28.735	25.7565	25.2472	25.4247	26.4284	CNOT3	+	4.58985	0.000560886	3.12874	2.46049	O75175	CCR4-NOT transcription complex subunit 3
28.2848	28.5704	28.9659	28.4663	26.3696	24.9219	25.6342	24.8534	RBM33	+	3.73876	0.000571429	3.12706	2.26057	Q96EV2	RNA-binding protein 33
30.8404	30.6407	31.256	31.1014	29.0554	25.4051	28.8258	28.044	TOP2A	+	1.98825	0.00347979	3.12704	1.6915	P11388	DNA topoisomerase 2-alpha
29.7276	29.6422	29.5994	29.796	28.283	26.2022	25.4531	26.3192	EPB41	+	2.67981	0.00178876	3.12692	1.94735	P11171	Protein 4.1
28.3082	28.4712	29.1404	29.3867	26.1392	26.2607	25.8976	24.5086	TDP1	+	3.20018	0.000804233	3.1251	2.11054	Q9NUW8	Tyrosyl-DNA phosphodiesterase 1
28.7549	28.793	29.1229	29.0975	25.2176	25.9892	26.6455	25.4567	LSM14B	+	4.08335	0.000618421	3.11481	2.33931	Q9BX40	Protein LSM14 homolog B
30.5851	31.232	30.3988	24.9441	28.4184	25.1111	25.32	25.8534	HLA-H	+	0.968276	0.0122639	3.11427	1.17638	P01893	Putative HLA class I histocompatibility antigen, alpha chain H
28.3355	28.2994	28.5364	28.0412	24.1297	25.7594	25.052	25.8201	DDX27	+	3.58301	0.000548105	3.11283	2.21225	Q96GQ7	Probable ATP-dependent RNA helicase DDX27
29.3693	28.7769	29.3452	28.096	25.4068	26.6036	25.7497	25.4134	TOP3B	+	3.54995	0.000701149	3.10347	2.19868	O95985	DNA topoisomerase 3-beta-1
30.4743	30.6038	30.7985	30.5653	29.8559	25.228	29.3038	25.6627	MSH6	+	1.37496	0.00579866	3.09787	1.40553	P52701	DNA mismatch repair protein Msh6
26.8431	28.3819	28.8572	29.0275	25.3396	25.3827	24.8734	25.125	ZNF292	+	3.03993	0.00123383	3.09729	2.05016	O60281	Zinc finger protein 292
29.7881	29.5453	29.7405	29.5148	27.1571	26.6096	25.8584	26.5765	DHX36	+	4.53272	0.000546763	3.09677	2.4288	Q9H2U1	ATP-dependent RNA helicase DHX36
29.0368	29.3884	30.0677	30.1801	27.377	25.9632	27.7153	25.2524	TP53BP1	+	2.52522	0.00230508	3.09127	1.88116	Q12888	Tumor suppressor p53-binding protein 1
28.3875	28.6735	28.8724	28.1255	25.75	25.1967	25.4816	25.2681	NOP9	+	5.26502	0.000228571	3.09063	2.56395	Q86U38	Nucleolar protein 9
28.4042	29.2425	29.0895	28.6659	25.6766	25.6065	25.628	26.131	DDX52	+	4.98759	0.000453125	3.09001	2.5141	Q9Y2R4	Probable ATP-dependent RNA helicase DDX52
29.344	29.0614	28.9144	28.7889	26.4472	25.4132	25.9734	25.9325	YTHDF3	+	4.83757	0.000571429	3.0856	2.48292	Q7Z739	YTH domain-containing family protein 3
31.622	31.6321	32.0639	31.5534	29.166	27.6797	29.3106	28.3734	DOCK8	+	3.62745	0.000546512	3.08546	2.21007	Q8NF50	Dedicator of cytokinesis protein 8
29.1497	28.8726	28.9518	29.2224	26.2572	25.6608	26.3115	25.6423	RBMXL1	+	5.31789	0.000229508	3.08119	2.56642	Q96E39	RNA binding motif protein, X-linked-like-1
26.086	29.4921	28.9591	29.3463	26.0261	25.1324	25.0026	25.4103	GPATCH4	+	1.99021	0.0034375	3.07802	1.67784	Q5T3I0	G patch domain-containing protein 4
28.9716	28.6423	29.4913	29.871	25.7457	26.166	26.3368	26.4189	DAP	+	4.21138	0.000504983	3.07717	2.3473	P51397	Death-associated protein 1
29.448	30.0439	29.8142	30.7267	27.4757	26.165	28.7126	25.3909	NCAPH	+	2.11741	0.00317091	3.07217	1.72605	Q15003	Condensin complex subunit 2
30.5852	30.4147	30.5776	30.4446	29.7349	25.6741	29.5743	24.7777	HSP90AB2P	+	1.25632	0.00695438	3.06527	1.337	Q58FF8	Putative heat shock protein HSP 90-beta 2
31.5996	31.7866	32.2106	31.6788	29.6782	25.7597	29.4284	30.1756	RPL7	+	1.61659	0.00408175	3.05843	1.51308	P18124	60S ribosomal protein L7
29.5588	28.9269	29.2374	29.1393	26.2327	25.9492	27.2609	25.1942	XAB2	+	3.31591	0.000806366	3.05632	2.11162	Q9HCS7	Pre-mRNA-splicing factor SYF1
30.4153	30.4985	30.8615	30.288	28.0066	25.899	28.7732	27.1868	SEC24C	+	2.55116	0.00242526	3.04942	1.87436	P53992	Protein transport protein Sec24C
29.3425	29.6427	29.3891	29.3893	27.9467	25.1314	26.6021	25.8933	PES1	+	2.63578	0.00199568	3.04754	1.90184	O00541	Pescadillo homolog
29.5074	29.0589	29.4564	29.1667	27.9959	26.1463	25.5862	25.2793	RASA3	+	2.57856	0.00230998	3.04545	1.88205	Q14644	Ras GTPase-activating protein 3
28.5552	28.746	28.7484	28.4942	25.0279	25.3195	25.5958	26.4215	CDK9	+	4.21565	0.00061039	3.04474	2.32933	P50750	Cyclin-dependent kinase 9
31.7086	31.8689	31.7833	31.9131	29.3277	26.6559	29.5251	29.5906	DUT	+	2.28686	0.00298084	3.04366	1.77994	P33316	Deoxyuridine 5-triphosphate nucleotidohydrolase, mitochondrial
28.8704	29.1504	29.0002	28.8672	25.767	25.8682	26.1454	25.9489	ZNF598	+	6.96149	0.000261682	3.03967	2.75212	Q86UK7	Zinc finger protein 598
29.7338	29.5678	29.8493	29.6957	28.8033	25.1659	26.1687	26.5564	NXF1	+	2.12015	0.00335252	3.0381	1.71628	Q9UBU9	Nuclear RNA export factor 1
29.146	29.1312	29.43	28.918	26.6183	26.0793	26.4051	25.3721	POP1	+	4.33521	0.000508361	3.0376	2.3511	Q99575	Ribonucleases P/MRP protein subunit POP1
31.8379	31.5845	32.0009	31.3056	28.5521	26.9275	29.7301	29.3726	ARHGEF2	+	2.49229	0.00244444	3.03666	1.84962	Q92974	Rho guanine nucleotide exchange factor 2
28.4311	28.6788	28.6917	28.704	25.5623	25.2098	25.4775	26.1106	WTAP	+	5.28768	0.000464	3.03633	2.53024	Q15007	Pre-mRNA-splicing regulator WTAP
30.9789	31.5554	31.3313	31.1314	28.7578	29.2743	28.3539	26.4717	DCP1A	+	2.55309	0.00240501	3.03483	1.86949	Q9NPI6	mRNA-decapping enzyme 1A
27.2632	29.2779	29.1124	28.3751	26.0025	25.0363	25.4934	25.3582	GEMIN4	+	3.03803	0.00137864	3.03456	2.02192	P57678	Gem-associated protein 4
28.6647	28.6274	29.4493	28.8226	25.9584	25.6399	25.858	26.0064	USP24	+	5.18518	0.000451362	3.02532	2.50548	Q9UPU5	Ubiquitin carboxyl-terminal hydrolase 24
29.8212	29.5126	29.3855	29.1007	28.7582	25.6737	26.1883	25.1254	BZW2	+	1.99221	0.00336735	3.01861	1.66082	Q9Y6E2	Basic leucine zipper and W2 domain-containing protein 2
29.9585	29.8043	30.1854	29.9331	29.4582	25.8015	27.326	25.2735	ASNS	+	1.72628	0.00392705	3.00553	1.54806	P08243	Asparagine synthetase [glutamine-hydrolyzing]
30.2142	31.1416	31.2932	31.2845	28.0771	25.1354	29.5524	29.1607	SART1	+	1.56891	0.00442045	3.00195	1.47761	O43290	U4/U6.U5 tri-snRNP-associated protein 1
29.6278	30.8706	30.6327	30.6048	29.502	25.2547	26.4727	28.5016	CCAR1	+	1.62038	0.00420809	3.00122	1.50064	Q8IX12	Cell division cycle and apoptosis regulator protein 1
28.8267	29.0211	29.1532	28.9297	25.9364	25.5397	26.4064	26.0442	RQCD1	+	5.37088	0.000458498	3.00104	2.51903	Q92600	Cell differentiation protein RCD1 homolog
29.2476	29.8466	30.1198	29.7983	27.501	25.6436	25.6355	28.2329	RCSD1	+	2.33068	0.00298656	2.99981	1.78036	Q6JBY9	CapZ-interacting protein
29.0464	28.7877	29.2733	29.0357	27.4949	25.0756	25.9146	25.6627	DHX8	+	2.89908	0.00172727	2.99884	1.96488	Q14562	ATP-dependent RNA helicase DHX8
32.9837	32.869	33.2692	32.8951	30.4087	29.2148	30.3705	30.0321	DOCK10	+	4.30302	0.000602564	2.99774	2.32038	Q96BY6	Dedicator of cytokinesis protein 10
27.7131	28.2363	29.2233	28.5501	24.6296	25.6326	25.8327	25.6863	CREBBP	+	3.41654	0.000795812	2.98539	2.10429	Q92793	CREB-binding protein
28.2168	28.9121	28.5825	28.8963	25.5215	25.5344	24.9063	26.7132	SENP1	+	3.4551	0.000808511	2.98308	2.11321	Q9P0U3	Sentrin-specific protease 1
30.6356	30.8138	31.1893	30.729	29.8488	25.3358	28.4463	27.834	NUP133	+	1.6918	0.00392857	2.97568	1.52537	Q8WUM0	Nuclear pore complex protein Nup133
31.6738	31.9792	32.2078	31.7346	30.1878	25.8703	29.4699	30.1673	NUP50	+	1.54304	0.00476643	2.97502	1.45931	Q9UKX7	Nuclear pore complex protein Nup50
29.9386	30.4971	30.6748	30.4651	28.7375	25.2185	27.7834	27.9636	DNTTIP2	+	2.04855	0.00339041	2.96813	1.66694	Q5QJE6	Deoxynucleotidyltransferase terminal-interacting protein 2
28.0314	29.8698	30.1214	29.0764	26.6749	26.3241	26.3729	25.8708	MDN1	+	2.99343	0.0017552	2.96403	1.97753	Q9NU22	Midasin
28.6292	28.5239	28.4319	28.4363	25.3518	25.7675	26.2439	24.8185	LENG8	+	4.14909	0.000573171	2.95985	2.2651	Q96PV6	Leukocyte receptor cluster member 8
29.4423	28.6574	28.7348	28.385	25.2771	26.3338	26.4313	25.378	C19orf66	+	3.61956	0.000659459	2.94984	2.13767	Q9NUL5	UPF0515 protein C19orf66
27.6948	28.2273	29.1682	28.5671	23.8775	25.7738	26.0701	26.142	KDM3B	+	2.50961	0.00263179	2.94849	1.82222	Q7LBC6	Lysine-specific demethylase 3B
28.4065	28.9578	29.002	28.611	25.7484	26.2627	25.5036	25.6922	KIF4A	+	5.01196	0.000540925	2.94258	2.41977	O95239	Chromosome-associated kinesin KIF4A
28.876	28.6954	28.5461	28.4964	25.8964	25.8126	25.0406	26.0979	RAP1GDS1	+	4.67464	0.000517007	2.94162	2.35921	P52306	Rap1 GTPase-GDP dissociation stimulator 1
30.364	29.9758	30.1771	30.3572	29.0134	24.9213	28.6827	26.5141	ZC3H15	+	1.63951	0.00439193	2.93565	1.49238	Q8WU90	Zinc finger CCCH domain-containing protein 15
28.8833	28.6902	28.2392	28.2155	24.2841	25.8259	26.4508	25.7267	RBM45	+	3.02385	0.00174713	2.93517	1.9733	Q8IUH3	RNA-binding protein 45
31.5537	32.3946	32.3739	32.4202	30.7394	30.0177	30.6718	25.5744	SUMO1	+	1.23786	0.0076758	2.93478	1.30199	P63165	Small ubiquitin-related modifier 1
28.588	29.0728	28.5532	28.4794	24.9121	25.9839	26.379	25.7022	PDIA5	+	3.88298	0.000689266	2.92903	2.18859	Q14554	Protein disulfide-isomerase A5
28.7835	28.89	28.9239	28.557	25.4595	26.0757	25.7642	26.1396	CEP120	+	5.50588	0.000575758	2.92887	2.48815	Q8N960	Centrosomal protein of 120 kDa
27.8333	28.7136	29.465	28.2099	26.1486	25.4549	25.3721	25.5447	CEP170	+	3.51042	0.000950904	2.92534	2.09795	Q5SW79	Centrosomal protein of 170 kDa
29.2636	29.3723	28.9798	28.9388	26.0723	27.5339	25.4247	25.8271	TBRG4	+	3.09032	0.00164871	2.92412	1.98688	Q969Z0	Protein TBRG4
28.7333	28.8533	29.1893	29.2077	25.5335	25.9728	26.4973	26.3056	RSBN1	+	4.69779	0.000506667	2.91858	2.3486	Q5VWQ0	Round spermatid basic protein 1
28.5107	30.1561	29.5443	30.3252	27.5997	25.1316	28.3559	25.7871	CHD2	+	1.83468	0.00373994	2.91547	1.56795	O14647	Chromodomain-helicase-DNA-binding protein 2
28.1822	28.6653	28.6659	28.2687	26.099	25.4431	25.8891	24.7584	HEXIM1	+	3.97023	0.000693182	2.8981	2.19056	O94992	Protein HEXIM1
29.6344	29.7897	29.5889	29.6927	28.2664	24.9044	28.6562	25.2919	PARN	+	1.59774	0.00472779	2.89673	1.46426	O95453	Poly(A)-specific ribonuclease PARN
30.4998	30.6803	30.682	30.4098	30.0571	24.746	29.8675	26.0164	RPL10A	+	1.12162	0.0099956	2.89622	1.23248	P62906	60S ribosomal protein L10a
27.7942	27.8574	28.4638	27.7908	24.1369	24.8412	25.7226	25.6448	RNF214	+	3.40126	0.00124311	2.89018	2.05269	Q8ND24	RING finger protein 214
28.648	28.1508	28.6895	28.3148	25.5724	25.4971	25.8495	25.3275	CAB39	+	5.57783	0.000565056	2.8892	2.46964	Q9Y376	Calcium-binding protein 39
30.5762	30.8305	31.0564	30.7606	29.0742	26.9922	27.7891	27.8178	CAND1	+	3.21444	0.00144153	2.8876	2.00325	Q86VP6	Cullin-associated NEDD8-dissociated protein 1
28.3992	28.7698	29.1723	28.3482	25.9032	24.4225	26.5891	26.2355	KIF15	+	2.86878	0.00185217	2.8848	1.90656	Q9NS87	Kinesin-like protein KIF15
29.4298	28.8925	28.8993	28.6672	26.6359	26.5537	25.578	25.5825	DLAT	+	3.86978	0.000677778	2.88467	2.1608	P10515	Dihydrolipoyllysine-residue acetyltransferase component of pyruvate dehydrogenase complex, mitochondrial
28.3581	29.114	29.6802	28.3982	26.8457	25.9646	25.2542	25.9576	ATP1A1	+	3.14498	0.00175926	2.88212	1.98216	P05023	Sodium/potassium-transporting ATPase subunit alpha-1
28.7157	28.6573	28.3331	28.3102	25.1381	26.1833	25.5656	25.6312	MRPL1	+	4.69457	0.000600639	2.87454	2.31942	Q9BYD6	39S ribosomal protein L1, mitochondrial
29.6437	29.8387	29.9441	29.9675	29.0126	25.7907	28.5018	24.6356	EPS15	+	1.45302	0.00596047	2.8633	1.39154	P42566	Epidermal growth factor receptor substrate 15
25.2208	29.1134	29.5529	29.6338	25.6458	25.5375	25.9219	24.9845	PSMD3	+	1.42129	0.00612678	2.85782	1.37564	O43242	26S proteasome non-ATPase regulatory subunit 3
29.0599	28.7732	28.5359	28.7906	25.2681	29.0498	25.5315	23.8906	MCTS1	+	1.38254	0.00700637	2.85485	1.35684	Q9ULC4	Malignant T-cell-amplified sequence 1
27.5039	27.1395	28.077	27.7873	23.5206	25.8292	24.9416	24.8117	TYMP	+	2.83001	0.00230021	2.85117	1.88074	P19971	Thymidine phosphorylase
28.4934	28.5588	28.4591	28.4052	24.4702	25.2251	26.5481	26.2951	MDC1	+	2.97041	0.00174179	2.84452	1.91728	Q14676	Mediator of DNA damage checkpoint protein 1
28.481	29.7428	30.296	28.3477	27.8506	26.8875	24.711	26.0419	SEC23B	+	1.87647	0.00380894	2.84415	1.5632	Q15437	Protein transport protein Sec23B
28.2319	28.1208	28.1065	27.9951	25.2074	25.9993	25.2898	24.5859	RPLP2	+	4.16001	0.00069914	2.84298	2.19822	P05387	60S acidic ribosomal protein P2
29.2426	28.8044	29.0233	28.3734	27.8143	25.5644	25.8332	24.8605	ME2	+	2.298	0.00333453	2.84282	1.71304	P23368	NAD-dependent malic enzyme, mitochondrial
30.3718	31.1454	30.2861	30.9544	29.6752	25.1537	28.1514	28.4066	SUPT5H	+	1.56236	0.00547107	2.84272	1.43514	O00267	Transcription elongation factor SPT5
28.6511	28.9142	28.6113	28.3787	26.0709	26.0937	25.4344	25.6061	RBM7	+	5.12796	0.000522337	2.83753	2.36651	Q9Y580;I3L521	RNA-binding protein 7
28.6467	28.8645	29.3042	28.1995	26.1823	25.5241	25.4365	26.5228	YTHDC2	+	3.7345	0.000793734	2.83729	2.10419	Q9H6S0	Probable ATP-dependent RNA helicase YTHDC2
28.6723	28.5293	29.0603	28.8	27.7617	25.7312	25.3693	24.8585	INTS3	+	2.33472	0.00328131	2.83532	1.72243	Q68E01	Integrator complex subunit 3
29.4618	30.0836	31.0401	29.6103	28.0498	26.1762	27.8903	26.7679	RPN1	+	2.57884	0.00296875	2.82787	1.79671	P04843	Dolichyl-diphosphooligosaccharide--protein glycosyltransferase subunit 1
28.4003	28.2483	28.2662	27.9689	25.6415	24.7162	25.0083	26.2077	KIAA0020	+	3.74834	0.000791667	2.82751	2.1019	Q15397	Pumilio domain-containing protein KIAA0020
28.7324	29.0047	29.007	28.8465	25.7761	26.3258	26.5408	25.6444	KIAA0430	+	4.80632	0.000596825	2.82588	2.30671	Q9Y4F3	Meiosis arrest female protein 1
30.9748	31.2184	32.1028	31.0506	29.547	27.7336	28.6906	28.0792	HUWE1	+	2.99379	0.00173799	2.82406	1.91432	Q7Z6Z7	E3 ubiquitin-protein ligase HUWE1
27.84	28.3856	28.506	28.1374	24.6266	25.3649	25.5327	26.0644	SPAG5	+	3.84018	0.000812834	2.82008	2.11795	Q96R06	Sperm-associated antigen 5
28.7091	28.325	29.543	28.9495	26.6902	25.3567	26.1833	26.0178	LUZP1	+	3.54074	0.00123691	2.81964	2.05017	Q86V48	Leucine zipper protein 1
28.6472	28.5573	28.2729	28.5068	25.0907	26.0947	25.7762	25.749	ZCRB1	+	4.79583	0.000591195	2.81839	2.29996	Q8TBF4	Zinc finger CCHC-type and RNA-binding motif-containing protein 1
30.2761	30.0724	30.5025	30.2033	28.8887	27.0386	28.4901	25.3881	LDHB	+	1.90115	0.00388308	2.81217	1.56277	P07195	L-lactate dehydrogenase B chain
28.8047	29.4599	29.3775	28.9089	27.7717	26.0605	25.6991	25.7875	FTSJ3	+	2.80548	0.00245455	2.80806	1.85496	Q8IY81	pre-rRNA processing protein FTSJ3
29.9671	30.0081	29.897	29.997	24.9809	23.935	29.8058	29.9228	SNRPC	+	0.902404	0.0164856	2.80618	1.08953	P09234	U1 small nuclear ribonucleoprotein C
27.9456	28.327	28.2287	27.799	26.1427	25.2045	25.3798	24.3511	NOC2L	+	3.45264	0.001382	2.80558	2.02198	Q9Y3T9	Nucleolar complex protein 2 homolog
28.2994	28.4463	28.6777	28.5786	25.7868	25.49	26.3489	25.1542	LIME1	+	4.36619	0.000549708	2.80554	2.21546	Q9H400	Lck-interacting transmembrane adapter 1
28.5183	28.8199	28.8624	28.7133	27.1153	26.1897	25.6176	24.7782	TRIM33	+	2.87486	0.00242017	2.8033	1.8723	Q9UPN9	E3 ubiquitin-protein ligase TRIM33
28.0403	29.2924	30.1713	28.0568	26.3253	26.2562	25.616	26.1535	AHCTF1	+	2.68137	0.00277778	2.80245	1.81684	Q8WYP5	Protein ELYS
29.4749	29.1458	29.6185	28.9418	28.662	25.461	25.5943	26.2588	TFIP11	+	1.99092	0.00340412	2.80121	1.59234	Q9UBB9	Tuftelin-interacting protein 11
28.4139	28.5284	28.6109	28.6668	25.116	26.2659	26.1973	25.4374	GNA15	+	4.15982	0.000681564	2.80082	2.17289	P30679	Guanine nucleotide-binding protein subunit alpha-15
29.6142	29.5665	30.243	30.0997	28.0531	25.8201	27.8332	26.628	DDB1	+	2.63996	0.00286051	2.79725	1.8025	Q16531	DNA damage-binding protein 1
28.623	28.654	28.3815	28.2929	25.5921	26.3354	25.638	25.2349	NOB1	+	4.54081	0.000559524	2.78771	2.23594	Q9ULX3	RNA-binding protein NOB1
28.7659	29.2407	29.5972	29.358	28.1476	26.4147	24.8734	26.3942	FKBP15	+	2.15974	0.00332215	2.78297	1.64528	Q5T1M5	FK506-binding protein 15
27.8653	28.0645	29.0185	28.154	25.5057	25.3389	25.535	25.6034	DCP2	+	4.39378	0.00070317	2.77984	2.20448	Q8IU60	m7GpppN-mRNA hydrolase
28.2017	28.5982	28.5705	28.5786	25.8305	25.3906	26.2801	25.3736	CENPB	+	4.64434	0.000564565	2.76855	2.24144	P07199	Major centromere autoantigen B
28.9187	30.0785	29.1741	29.8291	30.4556	25.6865	25.0424	25.7485	BRD3	+	1.13105	0.0107197	2.76683	1.21341	Q15059	Bromodomain-containing protein 3
28.6199	28.4806	28.6335	28.4766	26.2756	26.18	25.665	25.0387	PPP2R5D	+	4.14122	0.000668493	2.76286	2.14637	Q14738	Serine/threonine-protein phosphatase 2A 56 kDa regulatory subunit delta isoform
31.2475	31.5413	31.9454	31.4669	29.1159	27.964	28.9002	29.176	PDS5A	+	3.89925	0.000946015	2.76125	2.09692	Q29RF7	Sister chromatid cohesion protein PDS5 homolog A
29.006	28.8721	28.8799	28.0069	25.4819	25.6417	26.0754	26.5252	CIT	+	3.81019	0.000938776	2.76021	2.07768	O14578	Citron Rho-interacting kinase
28.9329	28.6783	28.4087	28.6788	25.9696	25.66	26.3874	25.6536	HAUS6	+	4.99861	0.0005875	2.757	2.29082	Q7Z4H7	HAUS augmin-like complex subunit 6
28.2278	28.1175	28.272	28.2812	25.9659	25.9945	24.421	25.4915	EGLN1	+	3.52366	0.00144844	2.7564	2.01264	Q9GZT9	Egl nine homolog 1
34.0991	34.1358	34.2249	33.9785	31.9645	29.8861	31.9112	31.6785	ADAR	+	2.82879	0.00253144	2.7495	1.83562	P55265	Double-stranded RNA-specific adenosine deaminase
28.2783	28.4453	28.468	28.1706	26.0219	25.3038	25.2371	25.8109	ASCC2	+	4.97759	0.000582043	2.74714	2.2808	Q9H1I8	Activating signal cointegrator 1 complex subunit 2
30.907	30.6639	30.7314	30.3834	30.6888	26.1831	29.0412	25.7981	CDK1	+	1.23407	0.00948571	2.74363	1.2611	P06493	Cyclin-dependent kinase 1
31.1827	30.6509	31.1679	30.5331	28.9883	25.3658	29.8999	28.3156	ABCE1	+	1.4798	0.00616258	2.74122	1.37373	P61221	ATP-binding cassette sub-family E member 1
28.7355	29.187	29.4774	29.322	29.2056	25.5509	25.9281	25.0901	STIM1	+	1.55245	0.00586382	2.73678	1.40349	Q13586	Stromal interaction molecule 1
31.2087	31.1291	31.4551	31.182	29.5445	24.1186	29.6093	30.7577	RAVER1	+	0.934932	0.0160301	2.73619	1.09842	Q8IY67	Ribonucleoprotein PTB-binding 1
34.0132	33.5108	33.8992	33.7687	30.9381	31.031	31.4658	30.8198	RBM14	+	5.32554	0.000606452	2.73432	2.32221	Q96PK6	RNA-binding protein 14
28.2069	28.8828	29.079	28.3583	26.6497	24.6764	25.0936	27.1793	HBS1L	+	2.28867	0.00340792	2.732	1.6692	Q9Y450	HBS1-like protein
28.9299	28.6714	28.8551	28.3681	25.1722	25.5352	27.0173	26.1776	SNX20	+	3.18061	0.00174561	2.73054	1.91808	Q7Z614	Sorting nexin-20
28.5399	27.0946	27.9856	27.6263	25.5213	25.5561	24.8702	24.379	ALMS1	+	3.22805	0.00176106	2.72992	1.92938	Q8TCU4	Alstrom syndrome protein 1
28.5104	28.8239	29.0636	28.1654	26.2681	25.3733	25.7971	26.2055	DDX60	+	4.13469	0.000657682	2.72983	2.12514	Q8IY21	Probable ATP-dependent RNA helicase DDX60
28.5723	28.3957	28.3762	28.3678	25.5821	26.1128	25.2329	25.8796	PHF6	+	5.06017	0.000578462	2.72613	2.27862	Q8IWS0	PHD finger protein 6
28.0489	27.7509	28.8076	25.8886	24.2738	25.4454	24.3145	25.5872	CLUH	+	2.05194	0.00358926	2.71883	1.58646	O75153	Clustered mitochondria protein homolog
29.2144	29.5372	29.8105	29.473	28.8079	26.6794	26.269	25.4047	RFC1	+	1.99966	0.00374574	2.71853	1.56833	P35251	Replication factor C subunit 1
28.0428	28.7729	29.1956	28.8102	25.5368	26.168	25.7396	26.5154	WNK1	+	3.79339	0.00122772	2.71541	2.04872	Q9H4A3	Serine/threonine-protein kinase WNK1
28.7106	28.862	28.9345	27.7808	25.0252	26.3403	25.7429	26.3297	MINA	+	3.23776	0.0017533	2.71243	1.92297	Q8IUF8	Bifunctional lysine-specific demethylase and histidyl-hydroxylase MINA
28.2653	29.5845	30.0197	24.5007	26.5954	25.0775	24.3929	25.482	C9orf78	+	1.04918	0.0133804	2.70562	1.15814	Q9NZ63	Uncharacterized protein C9orf78
28.2349	28.5771	28.7953	28.4769	26.2645	25.6882	25.241	26.0686	NOL6	+	4.39424	0.0006759	2.70548	2.15753	Q9H6R4	Nucleolar protein 6
28.8254	29.0603	29.0588	25.5131	25.8067	25.1654	26.4762	24.204	UTP15	+	1.45835	0.00697085	2.70137	1.35445	Q8TED0	U3 small nucleolar RNA-associated protein 15 homolog
28.3543	28.9013	28.7626	28.806	26.0817	25.6857	26.2548	25.9973	WAC	+	5.40972	0.000598726	2.70116	2.30943	Q9BTA9	WW domain-containing adapter protein with coiled-coil
30.804	30.7947	31.1424	30.9936	28.9667	26.3796	28.964	28.6211	IK	+	2.29143	0.00334459	2.70086	1.65839	Q13123	Protein Red
34.4413	34.3672	34.2641	34.2227	31.3489	31.9584	31.6865	31.5185	RPL22	+	5.91418	0.000524138	2.69572	2.36669	P35268	60S ribosomal protein L22
30.0299	30.0757	30.5748	30.0113	28.2839	27.9243	27.9786	25.7257	SCAF4	+	2.36674	0.00344348	2.69478	1.67935	O95104	Splicing factor, arginine/serine-rich 15
29.2834	29.3741	25.7898	29.309	26.0764	25.771	25.6986	25.4475	HIST1H1B	+	1.62749	0.00554014	2.69071	1.4216	P16401	Histone H1.5
29.4859	29.4402	29.8551	29.6268	28.9187	24.8958	28.1398	25.6933	MOB3A	+	1.49828	0.00636714	2.69013	1.36859	Q96BX8	MOB kinase activator 3A
30.1907	30.1879	30.4858	30.2233	29.4671	25.9673	29.3831	25.5133	PIK3CD	+	1.33969	0.00788571	2.68922	1.29896	O00329	Phosphatidylinositol 4,5-bisphosphate 3-kinase catalytic subunit delta isoform
30.9706	31.273	31.4232	30.9788	29.4335	26.981	29.0833	28.3919	GEMIN5	+	2.54783	0.00318248	2.68896	1.73072	Q8TEQ6	Gem-associated protein 5
36.6537	36.2951	36.4123	36.1998	34.0741	33.2419	33.666	33.8446	AHNAK	+	4.95619	0.000557864	2.68362	2.23369	Q09666	Neuroblast differentiation-associated protein AHNAK
30.6563	30.7661	30.8021	30.8192	29.2647	29.4145	24.4183	29.2149	EIF3G	+	1.15239	0.011049	2.68284	1.20783	O75821	Eukaryotic translation initiation factor 3 subunit G
34.7039	34.3748	34.0669	34.4895	31.6581	31.8056	31.9058	31.5385	U2AF2	+	5.61384	0.000604502	2.6818	2.32092	P26368	Splicing factor U2AF 65 kDa subunit
28.6722	28.944	28.9186	28.7544	25.8991	25.4859	26.8038	26.3736	MYEF2	+	4.01646	0.000936387	2.68173	2.07357	Q9P2K5	Myelin expression factor 2
32.3432	32.6138	33.451	32.6644	30.7001	29.1344	30.7482	29.7868	PRPF8	+	2.96657	0.00254694	2.67571	1.8381	Q6P2Q9	Pre-mRNA-processing-splicing factor 8
28.6754	28.4266	28.666	28.4644	25.3595	25.3243	26.1384	26.7092	CSNK2A1;CSNK2A3	+	3.65305	0.00156974	2.67529	1.99678	P68400;Q8NEV1	Casein kinase II subunit alpha;Casein kinase II subunit alpha 3
26.642	27.9404	28.306	28.1981	25.1058	25.2957	25.6299	24.371	HIC1	+	2.90494	0.0028	2.67104	1.82015	Q14526	Hypermethylated in cancer 1 protein
28.5024	28.2584	28.3477	28.4276	26.4268	26.3116	25.2338	24.8841	SETD3	+	3.32585	0.00174945	2.66997	1.92198	Q86TU7	Histone-lysine N-methyltransferase setd3
27.3423	30.1969	30.2865	30.6378	28.2417	25.8995	27.7519	25.8918	BOD1L1	+	1.46202	0.00698108	2.66963	1.34799	Q8NFC6	Biorientation of chromosomes in cell division protein 1-like 1
37.596	37.4518	37.3461	37.6596	35.3631	34.5167	34.4701	35.0434	HNRNPA1;HNRNPA1L2	+	4.64193	0.000679666	2.66503	2.17272	P09651;Q32P51	Heterogeneous nuclear ribonucleoprotein A1;Heterogeneous nuclear ribonucleoprotein A1, N-terminally processed;Heterogeneous nuclear ribonucleoprotein A1-like 2
27.7213	28.6997	29.2693	28.1895	25.0871	26.2886	25.4714	26.3768	FRYL	+	2.94461	0.00264777	2.66397	1.827	O94915	Protein furry homolog-like
29.6009	29.8056	30.3687	29.5961	28.4617	25.38	29.2955	25.6038	RPL13A	+	1.40906	0.00702545	2.65754	1.32219	P40429	60S ribosomal protein L13a
30.9673	31.2448	31.3427	31.0655	29.9157	25.8982	29.6134	28.5661	DTX3L	+	1.5606	0.00607059	2.65674	1.38544	Q8TDB6	E3 ubiquitin-protein ligase DTX3L
30.3694	30.4255	29.7571	30.2581	29.4542	25.6996	28.6717	26.3588	APOBEC3C	+	1.56848	0.00592923	2.65647	1.38854	Q9NRW3	DNA dC->dU-editing enzyme APOBEC-3C
28.8649	28.3699	28.7139	28.6616	25.2485	26.859	26.0807	25.8505	VPS26B	+	3.56103	0.00171946	2.64288	1.9594	Q4G0F5	Vacuolar protein sorting-associated protein 26B
28.7756	28.1249	27.5116	27.9576	25.1598	25.7379	25.3784	25.5299	POC1B	+	4.01539	0.00123077	2.64097	2.04892	Q8TC44	POC1 centriolar protein homolog B
30.6889	30.6376	30.9787	30.8509	29.1255	26.6473	28.4712	28.3741	USP9X	+	2.57717	0.0033465	2.63449	1.71619	Q93008	Probable ubiquitin carboxyl-terminal hydrolase FAF-X
33.3941	33.4858	33.3193	33.2498	31.0708	30.0837	31.118	30.6468	FXR1	+	4.41264	0.000810667	2.63243	2.1139	P51114	Fragile X mental retardation syndrome-related protein 1
31.573	31.5933	31.6682	31.4654	30.2022	26.6239	30.1246	28.8272	EIF4G1	+	1.70028	0.00546355	2.63049	1.43242	Q04637	Eukaryotic translation initiation factor 4 gamma 1
28.2947	28.5734	28.6095	28.8933	25.9471	25.66	26.0446	26.2001	SUGP1	+	5.38057	0.000569697	2.62978	2.25337	Q8IWZ8	SURP and G-patch domain-containing protein 1
28.6395	28.7329	28.3387	27.3016	26.3544	26.0975	24.9467	25.1104	DHX16	+	2.80464	0.00313308	2.6259	1.77346	O60231	Putative pre-mRNA-splicing factor ATP-dependent RNA helicase DHX16
28.9929	28.7473	29.08	28.733	27.3379	25.1769	27.6112	24.9244	FKBP8	+	1.99728	0.00390332	2.62571	1.53619	Q14318	Peptidyl-prolyl cis-trans isomerase FKBP8
32.7945	33.0844	33.2166	33.3141	30.8072	29.6898	30.7609	30.6596	DAZAP1	+	4.00653	0.00131034	2.62305	2.03646	Q96EP5	DAZ-associated protein 1
28.5491	28.1915	28.5764	27.8561	25.5248	26.4458	25.5321	25.1847	RASA2	+	3.75305	0.00164486	2.62145	1.9868	Q15283	Ras GTPase-activating protein 2
28.4703	27.8995	28.0061	28.2079	25.9353	25.2401	25.9054	25.0249	H2AFV;H2AFZ	+	4.22192	0.00093401	2.61955	2.07313	Q71UI9;P0C0S5	Histone H2A.V;Histone H2A.Z
36.095	36.4462	36.4902	36.4624	33.9517	33.3868	33.9883	33.7531	MATR3	+	5.36508	0.000556213	2.60349	2.23212	P43243	Matrin-3
25.1751	29.0863	28.8895	28.8926	25.0874	25.3135	26.164	25.0761	SMN1	+	1.42098	0.00731084	2.60061	1.31299	Q16637	Survival motor neuron protein
30.9839	30.3292	30.454	30.4812	29.6098	26.4192	29.5566	26.2685	CSTF2T	+	1.47458	0.00692875	2.59857	1.3348	Q9H0L4	Cleavage stimulation factor subunit 2 tau variant
28.4524	28.8326	29.0567	28.3447	27.6608	25.0946	26.0161	25.5244	UNC45A	+	2.35781	0.00329451	2.5976	1.63849	Q9H3U1	Protein unc-45 homolog A
28.8419	29.0375	29.1469	28.6893	26.93	25.9714	26.9255	25.5077	MAP4K1	+	3.37733	0.00198283	2.59527	1.89423	Q92918	Mitogen-activated protein kinase kinase kinase kinase 1
28.5553	28.545	28.7882	28.3078	27.5017	25.0276	25.6064	25.6814	KRR1	+	2.50553	0.00344948	2.59482	1.67951	Q13601	KRR1 small subunit processome component homolog
30.6232	30.3073	30.6582	30.1888	29.3993	26.3757	28.914	26.7311	UTRN	+	1.81822	0.00471449	2.58937	1.46271	P46939	Utrophin
31.4943	31.8084	32.3172	31.8015	30.0818	30.0992	28.9994	27.8838	NFKB2	+	2.46421	0.00338462	2.58931	1.66565	Q00653	Nuclear factor NF-kappa-B p100 subunit;Nuclear factor NF-kappa-B p52 subunit
35.7565	35.4742	35.1059	35.4067	32.7482	32.9435	33.0183	32.6818	TARDBP	+	5.52468	0.000562874	2.58787	2.23988	Q13148	TAR DNA-binding protein 43
28.6814	28.8282	29.1808	28.37	28.0975	25.9975	25.5111	25.1186	VCL	+	2.03427	0.00388571	2.58392	1.53385	P18206	Vinculin
27.9169	28.1777	28.5598	28.4243	25.9008	25.3928	25.8621	25.5901	SARNP	+	5.06727	0.000685393	2.58324	2.17888	P82979;H0YHG0	SAP domain-containing ribonucleoprotein
29.6301	29.8033	29.359	29.6317	28.3985	25.5337	27.9185	26.2417	NUDT16L1	+	2.03358	0.00396396	2.5829	1.53327	Q9BRJ7	Protein syndesmos
29.0842	29.2877	29.8301	29.2025	28.3385	24.46	27.2427	27.0602	LRBA	+	1.66041	0.00596277	2.57578	1.40126	P50851	Lipopolysaccharide-responsive and beige-like anchor protein
28.282	28.2214	28.7643	28.1617	26.1959	25.5818	25.7907	25.5675	CSNK1D	+	4.85386	0.000663043	2.5734	2.14247	P48730	Casein kinase I isoform delta
28.1891	28.2713	28.3122	28.4431	24.6579	25.6345	26.9078	25.7221	TRMT2A	+	2.83995	0.00323485	2.57335	1.75819	Q8IZ69	tRNA (uracil-5-)-methyltransferase homolog A
30.9045	31.027	31.709	30.8523	29.7043	26.6695	28.4696	29.358	NUP214	+	1.96414	0.00418578	2.57285	1.50705	P35658	Nuclear pore complex protein Nup214
36.481	36.3739	36.2843	36.4463	33.7586	33.6372	33.9424	33.9738	HNRNPF	+	6.89733	0.000513514	2.56835	2.35521	P52597	Heterogeneous nuclear ribonucleoprotein F;Heterogeneous nuclear ribonucleoprotein F, N-terminally processed
30.0714	30.6812	31.1197	30.8725	29.4016	26.0596	28.3494	28.6728	HDGF	+	1.83675	0.00477311	2.56536	1.46145	P51858	Hepatoma-derived growth factor
31.2723	31.4177	31.7426	31.361	30.312	26.0151	30.3135	28.8997	ANXA11	+	1.34263	0.00935484	2.56332	1.27013	P50995	Annexin A11
29.2044	29.0346	28.9849	28.5431	26.9408	24.8607	28.9465	24.7846	FSCN1	+	1.36705	0.0086713	2.55861	1.27948	Q16658	Fascin
34.365	34.3519	34.2967	34.3896	31.8672	31.6084	31.6954	32.0115	FUBP1	+	6.84285	0.000620462	2.55518	2.34002	Q96AE4	Far upstream element-binding protein 1
26.0534	28.6852	29.3999	29.2571	25.03	26.6759	25.4692	26.0004	HIST2H3PS2	+	1.60845	0.00611886	2.55506	1.37562	Q5TEC6	Histone H3
28.1464	28.1158	28.1436	28.7984	25.9383	25.6605	26.1767	25.2285	PAG1	+	4.16407	0.00136867	2.55006	2.0196	Q9NWQ8	Phosphoprotein associated with glycosphingolipid-enriched microdomains 1
28.7254	29.1062	28.8965	28.716	26.1157	26.1507	26.4461	26.5318	UPF2	+	5.77336	0.000561194	2.54997	2.23893	Q9HAU5	Regulator of nonsense transcripts 2
33.121	32.934	33.0734	33.0895	31.3128	28.7813	31.237	30.6978	SPTBN1	+	2.29159	0.00322045	2.54725	1.59922	Q01082	Spectrin beta chain, non-erythrocytic 1
29.3033	29.8769	29.7134	29.37	25.9947	25.8799	27.9472	28.2542	TOE1	+	2.12857	0.00393303	2.54692	1.55026	Q96GM8	Target of EGR1 protein 1
28.2607	27.8552	28.1768	28.201	26.2226	24.8758	25.1557	26.0589	DNAJC2	+	3.50622	0.00197859	2.54518	1.89411	Q99543	DnaJ homolog subfamily C member 2;DnaJ homolog subfamily C member 2, N-terminally processed
28.2521	28.1497	29.3099	27.864	27.1631	25.4249	25.3514	25.4659	GCC2	+	2.48143	0.00332773	2.54261	1.65092	Q8IWJ2	GRIP and coiled-coil domain-containing protein 2
28.0843	28.2656	28.1118	27.9576	25.0522	25.6256	25.9641	25.6138	UTP18	+	4.84592	0.000815013	2.54089	2.11878	Q9Y5J1	U3 small nucleolar RNA-associated protein 18 homolog
27.7307	27.9885	28.8833	28.8375	24.9632	26.7716	25.6805	25.8765	TCF20	+	2.75846	0.00327536	2.53706	1.72099	Q9UGU0	Transcription factor 20
27.5148	28.146	28.3964	28.0872	25.2413	25.3624	26.0791	25.3252	SEC24B	+	4.09021	0.00157346	2.5341	1.99701	O95487	Protein transport protein Sec24B
27.9632	28.6417	28.2896	28.2249	25.972	25.7869	25.9028	25.337	EBNA1BP2	+	4.82865	0.000802111	2.53017	2.10893	Q99848	Probable rRNA-processing protein EBP2
30.2397	30.0104	29.8176	29.9817	29.6346	25.1326	29.5745	25.6111	TRIP12	+	1.06668	0.0149598	2.52415	1.13246	Q14669	E3 ubiquitin-protein ligase TRIP12
29.2619	29.7159	29.7159	29.2467	28.7134	24.4528	25.5114	29.1675	PRDX3	+	1.12396	0.0132901	2.5238	1.1608	P30048	Thioredoxin-dependent peroxide reductase, mitochondrial
27.8844	28.2617	28.3583	27.6755	26.0356	26.2826	25.1206	24.6743	INF2	+	3.06085	0.00300386	2.51669	1.78332	Q27J81	Inverted formin-2
28.3802	28.3129	29.5963	28.5792	25.1682	25.8674	26.3026	27.4664	GBE1	+	2.35759	0.00323596	2.51602	1.60559	Q04446	1,4-alpha-glucan-branching enzyme
28.6109	29.1767	29.1132	29.4366	29.0339	26.119	25.718	25.4034	HAT1	+	1.59236	0.00693878	2.51575	1.35812	O14929	Histone acetyltransferase type B catalytic subunit
28.1002	28.1707	28.3825	28.4541	25.1915	25.795	26.7405	25.3208	ZNF318	+	3.36206	0.00243443	2.51492	1.84789	Q5VUA4	Zinc finger protein 318
27.2804	28.7445	28.3076	28.7541	25.8333	25.6008	25.4461	26.1598	ERAP2	+	3.24105	0.00280561	2.51163	1.82053	Q6P179	Endoplasmic reticulum aminopeptidase 2
33.7866	33.6852	33.4939	33.4537	31.8183	28.6965	32.1157	31.7452	ZC3HAV1	+	1.68168	0.00594481	2.51091	1.38954	Q7Z2W4	Zinc finger CCCH-type antiviral protein 1
28.7846	29.5171	29.3675	29.3587	27.4462	26.0726	27.1556	26.311	ATAD2	+	3.32067	0.00253659	2.51061	1.83691	Q6PL18	ATPase family AAA domain-containing protein 2
28.0003	27.8916	28.1311	28.0845	25.3079	25.4362	26.3987	24.9458	GTF3C5	+	3.68064	0.002	2.50473	1.90545	Q9Y5Q8	General transcription factor 3C polypeptide 5
29.8737	29.37	29.5895	28.8818	28.1484	25.8573	28.5489	25.1457	GNL3	+	1.56128	0.00694396	2.50369	1.34289	Q9BVP2	Guanine nucleotide-binding protein-like 3
28.9008	28.3763	28.0493	28.239	27.4608	25.6069	25.7481	24.7393	USP39	+	2.23778	0.00373416	2.50258	1.56602	Q53GS9	U4/U6.U5 tri-snRNP-associated protein 2
28.8335	28.6982	28.9885	29.0535	27.5688	26.3619	25.7335	25.9344	CCDC6	+	2.99834	0.00322873	2.49379	1.75767	Q16204	Coiled-coil domain-containing protein 6
29.399	29.2838	29.7679	29.1148	28.1483	25.1921	25.8021	28.4523	NCKAP1L	+	1.61604	0.0068133	2.49265	1.36012	P55160	Nck-associated protein 1-like
28.404	28.2531	28.8299	28.264	25.8977	25.6135	26.916	25.3936	KPNA2	+	3.32098	0.00262651	2.48252	1.82189	P52292	Importin subunit alpha-1
27.9977	28.6012	28.8306	28.6224	25.8182	24.9032	27.0025	26.4021	UBE2V1;TMEM189-UBE2V1	+	2.67505	0.00341969	2.48144	1.67468	Q13404;I3L0A0	Ubiquitin-conjugating enzyme E2 variant 1
26.0641	29.0008	29.0078	28.6767	26.0061	26.3576	25.2444	25.2176	SNRPD1	+	1.7507	0.00587952	2.48093	1.40449	P62314	Small nuclear ribonucleoprotein Sm D1
29.3671	28.8961	29.2343	29.1867	28.6495	25.6215	26.0779	26.4126	AKAP13	+	1.96892	0.00453824	2.48063	1.47644	Q12802	A-kinase anchor protein 13
27.9095	27.8799	27.9402	27.9389	25.6884	24.7012	25.8537	25.5045	ANKRD17	+	4.16055	0.00175115	2.48016	1.97493	O75179	Ankyrin repeat domain-containing protein 17
30.7696	30.506	30.8424	30.569	29.7857	25.8069	29.1442	28.035	PDS5B	+	1.52087	0.00716223	2.4788	1.32039	Q9NTI5	Sister chromatid cohesion protein PDS5 homolog B
28.2788	28.6199	28.7261	28.1079	25.52	25.9692	26.4891	25.8408	DDX47	+	4.23556	0.00164103	2.4784	1.9859	Q9H0S4	Probable ATP-dependent RNA helicase DDX47
28.1478	28.4036	28.7634	28.774	27.1359	25.8394	26.2797	24.9211	WDHD1	+	2.65599	0.00339623	2.47818	1.66843	O75717	WD repeat and HMG-box DNA-binding protein 1
28.4026	28.4201	28.78	28.7114	25.9947	26.4147	26.22	25.7982	CUL4B	+	5.24217	0.000655914	2.47158	2.12016	Q13620	Cullin-4B
25.6619	29.3815	29.2822	28.6623	25.3436	25.5641	25.7814	26.4131	ARF4	+	1.46479	0.00803796	2.47142	1.29661	P18085	ADP-ribosylation factor 4
32.3934	32.5766	32.3517	31.4371	30.5701	30.8053	31.1141	26.3909	HLA-E	+	1.12932	0.0136563	2.46959	1.15175	P13747	HLA class I histocompatibility antigen, alpha chain E
28.7524	28.0704	27.981	28.0181	25.9054	25.8916	25.3263	25.8543	IMP3	+	4.40056	0.0015772	2.46106	2.00014	Q9NV31	U3 small nucleolar ribonucleoprotein protein IMP3
29.7728	29.538	29.1693	28.7958	29.4097	26.127	25.4545	26.451	SF3A2	+	1.46616	0.0081649	2.4584	1.29355	Q15428	Splicing factor 3A subunit 2
30.6047	30.194	30.0113	30.0435	29.6763	26.4395	29.2186	25.7266	OAS2	+	1.30772	0.0102383	2.44815	1.2266	P29728	2-5-oligoadenylate synthase 2
28.196	28.3564	28.9849	28.4985	26.1226	26.8106	25.6924	25.626	SNRPB2	+	3.57255	0.00244948	2.44603	1.85125	P08579	U2 small nuclear ribonucleoprotein B
28.3096	28.3129	28.6354	28.1234	25.745	26.6421	24.8527	26.3585	XPO4	+	3.00228	0.00321771	2.44576	1.73454	Q9C0E2	Exportin-4
27.3482	28.2814	28.5327	28.2581	25.3291	25.4232	25.596	26.298	GEMIN2	+	3.43566	0.00264242	2.44353	1.82358	O14893	Gem-associated protein 2
28.6221	29.0533	29.2402	28.992	28.5529	25.6592	26.4205	25.504	PCIF1	+	1.85024	0.00548087	2.44274	1.42522	Q9H4Z3	Phosphorylated CTD-interacting factor 1
30.6436	30.9511	31.303	31.1453	29.5991	25.7723	29.3768	29.5498	CPSF6	+	1.37643	0.00958014	2.43623	1.25193	Q16630	Cleavage and polyadenylation specificity factor subunit 6
28.6426	25.7005	29.4265	29.2147	25.7388	25.1639	25.9956	26.3446	SCAF8	+	1.45296	0.00866512	2.43535	1.28203	Q9UPN6	Protein SCAF8
28.2541	28.482	28.7333	28.5324	25.5858	26.2746	25.8612	26.5514	TRMT1L	+	4.31271	0.00173516	2.43221	1.96793	Q7Z2T5	TRMT1-like protein
27.885	27.581	27.6366	27.4132	24.559	24.497	26.0958	25.654	AMPD2	+	2.97927	0.00326944	2.42754	1.72029	Q01433	AMP deaminase 2
29.3404	29.2952	29.7304	28.9725	28.3947	25.4107	28.7796	25.0608	APOA1	+	1.30791	0.0103532	2.42313	1.22036	P02647	Apolipoprotein A-I;Proapolipoprotein A-I;Truncated apolipoprotein A-I
32.1291	31.6951	31.8589	31.9145	29.2209	29.4699	29.6002	29.6178	LSM14A	+	5.84922	0.00067033	2.42222	2.14712	Q8ND56	Protein LSM14 homolog A
27.6236	27.7383	27.3345	27.3585	25.5727	24.9923	25.0448	24.8052	PAPD4	+	4.80201	0.0013753	2.40997	2.02132	Q6PIY7	Poly(A) RNA polymerase GLD2
28.0976	28.4307	28.1073	28.0079	25.3297	25.7586	25.7787	26.1423	ANKZF1	+	4.82671	0.00138537	2.40852	2.02348	Q9H8Y5	Ankyrin repeat and zinc finger domain-containing protein 1
30.5176	30.1851	30.0241	29.9818	28.9763	28.7129	24.6786	28.7471	NMT1	+	1.2148	0.0123048	2.39839	1.17445	P30419	Glycylpeptide N-tetradecanoyltransferase 1
28.7861	29.0373	29.1023	28.8301	27.4994	25.6451	28.1932	24.8277	PBRM1	+	1.64273	0.00699752	2.39764	1.34069	Q86U86	Protein polybromo-1
28.4755	24.961	28.7161	28.8669	24.8984	24.8809	26.389	25.261	HLA-DRB3	+	1.27204	0.0113811	2.39753	1.19884	P79483	HLA class II histocompatibility antigen, DR beta 3 chain
28.7244	28.806	29.0734	28.6876	25.2339	26.644	25.3046	28.5303	VBP1	+	1.66526	0.00696352	2.39466	1.34756	P61758	Prefoldin subunit 3
27.9103	28.3284	27.8088	27.8619	25.808	25.5074	24.6523	26.3743	UTP11L	+	3.13522	0.00322366	2.39188	1.73526	Q9Y3A2	Probable U3 small nucleolar RNA-associated protein 11
28.8011	29.1307	29.0558	29.2557	28.094	25.9744	26.6605	25.9659	CCNK	+	2.47054	0.00371115	2.38712	1.58118	O75909	Cyclin-K
29.3073	29.4921	29.7229	29.269	29.6215	25.34	28.2742	25.0149	AP2A1	+	1.10148	0.0155324	2.38517	1.12012	O95782	AP-2 complex subunit alpha-1
27.6274	28.4343	29.3299	27.9607	25.4813	25.9986	26.8401	25.4929	TOPBP1	+	2.559	0.00323077	2.38488	1.6022	Q92547	DNA topoisomerase 2-binding protein 1
33.206	33.1625	33.4852	33.2753	31.2268	30.1719	31.2499	30.941	HNRNPUL1	+	4.00727	0.00217094	2.38483	1.89002	Q9BUJ2	Heterogeneous nuclear ribonucleoprotein U-like protein 1
28.3182	28.2795	28.7415	28.3693	26.1995	25.195	26.4728	26.3214	UTP3	+	3.60469	0.00278884	2.37997	1.81894	Q9NQZ2	Something about silencing protein 10
28.6053	28.4171	28.5021	28.4118	25.7598	25.1394	26.818	26.7135	RRP7A	+	2.97279	0.00348592	2.37638	1.69305	Q9Y3A4	Ribosomal RNA-processing protein 7 homolog A
28.0752	29.0404	28.7579	28.8919	26.0454	26.5429	26.4963	26.1931	CEP55	+	4.16026	0.00200434	2.37186	1.9056	Q53EZ4	Centrosomal protein of 55 kDa
29.2018	29.4727	29.0838	29.136	28.3754	25.5375	28.2434	25.2573	DRG1	+	1.5046	0.00854545	2.37019	1.28297	Q9Y295	Developmentally-regulated GTP-binding protein 1
27.879	27.3168	28.1391	27.8053	25.8753	25.6561	26.0019	24.1268	DNAJC8	+	2.63824	0.00327273	2.37004	1.61451	O75937	DnaJ homolog subfamily C member 8
32.9538	32.7501	33.031	32.8593	32.2777	27.739	31.83	30.2886	SYNE2	+	1.21655	0.0126402	2.3647	1.16707	Q8WXH0	Nesprin-2
28.2882	28.3869	28.4699	28.2277	26.243	26.3199	25.9784	25.3999	TSR1	+	4.46526	0.00178076	2.35789	1.94045	Q2NL82	Pre-rRNA-processing protein TSR1 homolog
29.6998	29.7303	29.9358	29.7444	29.5553	26.0771	29.1555	24.8986	ETS1	+	1.06748	0.0160375	2.35594	1.09769	P14921	Protein C-ets-1
34.9184	34.5659	34.6426	35.299	32.6628	32.2608	32.7075	32.372	HLA-A	+	4.66403	0.00173121	2.35568	1.96547	P01891	HLA class I histocompatibility antigen, A-68 alpha chain
29.1234	29.0274	29.3485	29.055	28.2535	26.0852	26.184	26.609	STAG2	+	2.44778	0.00387711	2.35566	1.56165	Q8N3U4	Cohesin subunit SA-2
28.9935	26.552	28.565	28.1682	24.6513	26.0855	26.2591	25.8727	PGAM5	+	1.96717	0.00543365	2.35244	1.42954	Q96HS1	Serine/threonine-protein phosphatase PGAM5, mitochondrial
30.8404	30.7901	31.0465	30.6005	29.476	25.7075	29.2739	29.4144	EIF3L	+	1.35588	0.0103644	2.3514	1.22109	Q9Y262	Eukaryotic translation initiation factor 3 subunit L
29.8984	29.9617	29.3665	30.1289	26.1593	26.5642	28.7829	28.4469	SNAP23	+	1.87021	0.00595485	2.35053	1.39951	O00161	Synaptosomal-associated protein 23
31.1911	31.4761	31.3876	31.0085	30.0788	28.124	29.3015	28.1642	EXOSC10	+	2.54118	0.00371698	2.3487	1.58149	Q01780	Exosome component 10
28.9576	28.7222	28.8352	27.8653	26.2626	25.6635	27.7204	25.3417	TBK1	+	2.16347	0.00435429	2.348	1.4839	Q9UHD2	Serine/threonine-protein kinase TBK1
27.7171	27.8814	28.2367	28.0405	26.6312	24.8738	25.7157	25.2653	APOBEC3D	+	3	0.00346154	2.34737	1.68399	Q96AK3	DNA dC->dU-editing enzyme APOBEC-3D
29.6293	29.3841	29.5132	29.0642	28.1959	26.7908	27.9801	25.2505	ACOT9	+	1.84492	0.00593701	2.34338	1.38917	Q9Y305	Acyl-coenzyme A thioesterase 9, mitochondrial
28.7574	28.2314	28.692	28.4219	26.7733	26.2947	25.5148	26.153	CCDC9	+	3.74067	0.00279441	2.34167	1.81975	Q9Y3X0	Coiled-coil domain-containing protein 9
27.7551	27.9626	28.3801	27.5406	26.0813	24.9984	25.6916	25.5107	TRIM56	+	3.73365	0.0027833	2.33909	1.81701	Q9BRZ2	E3 ubiquitin-protein ligase TRIM56
29.9407	30.0255	29.997	29.7327	28.4764	25.6028	28.0782	28.2051	SKIV2L2	+	1.87978	0.00593122	2.33333	1.39632	P42285	Superkiller viralicidic activity 2-like 2
31.2054	31.0881	31.3098	31.1582	29.6418	28.43	29.1916	28.1675	IARS	+	3.30545	0.00324164	2.33263	1.73691	P41252	Isoleucine--tRNA ligase, cytoplasmic
28.4201	28.3316	28.4875	28.2308	25.8767	26.326	25.3015	26.6389	EHBP1L1	+	3.65641	0.0028549	2.33172	1.79952	Q8N3D4	EH domain-binding protein 1-like protein 1
28.0253	28.1439	28.3274	27.9558	25.9389	25.7768	26.1473	25.2722	HAUS4	+	4.57274	0.00177283	2.32931	1.93532	Q9H6D7	HAUS augmin-like complex subunit 4
28.2598	28.4046	28.7474	28.6296	26.2387	25.7595	26.5121	26.218	HPRT1	+	4.7359	0.00171171	2.32827	1.95539	P00492	Hypoxanthine-guanine phosphoribosyltransferase
31.7488	32.6474	32.8204	32.8075	31.5018	26.2962	30.8226	32.0976	ACIN1	+	0.87168	0.0267543	2.32648	0.992156	Q9UKV3	Apoptotic chromatin condensation inducer in the nucleus
27.8397	28.3391	28.0525	28.037	25.9993	25.7712	24.9309	26.2623	KIF22	+	3.57015	0.00299231	2.32617	1.78134	Q14807	Kinesin-like protein KIF22
28.583	26.1479	28.5728	28.8188	24.822	26.0009	25.8985	26.0965	DENR	+	1.80619	0.0062268	2.32616	1.37108	O43583	Density-regulated protein
25.8633	27.9207	29.5836	28.4616	25.6886	26.0096	25.6337	25.2001	STAT4	+	1.57306	0.00817453	2.3243	1.29362	Q14765	Signal transducer and activator of transcription 4
29.0022	29.4679	29.6199	29.5977	28.478	25.6887	28.7034	25.5501	SQSTM1	+	1.42501	0.00993134	2.31688	1.23805	Q13501	Sequestosome-1
28.3557	28.2633	27.8089	28.3119	25.3261	25.2504	27.9698	24.9298	MPP1	+	1.74737	0.00700759	2.31593	1.34897	Q00013	55 kDa erythrocyte membrane protein
33.6991	33.9766	34.4048	33.6777	32.2136	30.5186	32.1976	31.5699	PRKDC	+	2.75853	0.00327805	2.31463	1.61569	P78527	DNA-dependent protein kinase catalytic subunit
28.4888	28.2146	28.4229	28.2371	26.0183	26.0873	25.453	26.5599	CHCHD3	+	4.17804	0.0024	2.31123	1.86885	Q9NX63	MICOS complex subunit MIC19
27.8779	27.985	27.8324	27.4123	25.5093	26.145	25.285	24.9244	RIC8A	+	3.71944	0.00284932	2.31099	1.79767	Q9NPQ8	Synembryn-A
32.9469	33.0256	33.4062	32.7365	31.6054	29.7752	31.5597	29.9593	DYNC1H1	+	2.37062	0.00405891	2.30386	1.51973	Q14204	Cytoplasmic dynein 1 heavy chain 1
29.7903	29.4472	29.4221	28.7739	28.9766	25.5783	28.2785	25.3939	GFM1	+	1.29743	0.0119917	2.30156	1.18457	Q96RP9	Elongation factor G, mitochondrial
27.699	28.1464	27.7549	27.4116	25.9135	25.3744	25.5104	25.0163	CUL1	+	4.13974	0.00245963	2.29933	1.85553	Q13616	Cullin-1
29.1775	28.5809	28.7614	28.6803	25.6706	25.853	29.3392	25.1524	WDR11	+	1.26023	0.0126135	2.29623	1.16818	Q9BZH6	WD repeat-containing protein 11
35.4593	34.9544	34.744	34.9697	32.7127	32.7536	32.715	32.7622	PA2G4	+	5.27427	0.00156235	2.29597	1.99295	Q9UQ80	Proliferation-associated protein 2G4
28.946	29.3373	28.9609	28.9779	28.3247	24.4305	28.0811	26.2034	FRG1	+	1.33828	0.011393	2.29564	1.19907	Q14331	Protein FRG1
29.3505	29.3616	29.4622	29.7012	28.8017	25.66	27.7749	26.4655	MYO18A	+	1.77143	0.0069899	2.29336	1.34884	Q92614	Unconventional myosin-XVIIIa
28.5151	27.7321	28.0717	27.6216	26.2217	25.4605	25.1011	25.9978	POC5	+	3.39438	0.00317668	2.28989	1.72927	Q8NA72	Centrosomal protein POC5
30.1726	29.9747	30.6229	30.3715	29.9571	24.9349	28.139	28.9565	PLCG1	+	1.08825	0.0162156	2.28856	1.09236	P19174	1-phosphatidylinositol 4,5-bisphosphate phosphodiesterase gamma-1
31.2375	30.8183	30.7802	30.7723	28.9154	27.8683	28.7966	28.8917	OAS3	+	3.78092	0.00294574	2.28408	1.79124	Q9Y6K5	2-5-oligoadenylate synthase 3
28.9008	28.4932	29.0723	28.8487	27.1804	26.5761	26.4459	25.9829	SBF1	+	3.77968	0.00294004	2.28241	1.79002	O95248	Myotubularin-related protein 5
25.4443	28.1621	28.875	28.5708	26.5753	24.9917	24.6814	25.6804	BUD13	+	1.36629	0.0112119	2.28087	1.20575	Q9BRD0	BUD13 homolog
25.5352	28.6278	28.4708	28.773	26.5095	24.5301	25.9721	25.2768	CREB1;ATF1	+	1.3756	0.0110128	2.27958	1.20892	P16220;P18846	Cyclic AMP-responsive element-binding protein 1;Cyclic AMP-dependent transcription factor ATF-1
27.8127	28.015	27.8996	27.731	25.968	24.3366	25.8305	26.2094	SRGAP2;SRGAP2B	+	2.74656	0.00331955	2.27843	1.59538	O75044;P0DMP2	SLIT-ROBO Rho GTPase-activating protein 2;SLIT-ROBO Rho GTPase-activating protein 2B
28.5324	28.9846	29.5041	28.7157	27.9561	25.2751	27.2542	26.1493	SP140	+	1.95346	0.00593907	2.27555	1.39686	Q13342	Nuclear body protein SP140
28.352	28.4466	28.5666	28.9638	28.6551	26.1475	24.8673	25.575	GRWD1	+	1.46045	0.00992035	2.27101	1.23768	Q9BQ67	Glutamate-rich WD repeat-containing protein 1
26.1719	28.9846	28.6124	28.8163	25.3877	24.6267	27.3777	26.1142	EEF1B2	+	1.37184	0.0111881	2.26973	1.20473	P24534	Elongation factor 1-beta
26.4588	29.8232	28.8976	25.7812	24.8431	24.9722	26.1897	25.8981	ABRACL	+	1.16541	0.0155474	2.26442	1.12065	Q9P1F3	Costars family protein ABRACL
29.6659	29.3871	29.2882	29.3681	28.7026	25.7679	28.1646	26.018	ATP5C1	+	1.63483	0.00806627	2.26401	1.29527	P36542	ATP synthase subunit gamma, mitochondrial
29.9743	29.6878	29.849	29.8884	28.7506	26.3842	27.7601	27.4596	ETF1	+	2.43629	0.00404106	2.26126	1.51686	P62495	Eukaryotic peptide chain release factor subunit 1
27.8827	28.251	28.5275	28.5715	26.0857	26.4405	25.6909	25.977	POM121	+	4.28452	0.00243943	2.25964	1.8496	Q96HA1	Nuclear envelope pore membrane protein POM 121
30.5902	31.7013	31.4059	31.4952	30.2564	25.53	30.62	29.7482	PSIP1	+	0.956187	0.0229252	2.2595	1.02332	O75475	PC4 and SFRS1-interacting protein
27.8625	27.5647	27.5427	27.4457	27.1986	25.1949	23.8764	25.1123	MRPL19	+	1.76202	0.00691176	2.25836	1.33376	P49406	39S ribosomal protein L19, mitochondrial
28.1482	28.2015	28.3114	27.9012	26.816	25.7129	25.5492	25.4512	NRD1	+	3.33727	0.0034103	2.25828	1.70106	O43847	Nardilysin
30.2871	30.4083	30.3809	29.9724	29.7942	25.0297	28.914	28.2845	CCDC88B	+	1.13128	0.0159167	2.2566	1.10404	A6NC98	Coiled-coil domain-containing protein 88B
29.0735	28.8244	28.7444	28.7905	25.3792	30.189	25.1912	25.6659	MRPL43	+	0.959462	0.0229447	2.25189	1.02337	Q8N983	39S ribosomal protein L43, mitochondrial
30.9807	30.5715	30.9894	30.3821	29.9845	25.9022	29.541	28.5199	MCM5	+	1.28552	0.0127325	2.24395	1.16447	P33992	DNA replication licensing factor MCM5
27.996	28.1223	27.9279	27.2785	24.7432	27.0368	25.6603	24.9188	ACOT7	+	2.16763	0.00522438	2.24144	1.44169	O00154	Cytosolic acyl coenzyme A thioester hydrolase
28.2593	27.8368	27.9669	26.9126	24.9636	25.4948	25.7495	25.808	NEMF	+	3.1718	0.00336163	2.2399	1.66067	O60524	Nuclear export mediator factor NEMF
27.6303	28.0841	28.4242	27.6116	25.5404	25.3299	25.2409	26.6823	SEC24A	+	2.93345	0.00326742	2.23917	1.61443	O95486	Protein transport protein Sec24A
29.7057	29.6217	29.8799	29.5701	29.3694	24.8355	29.0398	26.5815	NCOA5	+	1.08381	0.0173382	2.23778	1.07867	Q9HCD5	Nuclear receptor coactivator 5
29.261	29.347	29.629	29.4599	28.6855	26.3984	28.0344	25.6524	MCMBP	+	1.70393	0.00744498	2.23155	1.30648	Q9BTE3	Mini-chromosome maintenance complex-binding protein
28.2547	28.3359	28.5326	28.2513	27.6231	26.0297	25.8322	24.9775	WBP2	+	2.15165	0.00544856	2.22801	1.43201	Q969T9	WW domain-binding protein 2
27.8346	28.1611	28.6268	28.2251	26.4654	25.0829	25.8103	26.5876	TACC3	+	2.9458	0.00325161	2.22535	1.60967	Q9Y6A5	Transforming acidic coiled-coil-containing protein 3
30.851	30.3611	30.476	30.8791	30.9784	25.5502	31.0373	26.1011	MAP2K3	+	0.721214	0.0403757	2.22504	0.8879	P46734	Dual specificity mitogen-activated protein kinase kinase 3
29.2309	29.3528	29.0131	28.9199	29.4111	26.242	25.8938	26.0946	PRKACB	+	1.41043	0.0112059	2.21882	1.20426	P22694	cAMP-dependent protein kinase catalytic subunit beta
30.0182	29.8498	30.1827	29.6045	29.7537	25.7755	30.2608	25.0314	RPL21	+	0.817308	0.0333693	2.20845	0.940835	P46778	60S ribosomal protein L21
27.6488	28.4888	28.8193	28.3304	26.8148	26.6956	25.6622	25.2832	NIPBL	+	2.55998	0.0040649	2.20794	1.52056	Q6KC79	Nipped-B-like protein
32.2627	32.2889	32.4511	32.4542	31.0111	29.3134	30.0486	30.2535	EZR	+	3.11168	0.00326194	2.20756	1.63181	P15311	Ezrin
27.8946	28.0902	29.1449	27.7236	26.4914	25.9907	24.8336	26.7192	PARP4	+	2.23389	0.0051484	2.20457	1.44293	Q9UKK3	Poly [ADP-ribose] polymerase 4
28.8537	28.1576	29.3533	29.3729	28.6385	26.186	27.209	24.8926	FAM49B	+	1.39899	0.0115836	2.20283	1.19544	Q9NUQ9	Protein FAM49B
30.8755	30.8336	31.0162	30.8937	30.5409	25.8159	29.244	29.2144	CYFIP2	+	1.13941	0.0161972	2.20096	1.094	Q96F07	Cytoplasmic FMR1-interacting protein 2
27.8251	27.5386	27.6347	26.9098	25.0091	25.0529	25.8042	25.2509	EMG1	+	3.737	0.00319414	2.19779	1.7311	Q92979	Ribosomal RNA small subunit methyltransferase NEP1
27.657	27.948	27.8756	27.7746	24.6949	25.3006	26.4922	25.9787	MLH1	+	2.83127	0.00376324	2.19719	1.57233	P40692	DNA mismatch repair protein Mlh1
25.268	29.7738	29.2005	29.6253	25.7739	24.4606	29.6537	25.2031	CD59	+	0.669379	0.0482137	2.19408	0.850665	P13987;E9PR17	CD59 glycoprotein
28.3065	28.8906	29.2549	29.1971	28.9563	25.0383	26.4755	26.4218	CASP3	+	1.38765	0.0118208	2.18931	1.18739	P42574	Caspase-3;Caspase-3 subunit p17;Caspase-3 subunit p12
27.9468	27.9291	27.9439	27.9842	27.0407	25.4319	25.5904	24.9861	SRPK2	+	2.57464	0.00408772	2.18873	1.51462	P78362	SRSF protein kinase 2;SRSF protein kinase 2 N-terminal;SRSF protein kinase 2 C-terminal
27.493	27.5361	27.502	27.8143	24.834	26.1146	25.7834	24.8786	CIZ1	+	3.22962	0.0033	2.18369	1.63981	Q9ULV3	Cip1-interacting zinc finger protein
27.4378	27.9272	28.0624	27.5295	25.6299	24.5479	25.8768	26.1708	FAM120B	+	2.88861	0.00369953	2.18287	1.57627	Q96EK7	Constitutive coactivator of peroxisome proliferator-activated receptor gamma
27.869	27.675	27.5385	27.559	25.3972	24.7162	26.5159	25.2926	CDC40	+	2.89183	0.00369375	2.17989	1.57535	O60508	Pre-mRNA-processing factor 17
32.0153	32.0239	31.5405	32.0618	29.8705	29.0488	29.3376	30.6741	SF1	+	2.92473	0.00370533	2.1776	1.5805	Q15637	Splicing factor 1
28.169	28.4258	28.7714	27.6194	26.1868	25.8503	26.3574	25.9134	TDRD3	+	3.70062	0.00341637	2.16942	1.70799	Q9H7E2	Tudor domain-containing protein 3
26.9172	27.7402	27.9534	28.0049	24.425	24.989	26.2728	26.2596	BRCA1	+	2.19671	0.00575372	2.16732	1.41783	P38398	Breast cancer type 1 susceptibility protein
30.1481	29.8791	30.392	30.0652	29.8696	25.9581	29.3368	26.6599	THEMIS	+	1.16838	0.0161384	2.165	1.09695	Q8N1K5	Protein THEMIS
28.4148	28.5755	29.0954	28.8239	28.0659	25.8011	25.3358	27.0533	SMARCC1	+	1.84007	0.00703398	2.16337	1.32249	Q92922	SWI/SNF complex subunit SMARCC1
27.6974	28.1015	27.7607	27.7966	26.0534	26.3463	25.1436	25.1596	FAM208B	+	3.28184	0.00328358	2.16332	1.63726	Q5VWN6	Protein FAM208B
29.6507	29.4194	29.4456	29.3664	29.2184	25.0209	25.957	29.0384	TRMT112	+	1.04615	0.0209754	2.16185	1.04422	Q9UI30	Multifunctional methyltransferase subunit TRM112-like protein
28.5784	28.0751	27.5751	27.5389	26.1456	26.042	25.8016	25.1494	N4BP2	+	3.20118	0.00323529	2.15725	1.61993	Q86UW6	NEDD4-binding protein 2
34.3857	34.0795	33.9578	33.7225	32.0327	31.6087	32.0593	31.8203	CSDE1	+	4.78045	0.00254175	2.15614	1.83736	O75534	Cold shock domain-containing protein E1
32.3475	32.5199	32.6948	32.3564	30.9992	30.3053	30.3441	29.6498	TNPO1	+	3.53556	0.00341379	2.15508	1.67386	Q92973	Transportin-1
28.5164	28.5621	28.6287	27.7011	27.1703	25.3797	27.5524	24.7094	MX2	+	1.60905	0.00967003	2.14912	1.24883	P20592	Interferon-induced GTP-binding protein Mx2
28.6977	28.3703	28.3601	28.0554	26.0932	26.6378	25.9608	26.2037	NOL11	+	4.45439	0.0029572	2.147	1.79404	Q9H8H0	Nucleolar protein 11
31.3777	31.5831	31.3208	31.1799	28.7847	29.7379	29.3587	28.9976	HIST1H1C	+	4.11412	0.00321053	2.14565	1.7508	P16403	Histone H1.2
30.1848	25.185	30.5397	29.1598	28.9958	25.7547	25.6119	26.1328	CD7	+	0.712261	0.0432784	2.14355	0.869293	P09564	T-cell antigen CD7
28.3043	28.1228	28.088	27.5301	24.9448	26.2549	26.3088	25.976	EIF4G3	+	3.00319	0.00368799	2.14021	1.57523	O43432	Eukaryotic translation initiation factor 4 gamma 3
27.5729	27.732	27.9633	27.8934	25.7125	25.9589	25.8197	25.1213	H1FX	+	4.35428	0.00297514	2.13731	1.77535	Q92522	Histone H1x
32.074	32.0245	31.8567	32.0291	30.9124	28.3063	30.9886	29.2283	SLFN5	+	1.75227	0.0082904	2.13716	1.28772	Q08AF3	Schlafen family member 5
28.3663	28.3551	28.3337	28.0376	26.2654	26.2087	26.6461	25.4249	CMTR1	+	3.68284	0.00347368	2.13694	1.68518	Q8N1G2	Cap-specific mRNA (nucleoside-2-O-)-methyltransferase 1
26.6515	29.5166	25.8826	29.3929	25.6262	25.3888	26.132	25.7491	RPL36AL	+	1.18853	0.0160526	2.13688	1.09773	Q969Q0	60S ribosomal protein L36a-like
29.0673	29.8987	29.4021	29.5468	28.2204	25.7185	25.6165	29.8218	GLG1	+	1.06993	0.0207611	2.13443	1.04812	Q92896	Golgi apparatus protein 1
27.7477	27.7697	28.4898	28.0462	25.7495	26.0314	25.9759	25.7677	SETX	+	4.56355	0.00296296	2.1322	1.79623	Q7Z333	Probable helicase senataxin
28.9977	29.7074	29.8974	29.7819	28.6158	25.6039	28.5715	27.0654	PFAS	+	1.54059	0.010387	2.13194	1.22144	O15067	Phosphoribosylformylglycinamidine synthase
27.9922	28.8751	28.876	28.0069	28.0639	25.595	25.8608	25.721	FCHO1	+	1.80004	0.00798575	2.12736	1.29777	O14526	F-BAR domain only protein 1
27.555	26.513	27.7881	27.9927	25.3437	25.1759	26.0661	24.7572	RDX	+	2.60029	0.00438561	2.12648	1.48987	P35241	Radixin
29.2702	29.5815	29.5999	29.4287	28.35	25.3791	27.7354	27.9195	ARRB2	+	1.70755	0.00934407	2.12409	1.26997	P32121	Beta-arrestin-2
28.995	28.7529	28.7343	28.9889	28.7199	24.8169	28.2216	25.2404	UBLCP1	+	1.09868	0.019569	2.11811	1.05633	Q8WVY7	Ubiquitin-like domain-containing CTD phosphatase 1
27.7966	27.3458	28.0435	27.706	25.4082	26.2096	25.239	25.5679	BPTF	+	3.76545	0.0034676	2.11678	1.6845	Q12830	Nucleosome-remodeling factor subunit BPTF
27.5865	27.4804	27.0586	27.2506	25.037	25.017	25.2939	25.5818	TNRC6A	+	4.67055	0.00295146	2.11157	1.79327	Q8NDV7	Trinucleotide repeat-containing gene 6A protein
28.6103	28.5255	28.5681	27.8209	27.4665	24.7232	27.5081	25.3879	METTL13	+	1.5372	0.0107082	2.1098	1.21306	Q8N6R0	Methyltransferase-like protein 13
27.9434	27.965	28.1665	27.7725	25.6714	26.0898	26.1137	25.5358	HERC4	+	4.81723	0.00287179	2.10921	1.80697	Q5GLZ8	Probable E3 ubiquitin-protein ligase HERC4
26.0108	28.0328	28.2889	28.186	25.4931	25.5006	25.6708	25.4337	ELL	+	2.08056	0.00666325	2.10506	1.3629	P55199	RNA polymerase II elongation factor ELL
29.5374	29.4842	29.4032	29.9084	29.5733	25.1665	29.323	25.8573	GIT1	+	0.929696	0.0280966	2.10328	0.977544	Q9Y2X7	ARF GTPase-activating protein GIT1
28.1632	28.2657	28.1576	28.1662	26.9726	26.3176	25.9257	25.1367	CHORDC1	+	2.80383	0.00403514	2.10005	1.51678	Q9UHD1	Cysteine and histidine-rich domain-containing protein 1
26.4734	28.1563	28.8089	28.1531	25.3506	25.8231	26.1595	25.8971	HN1L	+	2.13124	0.00637532	2.09036	1.36899	Q9H910	Hematological and neurological expressed 1-like protein
25.4393	27.7297	27.4086	28.4819	25.2229	24.7256	25.6437	25.1168	WHSC1	+	1.66972	0.00975	2.08763	1.24586	O96028	Histone-lysine N-methyltransferase NSD2
27.851	25.7734	28.4499	28.844	25.4693	26.8173	25.4837	24.8034	SP110	+	1.38925	0.0135081	2.08616	1.15692	Q9HB58	Sp110 nuclear body protein
28.4754	28.4795	28.6064	28.042	28.2201	25.2424	25.7996	25.9998	ATXN10	+	1.69182	0.00956933	2.08536	1.25148	Q9UBB4	Ataxin-10
26.7558	28.6052	28.5419	28.7446	25.8635	25.175	26.1853	27.0964	RAD54L2	+	1.82503	0.0082807	2.08183	1.2875	Q9Y4B4	Helicase ARIP4
29.1944	29.4106	29.5279	29.405	28.5892	26.4872	28.5273	25.6072	NUDT21	+	1.49213	0.0117657	2.08173	1.18948	O43809	Cleavage and polyadenylation specificity factor subunit 5
25.2797	27.8485	28.3268	28.4447	25.5092	25.1917	25.2508	25.6267	ZMYM3	+	1.49088	0.0117534	2.0803	1.18861	Q14202	Zinc finger MYM-type protein 3
27.4215	27.5963	27.7432	27.8215	26.0594	25.3826	25.6491	25.1791	DUS3L	+	4.21691	0.00336462	2.0781	1.71812	Q96G46	tRNA-dihydrouridine(47) synthase [NAD(P)(+)]-like
27.907	27.6709	28.1644	27.8208	25.3436	25.6999	26.0785	26.1437	MAP7D1	+	4.17882	0.00332857	2.07439	1.71099	Q3KQU3	MAP7 domain-containing protein 1
27.3614	28.0224	28.1869	27.869	25.9382	25.9161	25.6441	25.649	PINX1	+	4.37652	0.00321179	2.07309	1.73336	Q96BK5	PIN2/TERF1-interacting telomerase inhibitor 1
31.075	30.9402	31.3628	31.0931	29.7632	27.0807	29.9866	29.3602	CDKN2AIP	+	1.65902	0.00990939	2.07011	1.23649	Q9NXV6	CDKN2A-interacting protein
27.9582	27.98	27.9207	28.1915	25.7353	26.5511	25.4517	26.0333	DROSHA	+	3.84612	0.00337884	2.06974	1.6655	Q9NRR4	Ribonuclease 3
28.5658	28.258	29.1607	28.6471	26.5735	25.6821	28.2715	25.8464	STAT5A	+	1.7985	0.00901038	2.0645	1.27368	P42229	Signal transducer and activator of transcription 5A
28.2707	28.2557	28.4121	28.213	27.5887	26.0845	26.3244	24.904	USP28	+	2.01479	0.00697185	2.06245	1.32889	Q96RU2	Ubiquitin carboxyl-terminal hydrolase 28
28.8641	29.3314	29.3884	30.1203	28.1329	25.4708	28.4179	27.4386	SFSWAP	+	1.55808	0.0112704	2.06102	1.20319	Q12872	Splicing factor, suppressor of white-apricot homolog
32.6629	32.8134	32.6483	32.5572	30.4401	31.1413	31.1438	29.725	RPL18A	+	3.0145	0.0039521	2.05794	1.53215	Q02543	60S ribosomal protein L18a
27.1884	27.4674	28.4013	27.6385	25.2388	26.4245	25.1346	25.6693	CBL	+	2.71858	0.00442674	2.05708	1.47832	P22681	E3 ubiquitin-protein ligase CBL
36.194	36.0493	36.2026	36.2369	33.9956	33.7729	34.2423	34.4524	HNRNPL	+	4.97182	0.00299807	2.05493	1.78179	P14866	Heterogeneous nuclear ribonucleoprotein L
28.1989	27.8945	28.7745	28.2628	27.3583	26.6147	24.5514	26.3902	UNK	+	1.78201	0.00937915	2.05401	1.26521	Q9C0B0	RING finger protein unkempt homolog
27.7214	27.6536	27.573	27.4583	25.4514	25.2834	25.8293	25.6382	SUPV3L1	+	5.37245	0.0027668	2.05101	1.81394	Q8IYB8	ATP-dependent RNA helicase SUPV3L1, mitochondrial
27.9943	27.8359	27.9227	27.9021	26.3713	25.5487	25.8437	25.6963	DYRK1A	+	4.53026	0.00320588	2.04877	1.73312	Q13627	Dual specificity tyrosine-phosphorylation-regulated kinase 1A
28.8882	28.7443	28.5142	28.2284	27.6703	25.8546	27.1273	25.5285	NSUN5	+	2.08218	0.00698885	2.04859	1.33939	Q96P11	Probable 28S rRNA (cytosine-C(5))-methyltransferase
32.7988	33.0585	33.1705	32.9606	31.5609	28.9902	31.5627	31.6897	ABCF1	+	1.6782	0.00999779	2.04623	1.23342	Q8NE71	ATP-binding cassette sub-family F member 1
31.0638	31.0104	31.156	30.9684	29.0459	28.8285	29.118	29.074	MSI2	+	6.74132	0.00216631	2.03302	1.88928	Q96DH6	RNA-binding protein Musashi homolog 2
37.3567	37.0747	37.1354	37.1888	35.1933	35.0125	35.1095	35.3147	HNRNPK	+	6.35705	0.00239501	2.0314	1.86673	P61978	Heterogeneous nuclear ribonucleoprotein K
29.8236	30.0559	30.3572	30.3243	29.3858	25.1691	28.6646	29.217	PEF1	+	1.05307	0.0236186	2.03115	1.01563	Q9UBV8	Peflin
27.6808	29.4287	29.3182	28.9762	26.1273	26.5392	28.4222	26.1916	LY75	+	1.62605	0.0106967	2.03091	1.21292	O60449	Lymphocyte antigen 75
27.9039	28.0162	28.1845	27.8852	27.7372	25.2184	25.8201	25.0928	VAC14	+	1.78612	0.00946364	2.03036	1.2573	Q08AM6	Protein VAC14 homolog
27.9638	27.7786	28.0575	27.8436	26.7653	26.2661	25.5674	24.9408	TTC37	+	2.61662	0.00515556	2.02599	1.44298	Q6PGP7	Tetratricopeptide repeat protein 37
28.0015	28.1588	28.0964	27.9485	27.3878	25.4907	25.3732	25.8552	RSBN1L	+	2.30745	0.00614267	2.02459	1.37959	Q6PCB5	Round spermatid basic protein 1-like protein
25.2837	27.7823	28.3084	28.3466	25.0303	25.3565	25.4077	25.8306	SMAP	+	1.45785	0.0134075	2.02401	1.15967	O00193	Small acidic protein
32.247	32.2771	32.6308	32.7261	30.3637	30.4611	30.2976	30.6661	EWSR1	+	5.05552	0.00312713	2.02314	1.76536	Q01844	RNA-binding protein EWS
27.1696	27.6103	28.5795	28.0928	25.131	26.0346	26.2053	25.9943	XPC	+	2.69904	0.00475978	2.02175	1.45637	Q01831	DNA repair protein complementing XP-C cells
27.3583	28.6032	28.4863	28.5234	26.5962	26.1277	26.1954	25.9775	VDAC1	+	3.10202	0.00392273	2.01859	1.52464	P21796	Voltage-dependent anion-selective channel protein 1
27.7912	27.7172	27.8794	27.5405	25.4103	26.1563	25.2951	26.0029	KIN	+	3.96384	0.00331658	2.01587	1.64527	O60870	DNA/RNA-binding protein KIN17
31.4206	31.3559	31.4202	30.9921	30.4919	25.8934	30.4745	30.2696	TRIM25	+	0.898451	0.0330673	2.01482	0.943508	Q14258	E3 ubiquitin/ISG15 ligase TRIM25
27.3648	26.9115	28.6464	27.4615	25.5417	25.1239	25.5912	26.0754	NBEAL2	+	2.52884	0.00568792	2.013	1.41942	Q6ZNJ1	Neurobeachin-like protein 2
28.782	28.9224	28.9809	29.2591	28.4473	24.9611	28.4579	26.0272	C9orf114	+	1.19561	0.0183942	2.01274	1.06665	Q5T280	Putative methyltransferase C9orf114
28.6613	28.6707	29.2862	28.6492	28.1192	25.7651	27.8218	25.5167	OSBPL8	+	1.55976	0.0118502	2.01116	1.18653	Q9BZF1	Oxysterol-binding protein-related protein 8
29.2272	28.8867	28.9579	28.8184	28.2691	26.2885	28.0967	25.1972	PUS1	+	1.44741	0.013739	2.00967	1.15167	Q9Y606	tRNA pseudouridine synthase A, mitochondrial
27.6246	27.8157	27.9282	27.3035	24.7267	25.3123	26.7522	25.8469	KIAA1524	+	2.36374	0.00604688	2.00844	1.38388	Q8TCG1	Protein CIP2A
27.5086	27.4076	27.8469	27.2902	25.1898	24.9353	26.2424	25.6618	CKAP2L	+	3.17813	0.00394619	2.006	1.52953	Q8IYA6	Cytoskeleton-associated protein 2-like
31.9633	31.7839	31.7697	31.7191	30.1494	29.2245	29.8987	29.945	PUF60	+	4.14851	0.00335593	2.0046	1.65974	Q9UHX1	Poly(U)-binding-splicing factor PUF60
26.6002	27.7752	28.4649	27.2445	25.7857	25.3294	25.6248	25.3283	GBF1	+	2.55247	0.00569565	2.0041	1.41958	Q92538	Golgi-specific brefeldin A-resistance guanine nucleotide exchange factor 1
28.1265	27.9254	27.8331	27.7751	26.5821	25.7963	26.1833	25.0846	VPS16	+	3.05584	0.00419796	2.00344	1.50851	Q9H269	Vacuolar protein sorting-associated protein 16 homolog
28.6811	28.8695	29.0543	29.1936	27.3886	25.4625	26.7303	28.2074	NIFK	+	1.83418	0.00949601	2.00244	1.25905	Q9BYG3	MKI67 FHA domain-interacting nucleolar phosphoprotein
29.4621	29.2317	29.7097	29.489	28.5696	25.4485	28.062	27.8044	HARS	+	1.54161	0.0121198	2.00198	1.17795	P12081	Histidine--tRNA ligase, cytoplasmic
28.7507	28.295	28.4015	28.379	26.1353	25.534	27.7784	26.3741	TBL2	+	2.20674	0.00695477	2.00108	1.34695	Q9Y4P3	Transducin beta-like protein 2
29.6572	29.4277	30.0037	29.5841	28.6231	25.4446	28.6529	27.9542	CTPS1	+	1.39201	0.0149785	1.99946	1.13065	P17812	CTP synthase 1
26.6871	27.563	27.3686	27.3525	25.3449	25.3552	25.3962	24.8804	SHKBP1	+	3.92643	0.00325658	1.99861	1.62916	Q8TBC3	SH3KBP1-binding protein 1
31.1349	31.3119	31.702	31.3539	30.1841	26.7721	30.59	29.9642	CHD4	+	1.18711	0.0190411	1.99811	1.05939	Q14839	Chromodomain-helicase-DNA-binding protein 4
29.3972	29.1037	29.0501	29.1886	28.7348	25.3724	28.3395	26.3057	LSG1	+	1.31274	0.0159887	1.99682	1.10353	Q9H089	Large subunit GTPase 1 homolog
27.4685	27.6703	27.2518	27.6691	25.3218	25.5058	25.1381	26.1108	AURKB	+	3.85287	0.00328874	1.99574	1.6181	Q96GD4	Aurora kinase B
29.2281	28.9455	29.4404	28.9001	27.0948	26.0945	27.2018	28.1425	USP15	+	2.41466	0.00600524	1.99514	1.38794	Q9Y4E8	Ubiquitin carboxyl-terminal hydrolase 15
26.8564	27.9769	28.1773	28.2886	25.8276	24.6775	27.5734	25.2413	HSPBP1	+	1.51646	0.0126006	1.99485	1.16796	Q9NZL4	Hsp70-binding protein 1
28.8046	27.7612	29.798	28.7371	26.954	25.8347	27.2981	27.0396	HK2	+	2.03765	0.00754177	1.99366	1.30536	P52789	Hexokinase-2
29.1262	28.784	28.8583	28.7828	26.9574	25.6509	28.4039	26.5903	TBL3	+	1.86094	0.00950685	1.98722	1.2598	Q12788	Transducin beta-like protein 3
32.6238	32.7225	33.2318	32.72	31.2192	30.598	31.1391	30.4056	NOP58	+	3.74155	0.00333014	1.98402	1.59627	Q9Y2X3	Nucleolar protein 58
25.6309	26.9457	28.3816	28.1291	25.1564	25.9846	24.9752	25.0406	TMSB4X	+	1.59046	0.0119501	1.98264	1.18542	P62328	Thymosin beta-4;Hematopoietic system regulatory peptide
25.4837	28.5836	26.2044	28.6675	26.0346	24.1437	25.6744	25.1646	PDAP1	+	1.13426	0.0218699	1.98047	1.03468	Q13442	28 kDa heat- and acid-stable phosphoprotein
24.9624	28.0474	28.4428	28.504	25.8526	24.4082	25.43	26.3455	MFAP1	+	1.09414	0.0233119	1.98009	1.01907	P55081	Microfibrillar-associated protein 1
29.9751	30.2363	30.4999	30.5057	28.7772	26.2582	29.1526	29.1089	NUDC	+	1.51082	0.0133036	1.98002	1.16118	Q9Y266	Nuclear migration protein nudC
28.8244	28.672	29.131	28.7548	28.359	25.9941	28.0486	25.0616	DENND1C	+	1.30947	0.0161536	1.97972	1.09718	Q8IV53	DENN domain-containing protein 1C
28.6773	28.0868	28.3238	28.4315	28.6533	25.2822	26.0058	25.6771	TRIM22	+	1.3632	0.0157505	1.97526	1.11358	Q8IYM9	E3 ubiquitin-protein ligase TRIM22
27.8064	27.7403	27.6917	27.2393	25.9599	25.9596	24.8656	25.808	FLOT2	+	3.27861	0.00391691	1.97113	1.52426	Q14254	Flotillin-2
32.2137	32.2554	32.5248	32.0667	31.2204	29.0517	30.962	29.9468	NUP98	+	2.09255	0.00745389	1.9699	1.30764	P52948	Nuclear pore complex protein Nup98-Nup96;Nuclear pore complex protein Nup98;Nuclear pore complex protein Nup96
24.7037	28.3617	27.2943	28.6624	25.3177	24.8394	25.9064	25.0817	DDX31	+	1.10699	0.0230144	1.96926	1.02118	Q9H8H2	Probable ATP-dependent RNA helicase DDX31
38.8527	38.7032	38.48	38.7337	36.7378	36.5475	36.5875	37.0247	HNRNPA2B1	+	5.21829	0.00323562	1.96802	1.73665	P22626	Heterogeneous nuclear ribonucleoproteins A2/B1
28.0912	28.3355	29.0707	28.4094	27.9962	25.7861	25.7044	26.5637	UBA7	+	1.86042	0.00969179	1.96412	1.25035	P41226	Ubiquitin-like modifier-activating enzyme 7
25.7282	27.632	28.4499	27.7383	25.5135	25.1831	26.0835	24.9269	CLIP1	+	1.67283	0.0113615	1.96032	1.20022	P30622	CAP-Gly domain-containing linker protein 1
29.2677	29.7798	29.8613	30.0974	27.7722	26.1657	28.3507	28.8908	AKAP8L	+	1.72181	0.0107452	1.95669	1.21195	Q9ULX6	A-kinase anchor protein 8-like
26.0455	28.706	29.3625	26.3522	24.8028	26.0136	26.1162	25.7385	SYMPK	+	1.15707	0.0219117	1.9488	1.03443	Q92797	Symplekin
28.5728	28.9895	29.3824	29.2523	28.6724	25.6168	28.2166	25.9098	ADNP	+	1.28846	0.0171272	1.94535	1.07955	Q9H2P0	Activity-dependent neuroprotector homeobox protein
28.918	29.0361	29.1197	28.8188	29.1185	24.7061	29.4539	24.835	AHCYL1	+	0.727244	0.0496016	1.94483	0.842913	O43865	Putative adenosylhomocysteinase 2
30.3339	30.2891	30.7649	30.1544	29.4864	26.2279	29.2308	28.8195	RPS6	+	1.36268	0.0160038	1.94441	1.10355	P62753	40S ribosomal protein S6
32.3486	32.3516	32.014	32.1955	30.989	29.7719	30.4025	29.9754	G3BP1	+	3.34694	0.00404699	1.94273	1.51699	Q13283	Ras GTPase-activating protein-binding protein 1
27.612	27.336	27.3869	27.1638	25.5796	24.9378	25.8451	25.3674	PIBF1	+	4.01234	0.0032256	1.94223	1.60148	Q8WXW3	Progesterone-induced-blocking factor 1
33.0874	33.4293	34.0608	33.5921	31.6722	30.6925	31.8509	32.2029	TAF15	+	2.6448	0.00597071	1.93775	1.40269	Q92804	TATA-binding protein-associated factor 2N
33.1564	33.3792	33.4235	33.5614	31.8296	30.8889	31.4869	31.566	RBM4	+	3.97261	0.00331429	1.93729	1.59356	Q9BWF3	RNA-binding protein 4
25.6174	28.0745	28.7896	28.3955	26.3334	26.2185	25.046	25.5397	ZNF106	+	1.32676	0.0165259	1.93484	1.08891	Q9H2Y7	Zinc finger protein 106
29.2689	28.8587	28.5558	28.5146	28.1781	25.8295	27.3902	26.0661	DARS2	+	1.79472	0.0103983	1.93351	1.22164	Q6PI48	Aspartate--tRNA ligase, mitochondrial
25.217	28.4744	28.303	28.6718	25.5321	25.5869	26.0478	25.7665	CCNL1	+	1.23432	0.01945	1.9332	1.05744	Q9UK58	Cyclin-L1
29.0285	28.9778	28.9598	28.3355	26.0213	26.4019	28.5332	26.6219	MTHFD2	+	1.78953	0.0103197	1.93087	1.21928	P13995	Bifunctional methylenetetrahydrofolate dehydrogenase/cyclohydrolase, mitochondrial;NAD-dependent methylenetetrahydrofolate dehydrogenase;Methenyltetrahydrofolate cyclohydrolase
27.9707	28.0317	28.0358	28.2989	25.1252	26.0056	26.9163	26.5771	SCYL1	+	2.54043	0.00613472	1.92823	1.37888	Q96KG9	N-terminal kinase-like protein
29.0178	28.6857	28.6889	28.6145	28.225	25.5648	27.8683	25.6365	GRK6	+	1.44533	0.0152381	1.92808	1.12377	P43250	G protein-coupled receptor kinase 6
31.3532	31.0215	31.0072	30.7836	29.3757	29.1255	29.4905	28.466	VPS35	+	3.53149	0.00395802	1.92694	1.53236	Q96QK1	Vacuolar protein sorting-associated protein 35
28.5033	28.2937	28.243	28.6984	27.9642	25.2683	25.2079	27.5915	OASL	+	1.38359	0.0159318	1.92663	1.10437	Q15646	2-5-oligoadenylate synthase-like protein
31.7512	32.37	32.4174	32.2573	31.1588	29.9666	30.9111	29.074	LDHA	+	2.0676	0.00868134	1.92133	1.28059	P00338	L-lactate dehydrogenase A chain
25.6971	28.4225	29.0314	28.3767	26.327	25.8129	26.2224	25.4838	MMS19	+	1.33197	0.0166072	1.92039	1.086	Q96T76	MMS19 nucleotide excision repair protein homolog
31.3683	32.2403	31.7128	31.7421	30.6908	29.0697	30.0177	29.6038	EIF3C;EIF3CL	+	2.5978	0.00606266	1.92037	1.38522	Q99613;B5ME19	Eukaryotic translation initiation factor 3 subunit C;Eukaryotic translation initiation factor 3 subunit C-like protein
28.5719	25.5223	28.3415	28.0512	25.9773	25.9619	25.3313	25.54	CAMK4	+	1.41664	0.0157053	1.9191	1.11206	Q16566	Calcium/calmodulin-dependent protein kinase type IV
29.6293	29.5072	29.7682	29.5347	29.3559	25.5391	28.2977	27.5906	WAPAL	+	1.25594	0.0190742	1.914	1.059	Q7Z5K2	Wings apart-like protein homolog
28.9656	28.9046	28.7767	28.6484	29.2842	24.8984	28.8678	24.5961	CTNNBL1	+	0.747831	0.0487801	1.91222	0.847616	Q8WYA6	Beta-catenin-like protein 1
27.3756	28.4382	27.197	27.0373	24.5648	26.3427	25.2351	26.2721	FAM111A	+	1.93413	0.00979955	1.90835	1.24485	Q96PZ2	Protein FAM111A
28.4945	28.2701	27.7406	28.0078	27.9151	25.955	24.7706	26.2407	MRPL45	+	1.537	0.0140119	1.90789	1.14343	Q9BRJ2	39S ribosomal protein L45, mitochondrial
31.8318	31.6058	32.4327	31.6908	30.5177	29.5548	30.4947	29.3824	DOCK2	+	2.76417	0.0058874	1.90285	1.4046	Q92608	Dedicator of cytokinesis protein 2
28.7127	28.8541	27.8926	28.6241	26.3423	26.2349	28.4943	25.4086	NACA	+	1.4741	0.0154058	1.90084	1.12291	E9PAV3	Nascent polypeptide-associated complex subunit alpha, muscle-specific form
26.8011	27.5137	28.117	26.6517	24.6245	26.4134	26.0718	24.3717	DDX54	+	1.67498	0.0121324	1.90051	1.17809	Q8TDD1	ATP-dependent RNA helicase DDX54
29.6257	28.8719	28.8299	28.8116	28.833	25.83	28.6283	25.2481	ALDH6A1	+	1.03337	0.0285581	1.89993	0.974012	Q02252	Methylmalonate-semialdehyde dehydrogenase [acylating], mitochondrial
28.331	28.1633	27.7842	27.9541	26.4866	25.1663	26.2304	26.7499	TIMM44	+	2.68448	0.00595263	1.89987	1.38956	O43615	Mitochondrial import inner membrane translocase subunit TIM44
27.5234	27.1565	27.7782	27.5427	26.9823	24.4057	25.5431	25.4755	ZHX2	+	1.88603	0.0101818	1.89857	1.2295	Q9Y6X8	Zinc fingers and homeoboxes protein 2
28.948	28.6769	28.5503	28.6678	28.1997	25.6992	28.0736	25.2876	SRPR	+	1.30491	0.0180505	1.89576	1.06943	P08240	Signal recognition particle receptor subunit alpha
28.1442	28.469	28.2048	25.8169	26.2116	25.2386	25.4767	26.1261	UHRF1	+	1.54027	0.014498	1.89546	1.13987	Q96T88	E3 ubiquitin-protein ligase UHRF1
31.0787	30.7603	30.4704	30.5913	30.095	27.5648	29.0424	28.6208	UFL1	+	1.89633	0.0100724	1.89444	1.23018	O94874	E3 UFM1-protein ligase 1
26.3495	28.6858	29.1165	28.327	26.4064	26.205	26.1911	26.1112	KIAA1429	+	1.66172	0.0126653	1.89126	1.17108	Q69YN4	Protein virilizer homolog
29.2806	29.3414	29.2138	28.8972	25.344	25.203	29.2167	29.4067	RPL37A	+	0.802696	0.0430561	1.89063	0.870896	P61513	60S ribosomal protein L37a
28.0163	28.0266	27.7516	27.4768	25.6513	26.1531	25.6077	26.3002	BPNT1	+	3.88227	0.00393902	1.8898	1.55112	O95861	3(2),5-bisphosphate nucleotidase 1
31.7651	31.2618	31.0901	31.2129	30.5601	28.6875	29.7452	28.7911	SHMT2	+	2.17355	0.00827103	1.8865	1.28728	P34897	Serine hydroxymethyltransferase, mitochondrial
28.607	28.1977	28.1423	28.1396	27.4295	25.2519	26.0121	26.8515	METTL16	+	2.07068	0.00936842	1.88543	1.26521	Q86W50	Methyltransferase-like protein 16
29.4571	28.8785	29.1481	29.0646	28.7273	25.8047	29.1351	25.3478	GIMAP8	+	0.982504	0.0326812	1.88337	0.949311	Q8ND71	GTPase IMAP family member 8
30.4027	30.1396	30.1377	30.0705	30.5054	26.4312	26.0063	30.2823	MAP2K1	+	0.765929	0.0482083	1.88134	0.850725	Q02750	Dual specificity mitogen-activated protein kinase kinase 1
28.666	28.8111	28.7171	28.4472	28.3647	25.5147	28.5594	24.7202	LGALS9	+	0.975936	0.0331128	1.87062	0.943389	O00182	Galectin-9
34.1759	34.3593	34.3589	34.2763	32.645	31.8527	32.7848	32.4271	DDX5	+	3.94787	0.00391515	1.8652	1.54176	P17844	Probable ATP-dependent RNA helicase DDX5
28.0115	27.9473	28.4783	27.9751	27.3497	26.0998	26.2666	25.2387	TERF2	+	2.21186	0.00843874	1.86438	1.28462	Q15554	Telomeric repeat-binding factor 2
27.5918	28.7571	28.3615	25.8903	25.3853	25.3167	26.52	25.9428	GOLPH3	+	1.43701	0.0160225	1.85899	1.09754	Q9H4A6	Golgi phosphoprotein 3
27.1329	27.796	28.0096	27.4675	25.2293	26.4114	26.1946	25.1355	NVL	+	2.56779	0.00697229	1.85881	1.34776	O15381	Nuclear valosin-containing protein-like
28.9523	29.1899	29.1871	28.8094	28.9228	25.5501	28.6886	25.5471	APOL3	+	1.01216	0.0315559	1.85752	0.954489	O95236	Apolipoprotein L3
27.9937	27.7009	28.9668	28.4805	26.8943	26.491	25.471	26.8642	PPP6R3	+	2.28281	0.00812766	1.85538	1.29416	Q5H9R7	Serine/threonine-protein phosphatase 6 regulatory subunit 3
30.1444	29.9947	30.0101	29.5513	28.9892	25.4713	28.8454	28.9758	TNFAIP3	+	1.10389	0.026902	1.85471	0.988367	P21580	Tumor necrosis factor alpha-induced protein 3;A20p50;A20p37
28.987	28.4831	28.6126	28.1055	27.6413	25.6885	27.7186	25.7239	RRM1	+	1.67457	0.0134211	1.85399	1.15995	P23921	Ribonucleoside-diphosphate reductase large subunit
26.4046	27.7757	28.8357	27.0602	24.8514	25.7985	26.448	25.5675	ASCC3	+	1.62377	0.0138504	1.85272	1.14644	Q8N3C0	Activating signal cointegrator 1 complex subunit 3
29.1201	28.38	28.1987	27.503	27.9017	24.697	27.5722	25.6334	ADSL	+	1.1581	0.0249172	1.84938	1.00609	P30566	Adenylosuccinate lyase
28.3445	28.5485	25.4135	28.304	26.0823	25.5234	26.6769	24.9374	RBM47	+	1.16017	0.0249254	1.84763	1.00629	A0AV96	RNA-binding protein 47
29.4283	29.2169	29.19	29.2154	28.8132	25.9169	27.9297	27.0038	LIG3	+	1.59728	0.0145627	1.84674	1.13726	P49916	DNA ligase 3
27.7869	27.8808	28.1194	27.7725	27.4229	26.5731	25.2788	24.898	ANKLE2	+	1.69612	0.0130935	1.84669	1.16248	Q86XL3	Ankyrin repeat and LEM domain-containing protein 2
29.5842	29.6282	29.6372	29.5275	28.1799	25.9533	29.1381	27.7269	EIF2A	+	1.48531	0.0157154	1.84472	1.10623	Q9BY44	Eukaryotic translation initiation factor 2A;Eukaryotic translation initiation factor 2A, N-terminally processed
32.4537	32.5311	33.0503	32.3126	30.3453	31.3223	30.9404	30.3724	RPL4	+	3.17905	0.00545604	1.8418	1.4323	P36578	60S ribosomal protein L4
29.6432	29.8757	29.5985	29.8103	28.4603	24.737	29.4864	28.8784	LGALS3	+	0.862349	0.0403175	1.84141	0.887803	P17931	Galectin-3
28.4337	28.9607	24.9577	27.8545	25.4466	26.0015	26.2441	25.1489	PDIA4	+	1.0245	0.0315051	1.84137	0.954985	P13667	Protein disulfide-isomerase A4
27.5249	28.0934	27.7892	27.4792	26.2721	25.329	25.3288	26.5915	ZNF451	+	2.69355	0.0068046	1.84131	1.35944	Q9Y4E5	Zinc finger protein 451
29.6519	29.0543	29.8157	29.0128	28.8072	25.0461	28.7806	27.5488	GPD2	+	1.0503	0.0301507	1.83802	0.963889	P43304	Glycerol-3-phosphate dehydrogenase, mitochondrial
36.6235	36.168	35.9657	36.165	34.202	34.3764	34.5812	34.4195	HNRNPD	+	4.58617	0.00372283	1.83578	1.58313	Q14103	Heterogeneous nuclear ribonucleoprotein D0
28.055	26.3806	28.558	28.2079	25.8873	25.9948	25.2642	26.7143	CPPED1	+	1.74546	0.0126264	1.8352	1.16994	Q9BRF8	Serine/threonine-protein phosphatase CPPED1
37.6247	37.4443	37.264	37.5356	35.8504	35.4105	35.608	35.6836	HNRNPH1	+	5.31035	0.00327273	1.82902	1.6339	P31943	Heterogeneous nuclear ribonucleoprotein H;Heterogeneous nuclear ribonucleoprotein H, N-terminally processed
28.7162	28.6591	28.4768	28.2819	28.0714	25.4888	27.8334	25.4412	WDR3	+	1.33933	0.0194897	1.8248	1.05698	Q9UNX4	WD repeat-containing protein 3
27.6966	25.6565	27.8545	27.5251	25.8249	24.9112	26.125	24.5727	SPCS2	+	1.55753	0.0155988	1.82477	1.1185	Q15005	Signal peptidase complex subunit 2
28.7202	25.5495	27.9335	28.0764	25.5045	25.6782	26.3755	25.4435	RPL32	+	1.33362	0.0197799	1.81949	1.05347	P62910	60S ribosomal protein L32
28.7621	28.2589	28.2785	27.9441	27.2166	26.4125	25.7249	26.6236	MRPS27	+	2.68488	0.00698747	1.8165	1.34449	Q92552	28S ribosomal protein S27, mitochondrial
28.739	28.6328	28.9956	28.9171	24.6091	25.6507	28.9414	28.8176	VAPB	+	0.818785	0.0450563	1.8164	0.862292	O95292	Vesicle-associated membrane protein-associated protein B/C
33.2271	33.0379	32.7361	33.0198	32.4004	29.3434	31.5925	31.4236	SYNE1	+	1.47973	0.0162123	1.81521	1.09402	Q8NF91	Nesprin-1
24.825	28.2557	25.0619	28.9001	25.5129	23.9251	25.6496	24.6971	CD27	+	0.796054	0.0479388	1.8145	0.851255	P26842	CD27 antigen
27.3614	27.2477	27.107	27.1004	25.9294	25.0267	25.8513	24.7519	NOL10	+	3.02345	0.00591557	1.81432	1.39418	Q9BSC4	Nucleolar protein 10
25.6499	29.0119	26.7525	28.953	25.1984	26.229	26.1233	25.5781	SSR1	+	1.08506	0.0292632	1.80963	0.968699	P43307	Translocon-associated protein subunit alpha
31.5806	31.3261	31.5338	31.2369	30.422	29.0068	30.1128	28.9015	VAV1	+	2.4304	0.00799524	1.80862	1.29779	P15498	Proto-oncogene vav
30.6665	30.2629	30.6414	30.6486	29.1718	27.8576	29.3503	28.6201	NPEPPS	+	2.68092	0.00697157	1.8049	1.3375	P55786	Puromycin-sensitive aminopeptidase
29.7532	29.6588	30.8827	30.1546	28.8323	26.5724	29.0872	28.7826	PAICS	+	1.48639	0.01661	1.79368	1.08796	P22234	Multifunctional protein ADE2;Phosphoribosylaminoimidazole-succinocarboxamide synthase;Phosphoribosylaminoimidazole carboxylase
27.5574	28.1585	27.9412	27.9876	25.5409	25.5971	25.323	28.012	MRPL46	+	1.49087	0.0165106	1.79292	1.08888	Q9H2W6	39S ribosomal protein L46, mitochondrial
28.6636	28.5024	28.2887	28.1985	27.4308	25.5759	28.1436	25.3362	NUDCD1	+	1.37112	0.0196092	1.79171	1.05508	Q96RS6	NudC domain-containing protein 1
28.6255	28.5881	28.8861	28.34	28.3265	25.1702	28.3923	25.3873	RAB3GAP2	+	1.03147	0.0330712	1.79088	0.943822	Q9H2M9	Rab3 GTPase-activating protein non-catalytic subunit
27.559	27.4048	27.6316	26.9111	25.2151	25.3392	25.8349	25.9553	MAP7D3	+	3.48789	0.00528907	1.7905	1.43967	Q8IWC1	MAP7 domain-containing protein 3
26.946	27.4703	27.3146	25.8405	25.2826	25.4164	24.485	25.2256	PNO1	+	2.26011	0.00948519	1.79047	1.25808	Q9NRX1	RNA-binding protein PNO1
28.0808	27.8646	27.66	28.0838	27.2438	25.6724	25.5961	26.0264	SUZ12	+	2.40047	0.00865505	1.7876	1.28176	Q15022	Polycomb protein SUZ12
28.5534	28.6264	28.6321	27.8064	29.4009	24.5949	26.5658	25.9182	TNFRSF1B	+	0.870096	0.0417724	1.78465	0.87774	P20333	Tumor necrosis factor receptor superfamily member 1B;Tumor necrosis factor receptor superfamily member 1b, membrane form;Tumor necrosis factor-binding protein 2
32.9484	32.7899	32.7854	32.5755	31.5563	30.4314	31.5186	30.4629	UPF1	+	2.81995	0.00694605	1.78251	1.34626	Q92900	Regulator of nonsense transcripts 1
31.3788	31.1155	31.4203	30.9042	30.7524	26.5013	30.293	30.1532	SUN2	+	0.912092	0.039866	1.77972	0.894194	Q9UH99	SUN domain-containing protein 2
26.0605	25.7297	28.2149	28.3767	25.4015	25.0653	25.2581	25.5426	TUBA1C	+	1.34675	0.0210438	1.77863	1.04348	Q9BQE3	Tubulin alpha-1C chain
28.1216	25.668	28.1502	27.8572	27.3156	24.8686	25.1095	25.4027	WRNIP1	+	1.13723	0.0281576	1.77512	0.97671	Q96S55	ATPase WRNIP1
[truncated: 2,172 more rows]

## Sheet: Mouse OOPS Th0
LFQ intensity CL_RNase_organic_1	LFQ intensity CL_RNase_organic_2	LFQ intensity CL_RNase_organic_3	LFQ intensity nCL_RNase_organic_1	LFQ intensity nCL_RNase_organic_2	LFQ intensity nCL_RNase_organic_3	T-test Significant	-Log Student's T-test p-value CL_R_org_NL_R_org	Student's T-test q-value CL_R_org_NL_R_org	Student's T-test Difference CL_R_org_NL_R_org	Student's T-test Test statistic CL_R_org_NL_R_org	T: Majority protein IDs	T: Protein names	T: Gene names
[truncated: 2,803 more rows]

[truncated: 8 more sheets: uniquely ID-ed in OOPS, RBP's unique in human CD4, Output Human OOPS Th0, Output Mouse OOPS Th0, Output Human RNA-IC Th0, Output Human RNA-IC iTreg, Output Mouse RNA-IC Th0, Output Mouse RNA-IC iTreg]
