# Supplementary material for: Defining the RBPome of primary T helper cells to elucidate higher-order Roquin-mediated mRNA regulation
Source: Nat Commun. 2021 Sep 1;12:5208. doi: 10.1038/s41467-021-25345-5 (PMC8410761; doi:10.1038/s41467-021-25345-5)
Supplement: Supplementary file 5 — Supplementary Data 2 [file 41467_2021_25345_MOESM5_ESM.xlsx]

## Sheet: Supplementary Data 2
Supplementary Data 2
Hoefig et al.: ‘Defining the RBPome of T helper cells to study higher order post-transcriptional gene regulation’
Supplementary Data 2: Mass spectrometry data used to identify Roquin-1 preys in BioID experiments in T cells and in MEF cells. Each protein was quantified based on summed unique peptide intensities and normalisation to total peptide intensities to compensate for loading differences. Ratios were calculated based on mean accumulated peptide intensities per proteins and a protein was defined as a Ro…

## Sheet: Roquin-1 BioID T cell
										Normalized abundance											Raw abundance										Spectral counts
										GFP						roquin					GFP					roquin					GFP					roquin
Accession	Peptide count	Unique peptides	Confidence score	Gene symbol	ratio roquin/ GFP	T-TEST roquin/ GFP	Roquin interactor	Description	mean GFP	92-35546_HOK11060A2_BirA_GFP_1	92-35547_HOK11060A3_BirA_GFP_2	92-35548_HOK11060A4_BirA_GFP_3	92-35549_HOK11060A5_BirA_GFP_4	92-35550_HOK11060A6_BirA_GFP_5	mean roquin	92-35601_HOK11060A7_BirA_roquin_1	92-35602_HOK11060A8_BirA_roquin_2	92-35603_HOK11060A9_BirA_roquin_3	92-35604_HOK11060A10_BirA_roquin_4	92-35605_HOK11060A11_BirA_roquin_5	92-35546_HOK11060A2_BirA_GFP_1	92-35547_HOK11060A3_BirA_GFP_2	92-35548_HOK11060A4_BirA_GFP_3	92-35549_HOK11060A5_BirA_GFP_4	92-35550_HOK11060A6_BirA_GFP_5	92-35601_HOK11060A7_BirA_roquin_1	92-35602_HOK11060A8_BirA_roquin_2	92-35603_HOK11060A9_BirA_roquin_3	92-35604_HOK11060A10_BirA_roquin_4	92-35605_HOK11060A11_BirA_roquin_5	92-35546_HOK11060A2_BirA_GFP_1	92-35547_HOK11060A3_BirA_GFP_2	92-35548_HOK11060A4_BirA_GFP_3	92-35549_HOK11060A5_BirA_GFP_4	92-35550_HOK11060A6_BirA_GFP_5	92-35601_HOK11060A7_BirA_roquin_1	92-35602_HOK11060A8_BirA_roquin_2	92-35603_HOK11060A9_BirA_roquin_3	92-35604_HOK11060A10_BirA_roquin_4	92-35605_HOK11060A11_BirA_roquin_5
P46471	8	8	335.23	Psmc2	125.857	0.000228603	(+)	P46471|PRS7_MOUSE 26S protease regulatory subunit 7 OS=Mus musculus GN=Psmc2 PE=1 SV=5	4.4926e+06	2.26051e+06	8.29688e+06	3.36101e+06	4.68926e+06	3.85536e+06	5.65424e+08	6.79058e+08	5.89844e+08	5.71647e+08	5.82192e+08	4.04381e+08	1.05087e+06	1.52717e+07	1.07451e+07	1.52035e+07	6.92525e+06	6.79058e+08	3.62556e+08	6.34587e+08	3.71078e+08	2.25502e+08	0	4	6	7	5	0	0	0	0	0
Q4VGL6	84	74	7470.62	Rc3h1	77.8021	0.000176123	bait	Q4VGL6|RC3H1_MOUSE Roquin-1 OS=Mus musculus GN=Rc3h1 PE=1 SV=1	1.96673e+08	4.68728e+08	1.85767e+08	1.07614e+08	1.00389e+08	1.20867e+08	1.53016e+10	1.89543e+10	1.53477e+10	1.56842e+10	1.46495e+10	1.18721e+10	2.17903e+08	3.41932e+08	3.4404e+08	3.2548e+08	2.17109e+08	1.89543e+10	9.43371e+09	1.7411e+10	9.33733e+09	6.62043e+09	7	38	2	0	0	383	318	384	363	272
Q9QXS1	15	15	352.29	Plec	29.5181	0.000153345	(+)	Q9QXS1|PLEC_MOUSE Plectin OS=Mus musculus GN=Plec PE=1 SV=3	1.0524e+07	3.48955e+07	6.42357e+06	4.21084e+06	3.77275e+06	3.31721e+06	3.10647e+08	3.83429e+08	2.94817e+08	3.04389e+08	3.37268e+08	2.33333e+08	1.62223e+07	1.18236e+07	1.3462e+07	1.2232e+07	5.95859e+06	3.83429e+08	1.81214e+08	3.37903e+08	2.14968e+08	1.30118e+08	0	7	11	8	2	0	0	0	0	0
Q99PL5	9	9	310.11	Rrbp1	20.0951	0.00168599	(+)	Q99PL5|RRBP1_MOUSE Ribosome-binding protein 1 OS=Mus musculus GN=Rrbp1 PE=1 SV=2	2.87626e+06	3.72206e+06	2.88713e+06	3.293e+06	2.6761e+06	1.80301e+06	5.77989e+07	7.18431e+07	6.4483e+07	7.09866e+07	3.42638e+07	4.74179e+07	1.73032e+06	5.3142e+06	1.05277e+07	8.67641e+06	3.2387e+06	7.18431e+07	3.96354e+07	7.88024e+07	2.18391e+07	2.64424e+07	0	6	7	4	4	0	0	0	0	0
Q3UHK8	19	17	574.33	Tnrc6a	13.2236	0.00511954	(+)	Q3UHK8|TNR6A_MOUSE Trinucleotide repeat-containing gene 6A protein OS=Mus musculus GN=Tnrc6a PE=2 SV=1	998807	431841	1.13758e+06	1.204e+06	1.11526e+06	1.10535e+06	1.32078e+07	2.04149e+07	1.42508e+07	1.38521e+07	1.02272e+07	7.29391e+06	200755	2.09388e+06	3.84918e+06	3.6159e+06	1.98551e+06	2.04149e+07	8.75947e+06	1.53773e+07	6.51861e+06	4.06743e+06	0	2	3	6	3	9	3	7	2	1
Q80TM6	2	2	70.55	R3hdm2	12.5047	0.0193467	(+)	Q80TM6|R3HD2_MOUSE R3H domain-containing protein 2 OS=Mus musculus GN=R3hdm2 PE=1 SV=2	40852.8	87098.7	60306.7	21084.4	8016.85	27757.4	510851	986302	533463	322214	316399	395879	40490.7	111004	67406.8	25992.1	49859.7	986302	327900	357690	201667	220761	0	0	0	0	0	0	0	0	0	1
O08583	2	2	42.44	Alyref	12.3647	0.0010163	(+)	O08583|THOC4_MOUSE THO complex subunit 4 OS=Mus musculus GN=Alyref PE=1 SV=3	1.16214e+06	496257	1.56705e+06	1.43205e+06	1.33481e+06	980526	1.43695e+07	1.55316e+07	1.35621e+07	1.56374e+07	1.8305e+07	8.81138e+06	230701	2.88439e+06	4.57825e+06	4.32769e+06	1.76129e+06	1.55316e+07	8.33613e+06	1.73591e+07	1.16673e+07	4.91364e+06	0	1	1	2	0	0	0	0	0	0
Q6ZQ08	30	29	907.05	Cnot1	10.5031	0.00259389	(+)	Q6ZQ08|CNOT1_MOUSE CCR4-NOT transcription complex subunit 1 OS=Mus musculus GN=Cnot1 PE=1 SV=2	2.67299e+06	2.44278e+06	4.44302e+06	2.0293e+06	2.90085e+06	1.54898e+06	2.80746e+07	3.29078e+07	3.953e+07	2.47327e+07	2.66812e+07	1.65214e+07	1.13561e+06	8.17807e+06	6.48767e+06	9.40511e+06	2.78237e+06	3.29078e+07	2.42977e+07	2.74559e+07	1.70061e+07	9.21308e+06	0	0	0	1	1	17	12	13	5	6
Q91XU3	2	2	56.23	Pip4k2c	9.37001	0.034386	(+)	Q91XU3|PI42C_MOUSE Phosphatidylinositol 5-phosphate 4-kinase type-2 gamma OS=Mus musculus GN=Pip4k2c PE=1 SV=1	329775	563905	214411	235210	163866	471484	3.09e+06	5.09648e+06	4.31417e+06	2.56608e+06	3.46234e+06	10934.5	262150	394657	751966	531285	846911	5.09648e+06	2.65177e+06	2.84861e+06	2.20683e+06	6097.58	0	0	2	0	0	0	0	0	0	0
Q8K2F8	4	4	165.15	Lsm14a	8.41204	0.0118896	(+)	Q8K2F8|LS14A_MOUSE Protein LSM14 homolog A OS=Mus musculus GN=Lsm14a PE=1 SV=1	756553	1.25962e+06	765331	574475	700606	482732	6.36416e+06	9.52928e+06	5.85348e+06	8.77464e+06	5.32273e+06	2.34065e+06	585577	1.40871e+06	1.83659e+06	2.27149e+06	867115	9.52928e+06	3.59793e+06	9.74074e+06	3.3926e+06	1.30526e+06	0	3	2	1	0	1	1	2	2	0
Q6A0A9	11	11	338.65	FAM120A	8.04014	0.00382356	(+)	Q6A0A9|F120A_MOUSE Constitutive coactivator of PPAR-gamma-like protein 1 OS=Mus musculus GN=FAM120A PE=1 SV=2	987409	705051	1.62607e+06	916885	929919	759117	7.93891e+06	9.7693e+06	9.56295e+06	1.01788e+07	4.51292e+06	5.67053e+06	327766	2.99303e+06	2.93128e+06	3.01497e+06	1.36358e+06	9.7693e+06	5.878e+06	1.12995e+07	2.87645e+06	3.16216e+06	0	1	1	4	0	6	1	1	1	2
Q8R326	6	5	275.41	Pspc1	7.36382	0.000103075	(+)	Q8R326|PSPC1_MOUSE Paraspeckle component 1 OS=Mus musculus GN=Pspc1 PE=1 SV=1	4.2173e+06	7.71618e+06	2.82382e+06	3.87614e+06	3.83969e+06	2.83065e+06	3.10554e+07	3.93596e+07	2.9116e+07	2.6822e+07	3.29227e+07	2.70569e+07	3.58712e+06	5.19767e+06	1.2392e+07	1.2449e+07	5.08459e+06	3.93596e+07	1.78965e+07	2.97752e+07	2.09843e+07	1.50882e+07	0	1	5	3	2	0	0	0	0	0
Q8C5L3	3	3	80.41	Cnot2	6.29434	0.00215198	(+)	Q8C5L3|CNOT2_MOUSE CCR4-NOT transcription complex subunit 2 OS=Mus musculus GN=Cnot2 PE=1 SV=2	360270	202127	590979	403126	329367	275751	2.26766e+06	3.04017e+06	2.34642e+06	2.69527e+06	1.82745e+06	1.42898e+06	93965.3	1.08779e+06	1.28879e+06	1.06787e+06	495322	3.04017e+06	1.44226e+06	2.99202e+06	1.16478e+06	796866	0	0	1	2	0	1	1	2	0	0
P16858;Q64467	6	6	313.2	Gapdh	6.20233	0.00104003	(+)	P16858|G3P_MOUSE Glyceraldehyde-3-phosphate dehydrogenase OS=Mus musculus GN=Gapdh PE=1 SV=2	1.54109e+07	4.25784e+07	7.03921e+06	8.30637e+06	8.67655e+06	1.0454e+07	9.55834e+07	7.39705e+07	1.11503e+08	5.88193e+07	1.16237e+08	1.17387e+08	1.9794e+07	1.29567e+07	2.65554e+07	2.8131e+07	1.87781e+07	7.39705e+07	6.85369e+07	6.52954e+07	7.40873e+07	6.54605e+07	0	4	5	4	3	2	3	2	0	0
P59326	8	4	299.14	Ythdf1	6.09333	0.00258112	(+)	P59326|YTHD1_MOUSE YTH domain-containing family protein 1 OS=Mus musculus GN=Ythdf1 PE=1 SV=1	1.36072e+06	175778	2.25902e+06	1.80732e+06	1.60263e+06	958869	8.29134e+06	1.19151e+07	8.42061e+06	9.40619e+06	6.19683e+06	5.51796e+06	81716.2	4.15807e+06	5.778e+06	5.19602e+06	1.72238e+06	1.19151e+07	5.17585e+06	1.04418e+07	3.94974e+06	3.07707e+06	0	1	4	2	1	5	3	4	1	2
Q9EST3	27	27	1042.35	Eif4enif1	5.32837	0.000305397	(+)	Q9EST3|4ET_MOUSE Eukaryotic translation initiation factor 4E transporter OS=Mus musculus GN=Eif4enif1 PE=1 SV=2	1.61443e+07	1.19274e+07	1.58039e+07	1.60402e+07	1.86344e+07	1.83156e+07	8.60229e+07	1.07205e+08	8.39802e+07	9.25076e+07	7.14243e+07	7.4998e+07	5.54483e+06	2.90896e+07	5.12805e+07	6.04162e+07	3.28998e+07	1.07205e+08	5.16196e+07	1.02693e+08	4.55245e+07	4.18224e+07	0	12	10	12	15	15	13	17	15	10
Q05920	64	63	4215.46	Pc	5.17646	0.00501431	(+)	Q05920|PYC_MOUSE Pyruvate carboxylase, mitochondrial OS=Mus musculus GN=Pc PE=1 SV=1	4.59141e+08	1.73279e+09	1.23855e+08	1.51796e+08	1.49222e+08	1.38049e+08	2.37673e+09	2.35407e+09	2.0705e+09	1.97823e+09	3.82734e+09	1.65351e+09	8.05542e+08	2.27973e+08	4.85292e+08	4.83806e+08	2.47972e+08	2.35407e+09	1.27266e+09	2.19603e+09	2.43947e+09	9.22076e+08	74	35	61	59	37	124	95	115	166	84
P32067	2	2	51.01	Ssb	4.99685	0.00385104	(+)	P32067|LA_MOUSE Lupus La protein homolog OS=Mus musculus GN=Ssb PE=1 SV=1	4.33655e+07	1.78753e+08	5.71523e+06	1.08812e+07	6.96698e+06	1.45105e+07	2.16691e+08	2.47156e+08	1.52487e+08	2.03519e+08	2.54699e+08	2.25592e+08	8.30994e+07	1.05198e+07	3.47872e+07	2.25882e+07	2.60647e+07	2.47156e+08	9.37284e+07	2.25927e+08	1.6234e+08	1.25801e+08	0	1	1	1	1	0	0	0	0	0
Q80TY0	5	5	162.86	Fnbp1	4.85303	0.00683782	(+)	Q80TY0|FNBP1_MOUSE Formin-binding protein 1 OS=Mus musculus GN=Fnbp1 PE=1 SV=2	3.09888e+07	1.35765e+08	6.25756e+06	3.83233e+06	4.6284e+06	4.46049e+06	1.5039e+08	1.25564e+08	1.5967e+08	9.61087e+07	1.83091e+08	1.87515e+08	6.3115e+07	1.1518e+07	1.22519e+07	1.50061e+07	8.01223e+06	1.25564e+08	9.81437e+07	1.0669e+08	1.16699e+08	1.04567e+08	8	4	3	3	2	10	13	9	11	10
Q8BKI2	39	37	1418.71	Tnrc6b	4.83335	0.00497441	(+)	Q8BKI2|TNR6B_MOUSE Trinucleotide repeat-containing gene 6B protein OS=Mus musculus GN=Tnrc6b PE=1 SV=2	8.71837e+06	6.37274e+06	8.66848e+06	1.0384e+07	9.47615e+06	8.69043e+06	4.21389e+07	6.19895e+07	4.05028e+07	4.80787e+07	3.18614e+07	2.82622e+07	2.96258e+06	1.59557e+07	3.31977e+07	3.07234e+07	1.56103e+07	6.19895e+07	2.48956e+07	5.33722e+07	2.03079e+07	1.57603e+07	0	13	19	21	11	20	14	15	4	7
Q7TPM1	4	2	86.14	Prrc2b	4.7864	0.00411719	(+)	Q7TPM1|PRC2B_MOUSE Protein PRRC2B OS=Mus musculus GN=Prrc2b PE=1 SV=1	42646.1	77.1023	13422.9	62082.7	65749.1	71898.9	204121	321814	178759	211969	140206	167860	35.8435	24706.9	198478	213171	129150	321814	109877	235307	89364.3	93606.5	0	0	0	1	0	0	0	1	0	0
Q9D903	3	3	50.42	Ebna1bp2	4.62314	0.0095149	(+)	Q9D903|EBP2_MOUSE Probable rRNA-processing protein EBP2 OS=Mus musculus GN=Ebna1bp2 PE=2 SV=1	235164	721546	123246	133399	82319.7	115308	1.08719e+06	1.45312e+06	1.25681e+06	737168	489043	1.49984e+06	335434	226853	426477	266896	207123	1.45312e+06	772516	818331	311706	836378	0	0	0	0	0	2	0	2	1	1
Q91W18	10	10	234.69	Tdrd3	4.51825	0.0228742	(+)	Q91W18|TDRD3_MOUSE Tudor domain-containing protein 3 OS=Mus musculus GN=Tdrd3 PE=1 SV=4	851237	660111	989165	905484	905788	795639	3.8461e+06	6.48777e+06	3.68435e+06	4.82663e+06	2.15024e+06	2.0815e+06	306874	1.82071e+06	2.89483e+06	2.93673e+06	1.42918e+06	6.48777e+06	2.26464e+06	5.35805e+06	1.37052e+06	1.16074e+06	0	1	5	3	2	3	1	2	1	1
Q7TSC1	41	38	1483.4	Prrc2a	4.44435	0.00148776	(+)	Q7TSC1|PRC2A_MOUSE Protein PRRC2A OS=Mus musculus GN=Prrc2a PE=1 SV=1	2.11819e+07	1.94489e+07	1.83467e+07	2.18678e+07	2.00151e+07	2.62309e+07	9.41396e+07	1.0771e+08	7.90104e+07	1.00711e+08	1.18244e+08	6.50226e+07	9.04146e+06	3.377e+07	6.99112e+07	6.48927e+07	4.71176e+07	1.0771e+08	4.85649e+07	1.118e+08	7.53666e+07	3.62596e+07	0	12	18	17	17	23	13	24	15	11
Q99MR8	38	38	1847.55	Mccc1	4.38973	0.0152506	(+)	Q99MR8|MCCA_MOUSE Methylcrotonoyl-CoA carboxylase subunit alpha, mitochondrial OS=Mus musculus GN=Mccc1 PE=1 SV=2	9.20525e+07	3.24113e+08	3.24656e+07	3.53976e+07	3.61436e+07	3.21426e+07	4.04086e+08	3.9263e+08	3.23536e+08	3.30458e+08	7.13559e+08	2.60246e+08	1.50675e+08	5.97579e+07	1.13166e+08	1.17184e+08	5.77367e+07	3.9263e+08	1.98866e+08	3.66842e+08	4.54809e+08	1.45125e+08	22	13	18	12	8	43	30	37	59	25
P15864;Q07133	7	2	242.79	Hist1h1c	4.23672	0.0194024	(+)	P15864|H12_MOUSE Histone H1.2 OS=Mus musculus GN=Hist1h1c PE=1 SV=2	8.01439e+06	3.54734e+07	1.2764e+06	1.08122e+06	1.04744e+06	1.19351e+06	3.39547e+07	2.55869e+07	2.99569e+07	2.11423e+07	4.22714e+07	5.0816e+07	1.6491e+07	2.34941e+06	3.45667e+06	3.39601e+06	2.14386e+06	2.55869e+07	1.84134e+07	2.34701e+07	2.6943e+07	2.83374e+07	2	2	2	2	1	1	2	2	2	3
Q6A028	10	10	325.72	Swap70	4.13563	0.00536464	(+)	Q6A028|SWP70_MOUSE Switch-associated protein 70 OS=Mus musculus GN=Swap70 PE=1 SV=2	4.16791e+07	9.31851e+07	2.38833e+07	3.06996e+07	2.94397e+07	3.11879e+07	1.72369e+08	1.61036e+08	1.38179e+08	1.01125e+08	2.58254e+08	2.03254e+08	4.33202e+07	4.39609e+07	9.81466e+07	9.54491e+07	5.60218e+07	1.61036e+08	8.49335e+07	1.12259e+08	1.64606e+08	1.13344e+08	0	7	8	7	6	0	0	0	0	0
Q9EPU0	5	5	140.28	Upf1	4.12937	0.00290448	(+)	Q9EPU0|RENT1_MOUSE Regulator of nonsense transcripts 1 OS=Mus musculus GN=Upf1 PE=1 SV=2	355376	202661	615618	320484	376987	261131	1.46748e+06	1.93567e+06	1.60155e+06	1.53026e+06	752278	1.51765e+06	94213.6	1.13314e+06	1.02459e+06	1.22226e+06	469061	1.93567e+06	984414	1.69875e+06	479487	846313	0	0	1	0	0	2	0	2	1	0
Q91ZA3	42	41	2743.62	Pcca	4.06442	0.0226093	(+)	Q91ZA3|PCCA_MOUSE Propionyl-CoA carboxylase alpha chain, mitochondrial OS=Mus musculus GN=Pcca PE=1 SV=2	3.81513e+08	1.17295e+09	1.53667e+08	1.83735e+08	1.88055e+08	2.09155e+08	1.55063e+09	1.31249e+09	1.22739e+09	1.2682e+09	2.89385e+09	1.05121e+09	5.45285e+08	2.82847e+08	5.87401e+08	6.0971e+08	3.75698e+08	1.31249e+09	7.5443e+08	1.40783e+09	1.84449e+09	5.86203e+08	34	26	40	46	42	72	49	72	127	49
P84228;P02301	4	4	81.96	Hist1h3b	3.94676	0.00190725	(+)	P84228|H32_MOUSE Histone H3.2 OS=Mus musculus GN=Hist1h3b PE=1 SV=2	5.96862e+06	1.80465e+07	3.34646e+06	2.63807e+06	3.36781e+06	2.4442e+06	2.35567e+07	1.74399e+07	2.63405e+07	2.66978e+07	1.99949e+07	2.73104e+07	8.38952e+06	6.15968e+06	8.4339e+06	1.09191e+07	4.39044e+06	1.74399e+07	1.61906e+07	2.96373e+07	1.27444e+07	1.52295e+07	0	0	1	2	1	1	0	1	0	0
P02535	11	5	418.8	Krt10	3.8899	0.0171739	(+)	P02535|K1C10_MOUSE Keratin, type I cytoskeletal 10 OS=Mus musculus GN=Krt10 PE=1 SV=3	1.52604e+08	6.11545e+08	4.51421e+07	2.59082e+07	4.58285e+07	3.45946e+07	5.93612e+08	4.34374e+08	8.34878e+08	3.54388e+08	7.07065e+08	6.37358e+08	2.84297e+08	8.30909e+07	8.28284e+07	1.48584e+08	6.21411e+07	4.34374e+08	5.1317e+08	3.93407e+08	4.5067e+08	3.5542e+08	3	3	2	2	3	7	6	9	2	6
Q3UJB9	7	7	217.83	Edc4	3.82303	0.0124158	(+)	Q3UJB9|EDC4_MOUSE Enhancer of mRNA-decapping protein 4 OS=Mus musculus GN=Edc4 PE=1 SV=2	6.68436e+06	2.4295e+07	2.37257e+06	1.80929e+06	2.54838e+06	2.3966e+06	2.55545e+07	2.1623e+07	2.66971e+07	1.436e+07	3.7853e+07	2.72392e+07	1.12943e+07	4.36708e+06	5.78428e+06	8.26232e+06	4.30493e+06	2.1623e+07	1.64098e+07	1.5941e+07	2.41268e+07	1.51898e+07	0	1	5	3	1	1	1	2	1	0
P62983;P0CG49	8	4	523.25	Rps27a	3.65743	0.0282324	(+)	P62983|RS27A_MOUSE Ubiquitin-40S ribosomal protein S27a OS=Mus musculus GN=Rps27a PE=1 SV=2	9.57938e+07	3.68292e+08	2.38248e+07	3.27665e+07	3.23724e+07	2.17134e+07	3.50359e+08	4.61327e+08	2.23758e+08	2.74885e+08	5.54422e+08	2.37406e+08	1.71213e+08	4.38533e+07	1.04754e+08	1.04957e+08	3.9003e+07	4.61327e+08	1.37536e+08	3.0515e+08	3.53378e+08	1.32389e+08	10	7	6	6	6	13	8	9	15	8
Q9D945	2	2	59.73	Llph	3.62246	0.014785	(+)	Q9D945|LLPH_MOUSE Protein LLP homolog OS=Mus musculus GN=Llph PE=1 SV=1	1.08605e+06	2.20261e+06	602150	1.15732e+06	870296	597882	3.93418e+06	6.85681e+06	3.53946e+06	3.40641e+06	2.88888e+06	2.97933e+06	1.02396e+06	1.10835e+06	3.69993e+06	2.82166e+06	1.07396e+06	6.85681e+06	2.17558e+06	3.78146e+06	1.84132e+06	1.66141e+06	1	0	0	1	0	2	1	0	0	0
Q80X50	34	34	1465.21	Ubap2l	3.60068	0.000901658	(+)	Q80X50|UBP2L_MOUSE Ubiquitin-associated protein 2-like OS=Mus musculus GN=Ubap2l PE=1 SV=1	3.95888e+07	1.85944e+07	4.07205e+07	4.5503e+07	4.90297e+07	4.40965e+07	1.42547e+08	1.92514e+08	1.22769e+08	1.55019e+08	1.21618e+08	1.20814e+08	8.6442e+06	7.49523e+07	1.45473e+08	1.58963e+08	7.92091e+07	1.92514e+08	7.54616e+07	1.72087e+08	7.7517e+07	6.73715e+07	0	20	24	26	20	25	17	21	20	13
P97789	10	9	303.64	Xrn1	3.55542	0.0338396	(+)	P97789|XRN1_MOUSE 5'-3' exoribonuclease 1 OS=Mus musculus GN=Xrn1 PE=1 SV=1	1.66718e+06	1.49247e+06	1.92149e+06	1.84397e+06	1.72736e+06	1.35059e+06	5.92752e+06	1.02298e+07	7.8371e+06	4.61648e+06	3.02164e+06	3.93257e+06	693825	3.53679e+06	5.89517e+06	5.60043e+06	2.42602e+06	1.02298e+07	4.81719e+06	5.12476e+06	1.92593e+06	2.19298e+06	0	3	3	3	0	6	4	2	0	1
P43274	6	2	239.5	Hist1h1e	3.46177	0.0364339	(+)	P43274|H14_MOUSE Histone H1.4 OS=Mus musculus GN=Hist1h1e PE=1 SV=2	1.97817e+08	8.34021e+08	5.51879e+07	3.5648e+07	3.57246e+07	2.85007e+07	6.84795e+08	6.01237e+08	6.05394e+08	4.12591e+08	9.43352e+08	8.614e+08	3.87722e+08	1.01582e+08	1.13966e+08	1.15826e+08	5.11949e+07	6.01237e+08	3.72114e+08	4.58018e+08	6.01274e+08	4.80357e+08	6	4	4	5	2	6	6	8	9	7
P62751	6	6	424.9	Rpl23a	3.39027	0.0352183	(+)	P62751|RL23A_MOUSE 60S ribosomal protein L23a OS=Mus musculus GN=Rpl23a PE=1 SV=1	1.97043e+08	8.05646e+08	5.08731e+07	5.6273e+07	4.22108e+07	3.02137e+07	6.6803e+08	8.32879e+08	4.88504e+08	5.00485e+08	9.46969e+08	5.71313e+08	3.74531e+08	9.36398e+07	1.79905e+08	1.36855e+08	5.42719e+07	8.32879e+08	3.00266e+08	5.55589e+08	6.03579e+08	3.18591e+08	17	7	11	10	9	25	13	21	21	16
P47915	3	3	96.92	Rpl29	3.38592	0.0298546	(+)	P47915|RL29_MOUSE 60S ribosomal protein L29 OS=Mus musculus GN=Rpl29 PE=2 SV=2	1.26708e+08	5.05996e+08	3.29934e+07	2.31331e+07	3.31093e+07	3.83101e+07	4.29025e+08	3.40478e+08	5.34606e+08	3.73206e+08	4.87123e+08	4.09709e+08	2.35229e+08	6.07295e+07	7.39563e+07	1.07347e+08	6.88152e+07	3.40478e+08	3.28604e+08	4.14297e+08	3.10483e+08	2.28473e+08	6	4	3	2	4	5	5	5	5	5
P83882	4	4	118.24	Rpl36a	3.3826	0.0408453	(+)	P83882|RL36A_MOUSE 60S ribosomal protein L36a OS=Mus musculus GN=Rpl36a PE=1 SV=2	3.54759e+08	1.42785e+09	7.6515e+07	8.79604e+07	9.31582e+07	8.83103e+07	1.20001e+09	1.41483e+09	7.70768e+08	9.23915e+08	1.94531e+09	9.45205e+08	6.63782e+08	1.40838e+08	2.81209e+08	3.02036e+08	1.58629e+08	1.41483e+09	4.73764e+08	1.02564e+09	1.2399e+09	5.27091e+08	11	6	6	7	8	13	11	11	14	13
Q9Z2K1	10	2	318.77	Krt16	3.37239	0.0106153	(+)	Q9Z2K1|K1C16_MOUSE Keratin, type I cytoskeletal 16 OS=Mus musculus GN=Krt16 PE=1 SV=3	423148	1.0662e+06	486964	28054.9	281339	253182	1.42702e+06	627412	2.00756e+06	1.75813e+06	1.50027e+06	1.24172e+06	495658	896332	89691.4	912154	454782	627412	1.23398e+06	1.95171e+06	956246	692441	0	0	0	0	0	1	1	1	1	1
Q8K352	12	12	449.54	Sash3	3.3696	0.000149516	(+)	Q8K352|SASH3_MOUSE SAM and SH3 domain-containing protein 3 OS=Mus musculus GN=Sash3 PE=1 SV=2	1.10486e+07	3.73854e+06	9.97715e+06	1.16824e+07	1.48488e+07	1.49962e+07	3.72294e+07	4.12613e+07	3.45491e+07	3.01583e+07	4.6578e+07	3.36001e+07	1.73798e+06	1.83645e+07	3.73485e+07	4.81425e+07	2.69371e+07	4.12613e+07	2.12361e+07	3.34788e+07	2.96879e+07	1.8737e+07	0	10	12	17	10	0	0	0	0	0
Q8BVF2	2	2	39.73	Pdcl3	3.23917	0.0107583	(+)	Q8BVF2|PDCL3_MOUSE Phosducin-like protein 3 OS=Mus musculus GN=Pdcl3 PE=1 SV=1	1.22906e+06	3.90544e+06	715254	552805	521591	450197	3.98112e+06	3.93469e+06	4.12733e+06	3.31606e+06	5.32819e+06	3.19931e+06	1.81557e+06	1.31653e+06	1.76731e+06	1.6911e+06	808673	3.93469e+06	2.53692e+06	3.68117e+06	3.39608e+06	1.78409e+06	0	1	2	0	1	0	0	0	0	0
Q6DFV5	3	3	103.73	Helz	3.15577	0.00434521	(+)	Q6DFV5|HELZ_MOUSE Probable helicase with zinc finger domain OS=Mus musculus GN=Helz PE=1 SV=2	199183	108723	334815	183171	170806	198402	628576	803371	762735	690369	545915	340493	50543.5	616278	585598	553784	356382	803371	468826	766380	347956	189875	0	0	0	0	0	2	1	3	0	0
Q9D735	4	4	129.36		3.12874	0.0214902	(+)	Q9D735|CS043_MOUSE Uncharacterized protein C19orf43 homolog OS=Mus musculus PE=1 SV=1	2.00527e+07	3.56634e+07	1.60154e+07	1.63138e+07	1.71335e+07	1.51376e+07	6.27398e+07	3.26411e+07	5.77282e+07	4.22658e+07	8.56452e+07	9.54189e+07	1.65793e+07	2.94788e+07	5.21552e+07	5.555e+07	2.71912e+07	3.26411e+07	3.54835e+07	4.69194e+07	5.45886e+07	5.32101e+07	0	3	3	3	5	0	0	0	0	0
P27659	3	3	100.06	Rpl3	3.1008	0.00534682	(+)	P27659|RL3_MOUSE 60S ribosomal protein L3 OS=Mus musculus GN=Rpl3 PE=1 SV=3	561717	835180	717968	322369	727453	205612	1.74177e+06	1.34151e+06	2.18557e+06	1.85088e+06	1.02182e+06	2.30907e+06	388261	1.32153e+06	1.03061e+06	2.35854e+06	369335	1.34151e+06	1.34339e+06	2.05467e+06	651287	1.28764e+06	0	1	1	3	1	0	1	1	0	1
Q91VX2	20	20	965.79	Ubap2	3.09933	0.0118182	(+)	Q91VX2|UBAP2_MOUSE Ubiquitin-associated protein 2 OS=Mus musculus GN=Ubap2 PE=1 SV=1	1.14791e+07	2.92364e+06	1.27402e+07	1.52434e+07	1.42921e+07	1.2196e+07	3.55775e+07	5.52666e+07	3.29633e+07	4.00815e+07	1.99177e+07	2.96586e+07	1.35915e+06	2.34504e+07	4.87332e+07	4.63378e+07	2.19073e+07	5.52666e+07	2.02614e+07	4.44945e+07	1.26952e+07	1.6539e+07	0	11	11	13	13	13	5	12	4	5
P62754;Q99KR6	8	7	330.99	Rps6	3.08357	0.0145093	(+)	P62754|RS6_MOUSE 40S ribosomal protein S6 OS=Mus musculus GN=Rps6 PE=1 SV=1	5.96943e+06	1.35321e+07	5.47813e+06	2.506e+06	3.45619e+06	4.87471e+06	1.84072e+07	1.0647e+07	1.64332e+07	2.32895e+07	1.344e+07	2.82262e+07	6.29086e+06	1.00833e+07	8.01168e+06	1.12056e+07	8.75627e+06	1.0647e+07	1.01009e+07	2.58537e+07	8.56642e+06	1.57402e+07	1	2	3	5	3	2	3	5	3	6
Q922U2	14	6	509.11	Krt5	3.04196	0.0471018	(+)	Q922U2|K2C5_MOUSE Keratin, type II cytoskeletal 5 OS=Mus musculus GN=Krt5 PE=1 SV=1	1.03493e+07	3.47586e+07	4.93972e+06	3.12349e+06	5.09665e+06	3.8281e+06	3.14822e+07	1.66528e+07	5.61343e+07	2.85579e+07	2.5351e+07	3.07151e+07	1.61587e+07	9.09232e+06	9.98578e+06	1.65243e+07	6.8763e+06	1.66528e+07	3.45037e+07	3.17021e+07	1.61583e+07	1.71282e+07	0	1	0	1	1	3	3	4	4	1
Q9Z2X8	3	3	88.26	Keap1	2.85031	0.0471663	(+)	Q9Z2X8|KEAP1_MOUSE Kelch-like ECH-associated protein 1 OS=Mus musculus GN=Keap1 PE=1 SV=1	1.22355e+07	4.37336e+07	6.49044e+06	4.69192e+06	3.39821e+06	2.86317e+06	3.48749e+07	2.87068e+07	4.03962e+07	1.81802e+07	4.44211e+07	4.26701e+07	2.0331e+07	1.19467e+07	1.50001e+07	1.10176e+07	5.14301e+06	2.87068e+07	2.48301e+07	2.01819e+07	2.83131e+07	2.37948e+07	0	1	2	1	1	0	0	0	0	0
Q3TTY5	8	4	248.17	Krt2	2.77185	0.0466644	(+)	Q3TTY5|K22E_MOUSE Keratin, type II cytoskeletal 2 epidermal OS=Mus musculus GN=Krt2 PE=1 SV=1	6.29767e+07	2.21815e+08	3.08349e+07	1.68538e+07	2.42935e+07	2.1086e+07	1.74562e+08	1.17148e+08	2.30963e+08	1.45397e+08	1.89652e+08	1.89649e+08	1.03118e+08	5.67563e+07	5.38817e+07	7.87639e+07	3.78761e+07	1.17148e+08	1.41964e+08	1.61406e+08	1.20881e+08	1.05757e+08	4	3	4	4	3	3	4	4	5	5
P54823	8	8	241.47	Ddx6	2.76578	0.0360066	(+)	P54823|DDX6_MOUSE Probable ATP-dependent RNA helicase DDX6 OS=Mus musculus GN=Ddx6 PE=1 SV=1	1.95434e+06	1.27557e+06	2.33446e+06	2.6229e+06	2.31775e+06	1.22102e+06	5.40528e+06	7.48358e+06	8.32033e+06	5.47719e+06	2.98857e+06	2.75673e+06	592991	4.29693e+06	8.38539e+06	7.51457e+06	2.19328e+06	7.48358e+06	5.11421e+06	6.08024e+06	1.90485e+06	1.53728e+06	0	4	6	4	3	4	2	2	1	0
Q5RJH6	7	7	305.47	Smg7	2.64841	0.0323181	(+)	Q5RJH6|SMG7_MOUSE Protein SMG7 OS=Mus musculus GN=Smg7 PE=2 SV=1	684958	298302	1.08442e+06	591639	706054	744373	1.81405e+06	2.83186e+06	2.44217e+06	1.64766e+06	1.25504e+06	893495	138675	1.99605e+06	1.89147e+06	2.28916e+06	1.33709e+06	2.83186e+06	1.50112e+06	1.82907e+06	799939	498254	0	4	3	2	1	6	2	3	1	1
P13864	12	12	420.37	Dnmt1	2.57127	0.000465769	(+)	P13864|DNMT1_MOUSE DNA (cytosine-5)-methyltransferase 1 OS=Mus musculus GN=Dnmt1 PE=1 SV=5	2.01406e+06	1.37396e+06	2.52402e+06	2.84533e+06	1.87049e+06	1.45648e+06	5.17868e+06	6.40481e+06	5.81076e+06	4.72279e+06	3.95065e+06	5.00436e+06	638730	4.64585e+06	9.09652e+06	6.06448e+06	2.61622e+06	6.40481e+06	3.57167e+06	5.24279e+06	2.51807e+06	2.79067e+06	0	6	10	8	6	0	0	1	0	0
B1AQJ2	3	3	91.74	Usp36	2.54757	0.0302344	(+)	B1AQJ2|UBP36_MOUSE Ubiquitin carboxyl-terminal hydrolase 36 OS=Mus musculus GN=Usp36 PE=1 SV=1	343240	523470	390953	301464	299178	201134	874427	906973	885490	599167	1.46507e+06	515437	243352	719608	963778	969991	361290	906973	544279	665136	933806	287432	0	1	0	0	0	0	2	1	0	1
Q99P72	15	15	743.45	Rtn4	2.53199	0.0454383	(+)	Q99P72|RTN4_MOUSE Reticulon-4 OS=Mus musculus GN=Rtn4 PE=1 SV=2	5.81151e+07	1.76294e+08	3.03238e+07	2.93216e+07	3.29457e+07	2.169e+07	1.47147e+08	1.28821e+08	1.32923e+08	8.7169e+07	1.65225e+08	2.21596e+08	8.19561e+07	5.58157e+07	9.3741e+07	1.06816e+08	3.89611e+07	1.28821e+08	8.17029e+07	9.67666e+07	1.05311e+08	1.23573e+08	0	10	17	16	13	0	0	0	0	0
Q9CQV8;O70456	4	4	137.69	Ywhab	2.36399	0.0130191	(+)	Q9CQV8|1433B_MOUSE 14-3-3 protein beta/alpha OS=Mus musculus GN=Ywhab PE=1 SV=3	797108	1.13529e+06	737662	716414	680550	715622	1.88436e+06	1.48092e+06	2.04872e+06	1.06143e+06	2.31749e+06	2.51322e+06	527778	1.35778e+06	2.29037e+06	2.20647e+06	1.28545e+06	1.48092e+06	1.25928e+06	1.17829e+06	1.47712e+06	1.40149e+06	0	2	3	3	4	0	0	0	0	0
Q3TLH4	70	68	3019.38	Prrc2c	2.29818	0.000810392	(+)	Q3TLH4|PRC2C_MOUSE Protein PRRC2C OS=Mus musculus GN=Prrc2c PE=1 SV=3	1.20475e+08	3.50321e+07	1.15001e+08	1.52198e+08	1.45387e+08	1.54755e+08	2.76872e+08	3.28634e+08	2.4979e+08	2.82349e+08	3.04017e+08	2.19572e+08	1.62858e+07	2.11678e+08	4.86578e+08	4.71371e+08	2.77981e+08	3.28634e+08	1.53537e+08	3.13436e+08	1.93774e+08	1.22444e+08	0	43	56	67	47	53	31	55	31	29
Q6P542	13	13	412.57	Abcf1	2.27641	0.0101891	(+)	Q6P542|ABCF1_MOUSE ATP-binding cassette sub-family F member 1 OS=Mus musculus GN=Abcf1 PE=1 SV=1	1.36061e+07	2.92681e+07	8.27659e+06	1.09901e+07	9.81933e+06	9.67636e+06	3.0973e+07	3.32671e+07	2.51052e+07	2.71411e+07	4.30084e+07	2.63435e+07	1.36062e+07	1.52343e+07	3.51353e+07	3.18361e+07	1.73813e+07	3.32671e+07	1.54313e+07	3.01294e+07	2.74127e+07	1.46903e+07	0	9	10	10	5	1	0	0	0	0
Q7TQH0	26	26	943.2	Atxn2l	2.2511	0.00197084	(+)	Q7TQH0|ATX2L_MOUSE Ataxin-2-like protein OS=Mus musculus GN=Atxn2l PE=1 SV=1	3.00065e+07	6.42231e+06	3.26511e+07	3.87395e+07	3.87347e+07	3.34849e+07	6.75475e+07	8.73802e+07	6.88334e+07	6.89602e+07	5.74306e+07	5.51334e+07	2.98562e+06	6.00994e+07	1.2385e+08	1.25585e+08	6.01478e+07	8.73802e+07	4.23094e+07	7.65528e+07	3.66051e+07	3.0745e+07	0	16	19	24	17	13	9	13	6	6
Q5F2E7	19	19	824.21	Nufip2	2.18472	0.00232989	(+)	Q5F2E7|NUFP2_MOUSE Nuclear fragile X mental retardation-interacting protein 2 OS=Mus musculus GN=Nufip2 PE=1 SV=1	1.46604e+07	4.46615e+06	1.52245e+07	1.81155e+07	1.73313e+07	1.81643e+07	3.20287e+07	4.07211e+07	2.78839e+07	2.95897e+07	3.7023e+07	2.49258e+07	2.07623e+06	2.80231e+07	5.79151e+07	5.61912e+07	3.2628e+07	4.07211e+07	1.71392e+07	3.28476e+07	2.35978e+07	1.38998e+07	0	12	13	12	13	6	7	9	2	5
P60710	16	6	795.92	Actb	2.07599	0.0379892	(+)	P60710|ACTB_MOUSE Actin, cytoplasmic 1 OS=Mus musculus GN=Actb PE=1 SV=1	9.58606e+06	5.87545e+06	6.78704e+06	8.29677e+06	1.20098e+07	1.49612e+07	1.99006e+07	1.43684e+07	3.02312e+07	2.62417e+07	1.38799e+07	1.47816e+07	2.7314e+06	1.24926e+07	2.65248e+07	3.89381e+07	2.68743e+07	1.43684e+07	1.85821e+07	2.9131e+07	8.84679e+06	8.24289e+06	3	6	8	9	6	7	6	12	3	6
Q9WUM3	13	13	719.62	Coro1b	1.9861	0.0073908	(+)	Q9WUM3|COR1B_MOUSE Coronin-1B OS=Mus musculus GN=Coro1b PE=1 SV=1	3.82645e+07	2.22324e+07	3.86642e+07	6.22591e+07	3.87961e+07	2.93705e+07	7.5997e+07	6.07835e+07	6.46114e+07	6.37966e+07	9.92124e+07	9.1581e+07	1.03354e+07	7.11675e+07	1.99042e+08	1.25784e+08	5.27572e+07	6.07835e+07	3.97143e+07	7.08208e+07	6.32361e+07	5.10699e+07	0	15	17	18	14	8	4	9	6	3
P43404	17	17	781.74	Zap70	1.97547	0.00405668	(+)	P43404|ZAP70_MOUSE Tyrosine-protein kinase ZAP-70 OS=Mus musculus GN=Zap70 PE=1 SV=3	1.37037e+07	5.00593e+06	1.12907e+07	1.63215e+07	1.80957e+07	1.78047e+07	2.70713e+07	3.35232e+07	2.18713e+07	3.0274e+07	2.70929e+07	2.25951e+07	2.32717e+06	2.07822e+07	5.21797e+07	5.86696e+07	3.1982e+07	3.35232e+07	1.34435e+07	3.36072e+07	1.72685e+07	1.26001e+07	0	9	12	16	13	3	2	5	1	2
P70279	8	8	192.88	Surf6	1.97211	0.0357277	(+)	P70279|SURF6_MOUSE Surfeit locus protein 6 OS=Mus musculus GN=Surf6 PE=1 SV=1	9.33353e+06	2.09298e+07	7.0628e+06	4.46183e+06	7.39346e+06	6.81976e+06	1.84067e+07	1.33058e+07	1.64777e+07	2.06759e+07	2.38458e+07	1.77285e+07	9.72991e+06	1.30002e+07	1.42644e+07	2.3971e+07	1.22501e+07	1.33058e+07	1.01283e+07	2.29524e+07	1.51988e+07	9.88621e+06	3	3	4	5	6	2	3	4	1	3
P42227	18	18	1014.07	Stat3	1.95056	0.0148011	(+)	P42227|STAT3_MOUSE Signal transducer and activator of transcription 3 OS=Mus musculus GN=Stat3 PE=1 SV=2	2.55319e+07	4.04228e+07	1.89348e+07	2.29969e+07	2.64099e+07	1.88951e+07	4.98016e+07	6.06423e+07	3.8665e+07	3.80982e+07	6.89874e+07	4.2615e+07	1.87918e+07	3.48524e+07	7.3521e+07	8.56259e+07	3.39406e+07	6.06423e+07	2.3766e+07	4.22929e+07	4.39712e+07	2.37641e+07	0	12	25	20	12	7	3	10	1	1
P84099	4	3	200.97	Rpl19	108.028	0.360917		P84099|RL19_MOUSE 60S ribosomal protein L19 OS=Mus musculus GN=Rpl19 PE=1 SV=1	957533	637644	1.26934e+06	743750	1.01981e+06	1.11712e+06	1.0344e+08	145817	1.35516e+07	2.31648e+06	155102	5.01031e+08	296430	2.33641e+06	2.37777e+06	3.30643e+06	2.00664e+06	145817	8.32972e+06	2.57153e+06	98859.2	2.79398e+08	0	0	1	1	1	0	1	1	0	8
Q8BYC6;Q5F2E8	7	5	180.67	Taok3	97.8154	0.053327		Q8BYC6|TAOK3_MOUSE Serine/threonine-protein kinase TAO3 OS=Mus musculus GN=Taok3 PE=1 SV=2	2.16884e+06	3.5456e+06	3.32602e+06	1.52879e+06	1.49922e+06	944592	2.12146e+08	4.01065e+08	3.21311e+08	1.51033e+07	4.28842e+07	2.80368e+08	1.64829e+06	6.12205e+06	4.88752e+06	4.86077e+06	1.69674e+06	4.01065e+08	1.97499e+08	1.67662e+07	2.73335e+07	1.56346e+08	0	1	1	2	3	0	0	0	0	0
P47964	3	3	71.36	Rpl36	39.8541	0.305559		P47964|RL36_MOUSE 60S ribosomal protein L36 OS=Mus musculus GN=Rpl36 PE=3 SV=2	1.97084e+06	6.2529e+06	1.21445e+06	366969	761138	1.25873e+06	7.85459e+07	1.48961e+06	3.89627e+07	1.3208e+07	1.06885e+06	3.38001e+08	2.90686e+06	2.23539e+06	1.1732e+06	2.46775e+06	2.26102e+06	1.48961e+06	2.3949e+07	1.46622e+07	681262	1.88485e+08	1	2	0	2	0	0	1	1	0	5
P80317;Q61390	5	5	225.77	Cct6a	20.7029	0.121601		P80317|TCPZ_MOUSE T-complex protein 1 subunit zeta OS=Mus musculus GN=Cct6a PE=1 SV=3	1.27016e+06	1.20799e+06	1.11483e+06	1.18673e+06	1.3049e+06	1.53636e+06	2.6296e+07	3.84911e+06	2.29463e+06	1.13215e+07	6.2972e+07	5.10429e+07	561572	2.05201e+06	3.79397e+06	4.23074e+06	2.75972e+06	3.84911e+06	1.41043e+06	1.2568e+07	4.01371e+07	2.84639e+07	0	2	2	4	2	0	0	0	0	0
P10107	3	3	104.81	Anxa1	18.6725	0.319832		P10107|ANXA1_MOUSE Annexin A1 OS=Mus musculus GN=Anxa1 PE=1 SV=2	132056	325964	87861.4	92973.6	100822	52659.1	2.46582e+06	375532	512809	1.06898e+07	343325	407624	151535	161722	297236	326883	94589.7	375532	315205	1.18668e+07	218829	227310	0	0	0	0	0	0	0	3	0	0
P62918	5	5	166.84	Rpl8	16.369	0.266478		P62918|RL8_MOUSE 60S ribosomal protein L8 OS=Mus musculus GN=Rpl8 PE=1 SV=2	1.72218e+06	4.20271e+06	1.05249e+06	692815	1.12923e+06	1.53364e+06	2.81903e+07	2.65822e+06	1.63781e+07	9.20187e+06	3.09319e+06	1.0962e+08	1.95377e+06	1.93727e+06	2.21493e+06	3.66116e+06	2.75482e+06	2.65822e+06	1.0067e+07	1.0215e+07	1.97154e+06	6.11292e+07	1	1	1	2	0	2	5	3	1	6
P47963	4	4	88.09	Rpl13	15.0637	0.314176		P47963|RL13_MOUSE 60S ribosomal protein L13 OS=Mus musculus GN=Rpl13 PE=1 SV=3	517437	731673	447315	398939	302905	706351	7.79452e+06	266685	2.80656e+06	2.67629e+06	219670	3.30034e+07	340142	823352	1.27541e+06	982073	1.26879e+06	266685	1.72509e+06	2.97096e+06	140014	1.84042e+07	0	1	1	2	0	1	1	0	0	5
P62911	4	3	215.2	Rpl32	11.9401	0.193509		P62911|RL32_MOUSE 60S ribosomal protein L32 OS=Mus musculus GN=Rpl32 PE=1 SV=2	2.65257e+06	6.78972e+06	1.8474e+06	1.14464e+06	875498	2.60562e+06	3.1672e+07	1.5607e+06	4.36936e+07	1.29878e+07	920881	9.91968e+07	3.15643e+06	3.40042e+06	3.6594e+06	2.83853e+06	4.68038e+06	1.5607e+06	2.68569e+07	1.44178e+07	586951	5.53168e+07	0	0	0	1	2	0	2	2	0	3
P61255;A3KGS3	7	7	184.83	Rpl26	10.1838	0.20955		P61255|RL26_MOUSE 60S ribosomal protein L26 OS=Mus musculus GN=Rpl26 PE=1 SV=1	1.31961e+07	4.58067e+07	7.27623e+06	2.4634e+06	4.86387e+06	5.57011e+06	1.34386e+08	1.42544e+07	1.25168e+08	6.926e+07	1.5253e+07	4.47996e+08	2.12947e+07	1.3393e+07	7.87548e+06	1.57696e+07	1.00054e+07	1.42544e+07	7.69365e+07	7.68856e+07	9.72196e+06	2.49823e+08	6	3	1	1	3	3	5	6	1	9
O08807	8	7	311.58	Prdx4	9.90521	0.0771266		O08807|PRDX4_MOUSE Peroxiredoxin-4 OS=Mus musculus GN=Prdx4 PE=1 SV=1	901591	2.10737e+06	972698	376959	565330	485593	8.93044e+06	1.94834e+07	1.38365e+07	4.43625e+06	703597	6.19242e+06	979682	1.7904e+06	1.20514e+06	1.83291e+06	872255	1.94834e+07	8.50483e+06	4.92469e+06	448459	3.45318e+06	0	0	0	0	0	6	3	1	0	1
P14115	4	4	158.48	Rpl27a	9.18958	0.171878		P14115|RL27A_MOUSE 60S ribosomal protein L27a OS=Mus musculus GN=Rpl27a PE=1 SV=5	2.0812e+07	6.16923e+07	1.34572e+07	3.60117e+06	7.03236e+06	1.82772e+07	1.91254e+08	2.19229e+07	2.23736e+08	1.09622e+08	2.6857e+07	5.74132e+08	2.86797e+07	2.47701e+07	1.15129e+07	2.28002e+07	3.28308e+07	2.19229e+07	1.37522e+08	1.21691e+08	1.71181e+07	3.20163e+08	4	4	2	3	4	0	5	6	3	7
Q99N91	2	2	51.44	Mrpl34	8.25755	0.198821		Q99N91|RM34_MOUSE 39S ribosomal protein L34, mitochondrial OS=Mus musculus GN=Mrpl34 PE=1 SV=1	2.33416e+06	8.56479e+06	882556	382393	356904	1.48414e+06	1.92744e+07	3.21796e+06	1.58604e+07	1.37084e+07	1.79576e+06	6.17895e+07	3.98163e+06	1.62448e+06	1.22251e+06	1.15715e+06	2.66591e+06	3.21796e+06	9.74884e+06	1.52177e+07	1.14458e+06	3.44567e+07	0	1	0	0	2	0	0	0	0	1
Q9D1R9	5	5	123.5	Rpl34	7.39035	0.12246		Q9D1R9|RL34_MOUSE 60S ribosomal protein L34 OS=Mus musculus GN=Rpl34 PE=1 SV=2	9.35598e+06	3.57612e+07	4.81506e+06	1.33606e+06	1.88994e+06	2.97763e+06	6.91439e+07	1.06444e+07	6.24821e+07	8.07399e+07	1.32794e+07	1.78574e+08	1.66248e+07	8.86287e+06	4.27137e+06	6.12755e+06	5.34862e+06	1.06444e+07	3.84055e+07	8.96295e+07	8.46402e+06	9.9581e+07	1	2	1	1	2	0	2	2	1	4
Q9CPR4	2	2	70.3	Rpl17	6.97735	0.239996		Q9CPR4|RL17_MOUSE 60S ribosomal protein L17 OS=Mus musculus GN=Rpl17 PE=1 SV=3	465778	706543	480577	351750	525710	264312	3.2499e+06	572430	2.16498e+06	2.06077e+06	272587	1.11787e+07	328460	884576	1.12454e+06	1.70445e+06	474775	572430	1.33074e+06	2.28766e+06	173741	6.23378e+06	0	0	0	1	0	0	0	0	0	1
P50446;Q9Z331;P07744;Q99M73;Q6IME9	13	3	518.29	Krt6a	6.53484	0.180256		P50446|K2C6A_MOUSE Keratin, type II cytoskeletal 6A OS=Mus musculus GN=Krt6a PE=1 SV=3	6.23776e+06	1.43564e+07	7.27532e+06	2.40381e+06	5.27455e+06	1.87877e+06	4.07628e+07	8.3734e+06	1.24847e+08	2.63144e+07	2.5856e+07	1.84227e+07	6.67402e+06	1.33913e+07	7.68497e+06	1.71011e+07	3.37478e+06	8.3734e+06	7.67392e+07	2.92117e+07	1.64801e+07	1.02734e+07	1	1	1	2	0	1	5	2	4	1
Q8BP67	6	6	220.24	Rpl24	6.49783	0.134017		Q8BP67|RL24_MOUSE 60S ribosomal protein L24 OS=Mus musculus GN=Rpl24 PE=1 SV=2	1.29253e+07	3.63141e+07	8.65885e+06	5.93017e+06	4.13968e+06	9.58359e+06	8.39862e+07	1.08721e+07	1.23014e+08	6.74967e+07	8.62254e+06	2.09925e+08	1.68818e+07	1.59379e+07	1.89587e+07	1.34216e+07	1.72147e+07	1.08721e+07	7.56125e+07	7.49283e+07	5.49584e+06	1.17064e+08	3	1	4	1	2	1	6	5	1	5
Q8K268	7	7	233.66	Abcf3	6.16599	0.387055		Q8K268|ABCF3_MOUSE ATP-binding cassette sub-family F member 3 OS=Mus musculus GN=Abcf3 PE=1 SV=1	1.19729e+06	1.22697e+06	1.64211e+06	1.22617e+06	1.15742e+06	733795	7.38249e+06	682023	1.09152e+06	3.2887e+07	1.26146e+06	990406	570398	3.02256e+06	3.92005e+06	3.75256e+06	1.31809e+06	682023	670916	3.6508e+07	804031	552297	0	6	6	2	2	0	0	0	0	0
Q5SWU9	76	63	3246.56	Acaca	6.07418	0.0720818		Q5SWU9|ACACA_MOUSE Acetyl-CoA carboxylase 1 OS=Mus musculus GN=Acaca PE=1 SV=1	4.92309e+07	1.94582e+08	1.12086e+07	1.0707e+07	1.19782e+07	1.76781e+07	2.99037e+08	3.35515e+08	1.52307e+08	1.82325e+08	6.882e+08	1.36838e+08	9.04579e+07	2.06312e+07	3.42303e+07	3.88357e+07	3.17547e+07	3.35515e+08	9.36178e+07	2.024e+08	4.38645e+08	7.63072e+07	19	4	5	8	5	54	30	44	79	24
P35980	4	4	182.35	Rpl18	5.93101	0.29314		P35980|RL18_MOUSE 60S ribosomal protein L18 OS=Mus musculus GN=Rpl18 PE=1 SV=3	6.26887e+06	2.25628e+07	2.45752e+06	1.54939e+06	2.40628e+06	2.36836e+06	3.71807e+07	6.75699e+06	3.11742e+07	1.07624e+07	444672	1.36765e+08	1.04891e+07	4.52343e+06	4.95338e+06	7.80159e+06	4.2542e+06	6.75699e+06	1.91617e+07	1.19473e+07	283425	7.62667e+07	0	1	0	0	2	1	2	0	0	6
Q08288	5	5	200.63	Lyar	5.73729	0.174047		Q08288|LYAR_MOUSE Cell growth-regulating nucleolar protein OS=Mus musculus GN=Lyar PE=1 SV=2	1.28062e+06	3.74726e+06	700560	281078	513934	1.16029e+06	7.34731e+06	815855	7.51892e+06	6.48509e+06	985313	2.09314e+07	1.74204e+06	1.28949e+06	898606	1.66627e+06	2.08419e+06	815855	4.62161e+06	7.19911e+06	628020	1.16723e+07	3	2	1	1	2	0	3	3	1	3
Q9CZM2	4	4	110.49	Rpl15	4.77122	0.143835		Q9CZM2|RL15_MOUSE 60S ribosomal protein L15 OS=Mus musculus GN=Rpl15 PE=2 SV=4	621942	1.62488e+06	566443	203155	332735	382497	2.96742e+06	1.88886e+06	2.932e+06	1.54963e+06	565983	7.90064e+06	755380	1.04263e+06	649485	1.07879e+06	687067	1.88886e+06	1.8022e+06	1.72025e+06	360747	4.40577e+06	0	0	0	0	0	1	1	4	0	1
Q9D0R8	2	2	37.47	Lsm12	4.24701	0.425524		Q9D0R8|LSM12_MOUSE Protein LSM12 homolog OS=Mus musculus GN=Lsm12 PE=1 SV=1	74481.8	10022.1	27595.6	152700	104330	77761.2	316326	62880.4	12194.7	70669.7	1.4042e+06	31680.4	4659.1	50793.9	488181	338259	139680	62880.4	7495.62	78450.6	895011	17666.5	0	0	1	0	0	0	0	0	0	0
Q62318	21	20	736.01	Trim28	3.78559	0.252164		Q62318|TIF1B_MOUSE Transcription intermediary factor 1-beta OS=Mus musculus GN=Trim28 PE=1 SV=3	2.39405e+07	2.18823e+07	1.76872e+07	2.35911e+07	3.16159e+07	2.49262e+07	9.0629e+07	7.5256e+06	1.03091e+07	9.84174e+06	2.1023e+08	2.15239e+08	1.01727e+07	3.2556e+07	7.54207e+07	1.02505e+08	4.47742e+07	7.5256e+06	6.33662e+06	1.09253e+07	1.33996e+08	1.20027e+08	0	11	18	24	13	0	0	0	0	0
Q8K4P0	4	4	102.31	Wdr33	3.65765	0.432164		Q8K4P0|WDR33_MOUSE pre-mRNA 3' end processing protein WDR33 OS=Mus musculus GN=Wdr33 PE=1 SV=1	135438	14732.6	94745.6	134236	218706	214769	495385	121437	115993	66949.9	2.14013e+06	32418.6	6848.91	174394	429152	709087	385783	121437	71296.7	74321.2	1.36407e+06	18078.1	0	0	3	3	2	0	0	0	0	0
P62242	8	8	531.27	Rps8	3.42176	0.0505868		P62242|RS8_MOUSE 40S ribosomal protein S8 OS=Mus musculus GN=Rps8 PE=1 SV=2	6.51543e+07	2.33809e+08	3.21843e+07	2.25411e+07	1.94709e+07	1.7766e+07	2.22942e+08	2.82168e+08	1.21587e+08	1.69829e+08	4.04223e+08	1.36904e+08	1.08694e+08	5.92402e+07	7.20639e+07	6.31282e+07	3.19125e+07	2.82168e+08	7.47355e+07	1.88528e+08	2.57644e+08	7.63441e+07	11	7	8	9	5	18	7	14	27	8
Q61781;A1L317;Q8CCX5;Q8VCW2	16	2	766.48	Krt14	3.38087	0.0949333		Q61781|K1C14_MOUSE Keratin, type I cytoskeletal 14 OS=Mus musculus GN=Krt14 PE=1 SV=2	223826	560100	235769	88347	58053.8	176861	756727	501622	320872	583125	1.70446e+06	673556	260381	433968	282445	188221	317690	501622	197228	647329	1.08639e+06	375606	0	0	0	0	0	1	0	0	1	1
Q9DBE9	11	10	376.31	Ftsj3	3.35423	0.126832		Q9DBE9|SPB1_MOUSE pre-rRNA processing protein FTSJ3 OS=Mus musculus GN=Ftsj3 PE=1 SV=1	1.49417e+06	2.5192e+06	1.99652e+06	897425	1.04684e+06	1.01084e+06	5.01178e+06	626231	6.72919e+06	5.56432e+06	1.48049e+06	1.06587e+07	1.17113e+06	3.67491e+06	2.86906e+06	3.39407e+06	1.81574e+06	626231	4.1362e+06	6.17696e+06	943637	5.94378e+06	2	3	2	2	2	1	6	5	0	7
P62717	5	5	126.34	Rpl18a	3.28821	0.145173		P62717|RL18A_MOUSE 60S ribosomal protein L18a OS=Mus musculus GN=Rpl18a PE=1 SV=1	1.04223e+06	2.19333e+06	999475	580062	679538	758762	3.42708e+06	1.97765e+06	2.89849e+06	2.18181e+06	1.4674e+06	8.61006e+06	1.01964e+06	1.83969e+06	1.85446e+06	2.20319e+06	1.36294e+06	1.97765e+06	1.7816e+06	2.42204e+06	935291	4.80137e+06	0	1	2	3	1	2	2	1	1	1
P43276	6	4	253.45	Hist1h1b	3.10346	0.0691275		P43276|H15_MOUSE Histone H1.5 OS=Mus musculus GN=Hist1h1b PE=1 SV=2	2.66512e+08	1.167e+09	5.40466e+07	4.1708e+07	3.98533e+07	2.99544e+07	8.27107e+08	7.95478e+08	7.75993e+08	4.31658e+08	1.07218e+09	1.06023e+09	5.42516e+08	9.9481e+07	1.3334e+08	1.29212e+08	5.38061e+07	7.95478e+08	4.76975e+08	4.79184e+08	6.83386e+08	5.91233e+08	14	6	9	7	7	9	7	5	15	10
Q02257	5	5	114.9	Jup	3.09835	0.203013		Q02257|PLAK_MOUSE Junction plakoglobin OS=Mus musculus GN=Jup PE=1 SV=3	733141	1.58739e+06	514812	533716	804307	225484	2.27153e+06	879249	6.22543e+06	1.90094e+06	1.02097e+06	1.33104e+06	737949	947590	1.70629e+06	2.60771e+06	405030	879249	3.82655e+06	2.11024e+06	650744	742251	1	2	0	0	1	0	4	2	0	0
E9Q557	7	7	177.67	Dsp	3.09481	0.128596		E9Q557|DESP_MOUSE Desmoplakin OS=Mus musculus GN=Dsp PE=1 SV=1	1.22269e+06	4.14222e+06	708121	434647	446265	382195	3.78398e+06	1.32529e+06	8.41654e+06	3.11649e+06	1.74926e+06	4.31235e+06	1.92565e+06	1.30341e+06	1.38957e+06	1.44688e+06	686524	1.32529e+06	5.17335e+06	3.45962e+06	1.11494e+06	2.40477e+06	1	0	0	0	0	2	4	2	0	1
F6ZDS4	21	20	721.59	Tpr	3.08649	0.141516		F6ZDS4|TPR_MOUSE Nucleoprotein TPR OS=Mus musculus GN=Tpr PE=1 SV=1	2.60293e+08	9.46427e+08	1.50252e+08	5.20814e+07	2.80226e+07	1.2468e+08	8.03391e+08	1.46156e+08	1.21602e+09	1.35016e+08	1.08402e+09	1.43574e+09	4.39977e+08	2.76562e+08	1.66504e+08	9.08545e+07	2.23959e+08	1.46156e+08	7.47444e+08	1.49881e+08	6.90935e+08	8.00637e+08	0	8	10	14	6	0	0	0	0	0
P10922	4	4	223.4	H1f0	3.06128	0.0787995		P10922|H10_MOUSE Histone H1.0 OS=Mus musculus GN=H1f0 PE=2 SV=4	1.6616e+07	6.12136e+07	4.28338e+06	4.7811e+06	4.445e+06	8.35678e+06	5.08662e+07	5.28131e+07	3.47216e+07	3.24104e+07	9.97498e+07	3.46363e+07	2.84572e+07	7.88421e+06	1.52852e+07	1.44115e+07	1.5011e+07	5.28131e+07	2.13421e+07	3.59789e+07	6.35786e+07	1.93148e+07	4	1	1	1	2	5	3	4	6	3
Q8CI11	25	23	1243.01	Gnl3	3.03141	0.0710128		Q8CI11|GNL3_MOUSE Guanine nucleotide-binding protein-like 3 OS=Mus musculus GN=Gnl3 PE=1 SV=2	7.78943e+07	1.99368e+08	4.38259e+07	5.03562e+07	5.33435e+07	4.25776e+07	2.36129e+08	2.4744e+08	1.33522e+08	1.90182e+08	4.7981e+08	1.29692e+08	9.26829e+07	8.06683e+07	1.60989e+08	1.7295e+08	7.64807e+07	2.4744e+08	8.20715e+07	2.11121e+08	3.05821e+08	7.23226e+07	12	12	16	15	11	21	10	22	28	12
Q8CGC6	2	2	43.34	Rbm28	2.97768	0.0726363		Q8CGC6|RBM28_MOUSE RNA-binding protein 28 OS=Mus musculus GN=Rbm28 PE=1 SV=4	265095	64087.7	357472	466333	66725.8	370854	789366	1.15566e+06	446779	1.00655e+06	1.22486e+06	112988	29793.3	657983	1.49086e+06	216338	666153	1.15566e+06	274619	1.11737e+06	780700	63007.4	0	0	0	0	0	1	1	1	0	0
Q8CBW3;P62484	5	5	175.91	Abi1	2.86107	0.114445		Q8CBW3|ABI1_MOUSE Abl interactor 1 OS=Mus musculus GN=Abi1 PE=1 SV=3	1.63648e+06	654123	2.4529e+06	1.97134e+06	1.50449e+06	1.59957e+06	4.6821e+06	3.39878e+06	6.90299e+06	2.97868e+06	9.30951e+06	820543	304091	4.51493e+06	6.30236e+06	4.87785e+06	2.87326e+06	3.39878e+06	4.24302e+06	3.30664e+06	5.9337e+06	457573	0	2	3	2	3	0	0	0	0	0
P47911	13	13	613.48	Rpl6	2.78551	0.0727405		P47911|RL6_MOUSE 60S ribosomal protein L6 OS=Mus musculus GN=Rpl6 PE=1 SV=3	3.55365e+07	1.32629e+08	1.49738e+07	1.54981e+07	8.64927e+06	5.93212e+06	9.89872e+07	1.30986e+08	5.39032e+07	7.63293e+07	1.51154e+08	8.25632e+07	6.16571e+07	2.75616e+07	4.95474e+07	2.80425e+07	1.06557e+07	1.30986e+08	3.31324e+07	8.47334e+07	9.63425e+07	4.60411e+07	9	7	9	7	6	15	8	16	14	8
P58501	3	3	94.3	Paxbp1	2.7743	0.556176		P58501|PAXB1_MOUSE PAX3- and PAX7-binding protein 1 OS=Mus musculus GN=Paxbp1 PE=1 SV=3	94478.8	3472.98	196554	93710.8	54429.8	124227	262113	0	131.683	1.30221e+06	6353.03	1871.86	1614.53	361788	299593	176471	223144	0	80.9406	1.44558e+06	4049.3	1043.84	0	2	1	0	1	0	0	0	0	0
P61358	6	6	208.11	Rpl27	2.74045	0.0699963		P61358|RL27_MOUSE 60S ribosomal protein L27 OS=Mus musculus GN=Rpl27 PE=1 SV=2	4.33698e+07	1.67105e+08	1.73339e+07	8.82555e+06	1.38761e+07	9.70867e+06	1.18853e+08	1.017e+08	1.00206e+08	1.34002e+08	1.50196e+08	1.08159e+08	7.7684e+07	3.19058e+07	2.82153e+07	4.4989e+07	1.74394e+07	1.017e+08	6.1593e+07	1.48756e+08	9.57321e+07	6.03145e+07	5	5	5	7	4	9	6	7	12	6
Q3UV17	8	2	240.98	Krt76	2.7354	0.0684126		Q3UV17|K22O_MOUSE Keratin, type II cytoskeletal 2 oral OS=Mus musculus GN=Krt76 PE=1 SV=1	5.10629e+07	1.94927e+08	2.18091e+07	9.0593e+06	1.7135e+07	1.23843e+07	1.39678e+08	1.04872e+08	1.70255e+08	1.1585e+08	1.39387e+08	1.68025e+08	9.06181e+07	4.0143e+07	2.89625e+07	5.55549e+07	2.22455e+07	1.04872e+08	1.0465e+08	1.28605e+08	8.88423e+07	9.36984e+07	3	2	2	3	1	2	3	3	2	2
Q9D937	4	4	162.22		2.72415	0.0861631		Q9D937|CK098_MOUSE Uncharacterized protein C11orf98 homolog OS=Mus musculus PE=1 SV=1	5.60002e+06	2.22385e+07	2.00717e+06	807127	1.88149e+06	1.06585e+06	1.52553e+07	1.15098e+07	1.91279e+07	2.10277e+07	9.14784e+06	1.54633e+07	1.03383e+07	3.69451e+06	2.58038e+06	6.10013e+06	1.91455e+06	1.15098e+07	1.17572e+07	2.33429e+07	5.83066e+06	8.62308e+06	3	2	0	1	1	1	2	4	1	1
P62267	5	5	470.76	Rps23	2.66578	0.0730546		P62267|RS23_MOUSE 40S ribosomal protein S23 OS=Mus musculus GN=Rps23 PE=1 SV=3	1.19136e+08	4.49787e+08	4.01833e+07	2.87694e+07	3.73858e+07	3.95546e+07	3.17591e+08	2.56138e+08	2.75387e+08	3.48621e+08	3.17851e+08	3.89958e+08	2.09098e+08	7.39636e+07	9.19755e+07	1.21212e+08	7.10506e+07	2.56138e+08	1.6927e+08	3.87005e+08	2.02592e+08	2.17459e+08	14	6	6	9	7	14	13	14	18	14
Q6IFZ6;Q6IFZ9	6	2	243.91	Krt77	2.62315	0.0640876		Q6IFZ6|K2C1B_MOUSE Keratin, type II cytoskeletal 1b OS=Mus musculus GN=Krt77 PE=1 SV=1	1.41389e+08	4.80281e+08	5.68345e+07	3.13384e+07	4.00619e+07	9.84311e+07	3.70886e+08	2.11458e+08	4.90353e+08	2.42989e+08	5.03625e+08	4.06004e+08	2.23274e+08	1.04613e+08	1.00189e+08	1.29888e+08	1.76808e+08	2.11458e+08	3.01403e+08	2.69742e+08	3.21001e+08	2.26407e+08	3	1	1	2	3	3	2	2	2	1
Q6IFX2	15	4	658.08	Krt42	2.61617	0.0742391		Q6IFX2|K1C42_MOUSE Keratin, type I cytoskeletal 42 OS=Mus musculus GN=Krt42 PE=1 SV=1	2.47574e+07	9.16478e+07	1.19021e+07	4.72137e+06	8.16544e+06	7.35043e+06	6.47696e+07	4.75e+07	6.91103e+07	5.65334e+07	7.50158e+07	7.56883e+07	4.26055e+07	2.19076e+07	1.50942e+07	2.64739e+07	1.32033e+07	4.75e+07	4.24796e+07	6.27579e+07	4.78136e+07	4.22073e+07	1	2	3	3	2	2	3	4	3	3
O09167	2	2	29.3	Rpl21	2.59084	0.407504		O09167|RL21_MOUSE 60S ribosomal protein L21 OS=Mus musculus GN=Rpl21 PE=1 SV=3	399818	27363.9	324071	770739	587512	289405	1.03586e+06	144487	561735	648600	99303.9	3.72519e+06	12721	596502	2.46405e+06	1.90482e+06	519848	144487	345278	720012	63294.4	2.07734e+06	0	0	0	1	0	0	0	1	0	2
Q9WUF3	3	3	66.65	Casp8ap2	2.53465	0.536989		Q9WUF3|C8AP2_MOUSE CASP8-associated protein 2 OS=Mus musculus GN=Casp8ap2 PE=1 SV=2	518378	302456	428387	617136	760938	482971	1.31391e+06	135407	122947	121422	6.025e+06	164748	140607	788513	1.97298e+06	2.4671e+06	867545	135407	75571.2	134791	3.84022e+06	91871	0	1	1	2	0	0	0	0	0	0
Q8CIS0	3	3	75.56	Card11	2.49579	0.0829488		Q8CIS0|CAR11_MOUSE Caspase recruitment domain-containing protein 11 OS=Mus musculus GN=Card11 PE=1 SV=2	170137	109526	225316	211614	210472	93756.8	424626	190846	249385	307395	756174	619329	50916.7	414729	676529	682391	168412	190846	153288	341240	481970	345367	0	2	1	1	0	0	0	0	0	0
O70318	16	16	486.19	Epb41l2	2.47918	0.0759415		O70318|E41L2_MOUSE Band 4.1-like protein 2 OS=Mus musculus GN=Epb41l2 PE=1 SV=2	1.34581e+07	4.05983e+07	7.18412e+06	6.83868e+06	8.01397e+06	4.65532e+06	3.33651e+07	2.77592e+07	2.41683e+07	1.59772e+07	4.472e+07	5.42006e+07	1.88734e+07	1.32235e+07	2.18632e+07	2.59828e+07	8.3622e+06	2.77592e+07	1.48554e+07	1.77363e+07	2.85036e+07	3.02248e+07	0	9	7	12	3	0	0	0	0	0
Q99J62	3	2	62.07	Rfc4	2.45	0.106312		Q99J62|RFC4_MOUSE Replication factor C subunit 4 OS=Mus musculus GN=Rfc4 PE=1 SV=1	7.88467e+07	2.9731e+08	3.77855e+07	1.56205e+07	2.69812e+07	1.65367e+07	1.93175e+08	1.41791e+08	2.48617e+08	1.59772e+08	1.98191e+08	2.17502e+08	1.38214e+08	6.95501e+07	4.99388e+07	8.74781e+07	2.97043e+07	1.41791e+08	1.52816e+08	1.77364e+08	1.26323e+08	1.21289e+08	0	0	2	0	0	0	0	0	0	0
P68040	2	2	53.32	Rack1	2.43659	0.244249		P68040|RACK1_MOUSE Receptor of activated protein C kinase 1 OS=Mus musculus GN=Rack1 PE=1 SV=3	369816	181572	404154	341399	362262	559692	901090	278031	745402	579465	479958	2.42259e+06	84409.9	743908	1.09145e+06	1.17452e+06	1.00536e+06	278031	458172	643265	305916	1.35095e+06	0	1	1	2	1	0	0	0	0	0
P43275	6	4	291.23	Hist1h1a	2.41288	0.17684		P43275|H11_MOUSE Histone H1.1 OS=Mus musculus GN=Hist1h1a PE=1 SV=2	3.46375e+07	1.48165e+08	5.77741e+06	7.53694e+06	6.47892e+06	5.2293e+06	8.35762e+07	8.88624e+07	8.27025e+07	6.03719e+07	5.04657e+07	1.35478e+08	6.88793e+07	1.06342e+07	2.40956e+07	2.10059e+07	9.39323e+06	8.88624e+07	5.08343e+07	6.7019e+07	3.21659e+07	7.5549e+07	2	3	4	5	3	4	3	4	2	5
P04104	5	2	208.18	Krt1	2.41153	0.113496		P04104|K2C1_MOUSE Keratin, type II cytoskeletal 1 OS=Mus musculus GN=Krt1 PE=1 SV=4	1.09224e+08	4.08463e+08	5.65385e+07	2.0286e+07	3.50978e+07	2.57322e+07	2.63395e+08	1.71772e+08	3.59218e+08	2.16265e+08	2.65954e+08	3.03768e+08	1.89887e+08	1.04068e+08	6.48543e+07	1.13794e+08	4.6222e+07	1.71772e+08	2.20799e+08	2.40076e+08	1.69514e+08	1.69395e+08	4	2	1	2	2	2	3	3	4	3
Q60973	3	2	61.09	Rbbp7	2.40865	0.585599		Q60973|RBBP7_MOUSE Histone-binding protein RBBP7 OS=Mus musculus GN=Rbbp7 PE=1 SV=1	251190	3680.33	269398	310037	304048	368788	605030	3464.33	5613.25	17444.6	2.98602e+06	12605.5	1710.92	495868	991187	985781	662442	3464.33	3450.26	19365.3	1.90323e+06	7029.4	0	1	2	0	1	0	0	0	0	0
Q9CW46	4	4	126.14	Raver1	2.40512	0.173891		Q9CW46|RAVR1_MOUSE Ribonucleoprotein PTB-binding 1 OS=Mus musculus GN=Raver1 PE=1 SV=2	1.14273e+06	488587	539481	1.64338e+06	1.23527e+06	1.80694e+06	2.74841e+06	1.64885e+06	1.75029e+06	1.11652e+06	6.44362e+06	2.78274e+06	227136	992998	5.25388e+06	4.00497e+06	3.24575e+06	1.64885e+06	1.07584e+06	1.23945e+06	4.10704e+06	1.55179e+06	0	1	3	3	2	0	0	0	0	0
O35177	2	2	70.58	Nedd9	2.24719	0.0830795		O35177|CASL_MOUSE Enhancer of filamentation 1 OS=Mus musculus GN=Nedd9 PE=1 SV=2	277503	98807.5	266056	161031	538744	322876	623602	863950	724918	697342	42529.5	789272	45933.9	489717	514815	1.74671e+06	579971	863950	445581	774121	27107.5	440135	0	1	0	1	1	0	0	0	0	0
Q60930;Q60931	2	2	48.95	Vdac2	2.15472	0.248859		Q60930|VDAC2_MOUSE Voltage-dependent anion-selective channel protein 2 OS=Mus musculus GN=Vdac2 PE=1 SV=2	38041.2	37575	65859.3	37039.9	48838.9	893.128	81968.4	7528.61	177560	15095.5	98906.8	110751	17468	121224	118416	158345	1604.3	7528.61	109140	16757.5	63041.2	61759.7	0	0	0	1	0	0	1	1	0	0
Q9QX47	38	38	1558.22	Son	2.1188	0.0633301		Q9QX47|SON_MOUSE Protein SON OS=Mus musculus GN=Son PE=1 SV=2	4.23971e+07	4.35391e+07	4.0459e+07	4.80918e+07	3.47463e+07	4.51492e+07	8.98309e+07	6.49468e+07	5.3818e+07	6.5244e+07	1.52422e+08	1.12724e+08	2.02406e+07	7.4471e+07	1.53749e+08	1.12654e+08	8.10999e+07	6.49468e+07	3.308e+07	7.24275e+07	9.71506e+07	6.28601e+07	9	26	27	24	21	13	12	14	27	20
O70305	4	3	161.05	Atxn2	2.10927	0.0953242		O70305|ATX2_MOUSE Ataxin-2 OS=Mus musculus GN=Atxn2 PE=1 SV=1	362786	54257.9	479582	563287	435494	281306	765214	1.04831e+06	666550	1.07785e+06	933742	99615.1	25223.6	882745	1.80083e+06	1.41195e+06	505301	1.04831e+06	409704	1.19652e+06	595149	55550	0	1	2	1	2	1	0	2	0	0
Q78PY7	7	7	217.96	Snd1	2.07023	0.569586		Q78PY7|SND1_MOUSE Staphylococcal nuclease domain-containing protein 1 OS=Mus musculus GN=Snd1 PE=1 SV=1	2.12042e+06	3.47649e+06	1.30807e+06	1.98726e+06	1.15106e+06	2.6792e+06	4.38975e+06	1.02496e+06	662701	555606	1.89889e+07	716599	1.61616e+06	2.40771e+06	6.35325e+06	3.73195e+06	4.81256e+06	1.02496e+06	407338	616780	1.21032e+07	399609	0	3	5	4	4	0	0	1	0	0
Q99ME9	8	8	187.63	Gtpbp4	2.03053	0.0692225		Q99ME9|NOG1_MOUSE Nucleolar GTP-binding protein 1 OS=Mus musculus GN=Gtpbp4 PE=1 SV=3	3.23202e+06	8.63924e+06	2.20869e+06	1.818e+06	1.86756e+06	1.62661e+06	6.5627e+06	6.28884e+06	8.39787e+06	5.62104e+06	5.23323e+06	7.27252e+06	4.01624e+06	4.06543e+06	5.81213e+06	6.05499e+06	2.92183e+06	6.28884e+06	5.16187e+06	6.23993e+06	3.33556e+06	4.0555e+06	2	1	1	3	1	3	0	2	0	1
P83940	2	2	98.79	Tceb1	2.02728	0.603429		P83940|ELOC_MOUSE Transcription elongation factor B polypeptide 1 OS=Mus musculus GN=Tceb1 PE=1 SV=1	370087	67050.9	340303	398921	107360	936802	750269	102281	79060.7	166126	3.39869e+06	5188.92	31170.8	626380	1.27535e+06	348081	1.68275e+06	102281	48595.8	184417	2.16626e+06	2893.59	0	1	1	0	2	0	0	0	0	0
Q6ZWV7	2	2	85.71	Rpl35	2.01402	0.302446		Q6ZWV7|RL35_MOUSE 60S ribosomal protein L35 OS=Mus musculus GN=Rpl35 PE=1 SV=1	3.23689e+08	1.33569e+09	9.35914e+07	1.73692e+07	8.85184e+07	8.32713e+07	6.51917e+08	3.4738e+08	1.07792e+09	6.5425e+08	3.1792e+08	8.62114e+08	6.20941e+08	1.72269e+08	5.55292e+07	2.86993e+08	1.49577e+08	3.4738e+08	6.62559e+08	7.26285e+08	2.02636e+08	4.80755e+08	7	4	1	6	4	5	7	4	6	6
Q61176	2	2	37	Arg1	2.01136	0.312275		Q61176|ARGI1_MOUSE Arginase-1 OS=Mus musculus GN=Arg1 PE=1 SV=1	431726	1.25833e+06	216509	120532	147576	415683	868355	407941	2.14844e+06	828719	736230	220442	584975	398518	385341	478471	746678	407941	1.32057e+06	919963	469259	122929	0	0	0	0	0	0	1	1	0	0
B2RQC6	3	2	62.35	Cad	1.97842	0.138309		B2RQC6|PYR1_MOUSE CAD protein OS=Mus musculus GN=Cad PE=1 SV=1	238124	177424	307831	412601	10060.8	282703	471109	689522	590835	709545	183270	182375	82481.4	566610	1.31908e+06	32619.1	507810	689522	363165	787667	116813	101701	0	1	0	0	0	0	1	0	0	0
Q6PGG2	11	11	292.45	Gmip	1.92025	0.0271449		Q6PGG2|GMIP_MOUSE GEM-interacting protein OS=Mus musculus GN=Gmip PE=1 SV=1	2.57159e+06	5.4191e+06	1.96614e+06	1.60497e+06	2.1618e+06	1.70592e+06	4.93809e+06	5.46096e+06	4.3432e+06	4.4199e+06	6.32911e+06	4.13731e+06	2.51925e+06	3.61898e+06	5.13108e+06	7.00897e+06	3.06429e+06	5.46096e+06	2.66961e+06	4.90654e+06	4.03405e+06	2.30716e+06	0	4	6	9	7	1	0	0	0	0
Q9D819	5	5	239.24	Ppa1	1.90158	0.112993		Q9D819|IPYR_MOUSE Inorganic pyrophosphatase OS=Mus musculus GN=Ppa1 PE=1 SV=1	4.05752e+06	7.82142e+06	2.58696e+06	3.8176e+06	2.80969e+06	3.25195e+06	7.7157e+06	5.87801e+06	5.57815e+06	6.82359e+06	1.46027e+07	5.69607e+06	3.63604e+06	4.7617e+06	1.22048e+07	9.10954e+06	5.84136e+06	5.87801e+06	3.42869e+06	7.57488e+06	9.30745e+06	3.1764e+06	0	3	3	4	5	0	0	0	0	0
A2AWA9	3	3	85.97	Rabgap1	1.89815	0.0226341		A2AWA9|RBGP1_MOUSE Rab GTPase-activating protein 1 OS=Mus musculus GN=Rabgap1 PE=1 SV=1	521943	742995	391083	438053	566289	471296	990725	839497	1.00554e+06	582602	1.12828e+06	1.3977e+06	345406	719848	1.40045e+06	1.83602e+06	846573	839497	618073	646748	719146	779422	0	1	1	2	1	0	0	0	0	0
P62908	2	2	38.15	Rps3	1.89602	0.303027		P62908|RS3_MOUSE 40S ribosomal protein S3 OS=Mus musculus GN=Rps3 PE=1 SV=1	100092	108388	109197	107457	106239	69176.5	189776	140014	407241	322034	75638.5	3949.62	50387.9	200994	343540	344447	124260	140014	250317	357490	48210.5	2202.49	0	0	1	0	0	1	1	1	0	0
P12970	3	3	138.82	Rpl7a	1.87086	0.134062		P12970|RL7A_MOUSE 60S ribosomal protein L7a OS=Mus musculus GN=Rpl7a PE=1 SV=2	1.72156e+06	1.87023e+06	2.63252e+06	1.27486e+06	1.41899e+06	1.4112e+06	3.2208e+06	2.11537e+06	2.74335e+06	2.26583e+06	2.61654e+06	6.36292e+06	869440	4.84557e+06	4.07572e+06	4.60064e+06	2.5349e+06	2.11537e+06	1.68624e+06	2.5153e+06	1.66773e+06	3.54826e+06	0	3	3	1	3	2	1	2	0	1
P06151;P00342;P16125	9	9	357.03	Ldha	1.8463	0.00407589		P06151|LDHA_MOUSE L-lactate dehydrogenase A chain OS=Mus musculus GN=Ldha PE=1 SV=3	5.27159e+06	1.82453e+06	6.34994e+06	5.34227e+06	6.41925e+06	6.42196e+06	9.73292e+06	1.05094e+07	9.27575e+06	1.15182e+07	8.91477e+06	8.44642e+06	848195	1.1688e+07	1.70792e+07	2.08124e+07	1.15355e+07	1.05094e+07	5.70147e+06	1.27864e+07	5.6821e+06	4.71012e+06	0	7	6	9	6	2	0	3	0	0
Q6ZWY9;P70696;Q64524	7	7	278.06	Hist1h2bc	1.84623	0.00315028		Q6ZWY9|H2B1C_MOUSE Histone H2B type 1-C/E/G OS=Mus musculus GN=Hist1h2bc PE=1 SV=3	1.86562e+07	2.39771e+07	1.83714e+07	1.79259e+07	1.67605e+07	1.62464e+07	3.44437e+07	2.50721e+07	3.3478e+07	4.20117e+07	3.90373e+07	3.26193e+07	1.11465e+07	3.38153e+07	5.73089e+07	5.43407e+07	2.91829e+07	2.50721e+07	2.05777e+07	4.66373e+07	2.48816e+07	1.819e+07	2	4	4	6	5	4	4	5	4	5
Q8BVY0	10	10	728.6	Rsl1d1	1.82394	0.0853274		Q8BVY0|RL1D1_MOUSE Ribosomal L1 domain-containing protein 1 OS=Mus musculus GN=Rsl1d1 PE=1 SV=1	1.41533e+07	1.61755e+07	1.67133e+07	1.25094e+07	1.20133e+07	1.33549e+07	2.58147e+07	2.9697e+07	1.82234e+07	2.00751e+07	4.42996e+07	1.67785e+07	7.51972e+06	3.07635e+07	3.99925e+07	3.89495e+07	2.3989e+07	2.9697e+07	1.12013e+07	2.22854e+07	2.82357e+07	9.35648e+06	4	12	13	10	8	11	3	8	6	3
P48962;Q3V132	2	2	41.25	Slc25a4	1.81612	0.0890963		P48962|ADT1_MOUSE ADP/ATP translocase 1 OS=Mus musculus GN=Slc25a4 PE=1 SV=4	297459	254909	205590	363088	488399	175310	540222	403671	656481	873076	257005	510875	118503	378420	1.16079e+06	1.58348e+06	314903	403671	403516	969203	163810	284888	1	0	1	0	0	1	0	1	0	0
P19096	8	8	214.27	Fasn	1.80215	0.00714919		P19096|FAS_MOUSE Fatty acid synthase OS=Mus musculus GN=Fasn PE=1 SV=2	617974	404661	809958	824803	658673	391774	1.11368e+06	1.32244e+06	1.37741e+06	1.04831e+06	869365	950889	188120	1.49085e+06	2.63689e+06	2.13554e+06	703730	1.32244e+06	846644	1.16373e+06	554116	530260	0	1	4	3	1	3	2	2	0	0
Q80U93	34	34	1365.44	Nup214	1.80148	0.19498		Q80U93|NU214_MOUSE Nuclear pore complex protein Nup214 OS=Mus musculus GN=Nup214 PE=1 SV=2	6.2068e+07	1.62961e+08	3.51008e+07	4.20527e+07	3.70641e+07	3.3162e+07	1.11814e+08	5.93876e+07	1.72692e+08	4.90236e+07	1.32054e+08	1.45912e+08	7.57575e+07	6.46085e+07	1.34442e+08	1.20169e+08	5.95677e+07	5.93876e+07	1.06148e+08	5.44212e+07	8.41689e+07	8.13676e+07	0	26	35	30	23	2	0	2	0	0
Q9D8E6	3	3	67.77	Rpl4	1.79969	0.625905		Q9D8E6|RL4_MOUSE 60S ribosomal protein L4 OS=Mus musculus GN=Rpl4 PE=1 SV=3	158407	9422.5	146414	29510.8	217355	389334	285084	45209.9	44459.3	24529.7	95141.4	1.21608e+06	4380.36	269498	94345.8	704706	699348	45209.9	27327.6	27230.5	60641.3	678143	0	1	0	1	2	0	0	0	0	1
Q03265	4	4	82.33	Atp5a1	1.79356	0.230654		Q03265|ATPA_MOUSE ATP synthase subunit alpha, mitochondrial OS=Mus musculus GN=Atp5a1 PE=1 SV=1	300696	766225	301361	137453	181145	117293	539315	574252	1.02513e+06	554896	240500	301796	356205	554701	439438	587306	210690	574252	630112	615991	153290	168296	1	1	0	0	0	1	0	1	0	0
P01901;P14426;P03991;P14429;P14431	10	3	517.4	H2-K1	1.79148	0.292667		P01901|HA1B_MOUSE H-2 class I histocompatibility antigen, K-B alpha chain OS=Mus musculus GN=H2-K1 PE=1 SV=1	5.81268e+06	5.58033e+06	4.58861e+06	5.88919e+06	6.1889e+06	6.81636e+06	1.04133e+07	5.95182e+06	5.59205e+06	4.36368e+06	2.48028e+07	1.13562e+07	2.5942e+06	8.44604e+06	1.88277e+07	2.00656e+07	1.2244e+07	5.95182e+06	3.43723e+06	4.84413e+06	1.58088e+07	6.33273e+06	0	3	5	3	5	0	0	0	0	0
Q9CXW4	2	2	62.09	Rpl11	1.78447	0.050077		Q9CXW4|RL11_MOUSE 60S ribosomal protein L11 OS=Mus musculus GN=Rpl11 PE=1 SV=4	619695	666821	758949	643867	716947	311892	1.10583e+06	979853	1.80827e+06	866264	1.00361e+06	871136	309993	1.39696e+06	2.05844e+06	2.32448e+06	560242	979853	1.11148e+06	961642	639681	485786	0	1	1	1	2	1	0	1	0	0
Q8BMK0	3	3	91	Cep85	1.71693	0.192914		Q8BMK0|CEP85_MOUSE Centrosomal protein of 85 kDa OS=Mus musculus GN=Cep85 PE=1 SV=2	116470	90487.3	36064.6	99421.3	116888	239488	199970	314607	276267	85779.6	90559	232637	42066	66382.5	317849	378972	430184	314607	169812	95224.1	57720.6	129729	0	0	0	0	0	1	1	0	0	0
Q60838;Q61062	4	4	104.72	Dvl2	1.66369	0.223695		Q60838|DVL2_MOUSE Segment polarity protein dishevelled homolog DVL-2 OS=Mus musculus GN=Dvl2 PE=1 SV=2	689572	209636	895986	863156	791361	687721	1.14723e+06	1.92547e+06	989716	1.8094e+06	531279	480306	97456	1.6492e+06	2.75951e+06	2.56574e+06	1.23533e+06	1.92547e+06	608343	2.00862e+06	338627	267841	0	0	1	1	0	2	0	1	0	0
Q3UPF5	15	15	631.79	Zc3hav1	1.62789	0.490689		Q3UPF5|ZCCHV_MOUSE Zinc finger CCCH-type antiviral protein 1 OS=Mus musculus GN=Zc3hav1 PE=1 SV=1	5.2759e+07	2.24093e+08	1.12163e+07	1.10873e+07	8.65383e+06	8.745e+06	8.5886e+07	9.63553e+07	7.89754e+07	5.08196e+07	8.62427e+07	1.17037e+08	1.04177e+08	2.06454e+07	3.54461e+07	2.80573e+07	1.57084e+07	9.63553e+07	4.85434e+07	5.6415e+07	5.49694e+07	6.52654e+07	0	8	13	8	6	10	3	11	5	3
Q80XI3	10	5	317.63	Eif4g3	1.62138	0.0540676		Q80XI3|IF4G3_MOUSE Eukaryotic translation initiation factor 4 gamma 3 OS=Mus musculus GN=Eif4g3 PE=1 SV=2	270786	278755	282303	138082	471619	183174	439048	422892	594814	474289	313448	389796	129588	519622	441446	1.52908e+06	329029	422892	365611	526509	199786	217368	0	2	1	2	0	0	0	1	0	0
D3YXK2	9	4	432.87	Safb	1.612	0.709464		D3YXK2|SAFB1_MOUSE Scaffold attachment factor B1 OS=Mus musculus GN=Safb PE=1 SV=2	2.75167e+06	5567.26	1.7688e+06	2.91162e+06	3.31562e+06	5.75674e+06	4.4357e+06	75024.6	713836	261536	2.09487e+07	179431	2588.12	3.25576e+06	9.30844e+06	1.07498e+07	1.03406e+07	75024.6	438769	290332	1.33523e+07	100059	0	1	5	5	4	0	0	0	0	0
P42228	3	3	102.26	Stat4	1.59493	0.0894757		P42228|STAT4_MOUSE Signal transducer and activator of transcription 4 OS=Mus musculus GN=Stat4 PE=1 SV=1	462756	725852	407022	437464	469399	274042	738063	788721	1.1028e+06	364852	739630	694313	337436	749187	1.39857e+06	1.52188e+06	492253	788721	677850	405023	471426	387182	0	0	2	1	0	0	1	0	0	0
Q91YK2	5	5	180.25	Rrp1b	1.58669	0.178839		Q91YK2|RRP1B_MOUSE Ribosomal RNA processing protein 1 homolog B OS=Mus musculus GN=Rrp1b PE=1 SV=2	1.88453e+06	3.95755e+06	1.69221e+06	1.60804e+06	1.28814e+06	876730	2.99017e+06	3.30227e+06	2.95779e+06	1.77828e+06	2.13812e+06	4.77438e+06	1.83979e+06	3.11477e+06	5.1409e+06	4.17638e+06	1.57484e+06	3.30227e+06	1.81805e+06	1.97407e+06	1.3628e+06	2.66242e+06	1	0	1	1	0	0	0	2	1	2
Q3UX10	3	2	145.87	Tubal3	1.57904	0.261013		Q3UX10|TBAL3_MOUSE Tubulin alpha chain-like 3 OS=Mus musculus GN=Tubal3 PE=2 SV=2	5.80965e+06	8.52997e+06	1.45418e+06	5.33039e+06	3.40774e+06	1.0326e+07	9.17364e+06	8.38587e+06	6.23333e+06	5.88998e+06	1.79289e+07	7.43017e+06	3.96543e+06	2.67664e+06	1.70412e+07	1.10485e+07	1.85482e+07	8.38587e+06	3.83141e+06	6.53848e+06	1.14275e+07	4.14341e+06	0	0	2	2	2	0	0	0	0	0
P60867	3	3	62.67	Rps20	1.56277	0.077106		P60867|RS20_MOUSE 40S ribosomal protein S20 OS=Mus musculus GN=Rps20 PE=1 SV=1	718843	173507	1.1637e+06	862175	787966	606869	1.12339e+06	976697	1.20304e+06	1.09413e+06	1.48105e+06	862032	80660.2	2.14197e+06	2.75637e+06	2.55473e+06	1.0901e+06	976697	739463	1.2146e+06	943992	480710	0	2	1	2	1	1	0	0	0	0
Q5SUA5	3	3	89.35	Myo1g	1.55311	0.262933		Q5SUA5|MYO1G_MOUSE Unconventional myosin-Ig OS=Mus musculus GN=Myo1g PE=1 SV=1	209092	268145	227914	222087	185131	142183	324744	338727	617160	367615	96939.5	203277	124656	419510	710012	600229	255399	338727	379346	408091	61787.4	113357	0	0	0	1	1	0	0	1	0	0
Q06649	2	2	58.31	Sh3bp2	1.54869	0.369468		Q06649|3BP2_MOUSE SH3 domain-binding protein 2 OS=Mus musculus GN=Sh3bp2 PE=1 SV=1	531343	159386	590851	764504	388230	753742	822885	361775	444277	1.87228e+06	601308	834783	74095.6	1.08755e+06	2.44412e+06	1.25872e+06	1.35392e+06	361775	273081	2.07843e+06	383262	465514	0	1	2	1	1	0	0	0	0	0
Q91W50	27	27	1290.27	Csde1	1.54687	0.00453142		Q91W50|CSDE1_MOUSE Cold shock domain-containing protein E1 OS=Mus musculus GN=Csde1 PE=1 SV=1	3.47513e+07	2.88536e+07	3.5903e+07	3.71551e+07	3.25362e+07	3.93086e+07	5.37558e+07	5.56596e+07	5.23584e+07	4.09599e+07	6.46319e+07	5.51692e+07	1.34135e+07	6.60849e+07	1.18785e+08	1.05489e+08	7.06087e+07	5.56596e+07	3.21828e+07	4.54697e+07	4.11951e+07	3.07649e+07	0	15	24	22	22	9	11	12	7	7
P62264	2	2	51.16	Rps14	1.54221	0.250157		P62264|RS14_MOUSE 40S ribosomal protein S14 OS=Mus musculus GN=Rps14 PE=1 SV=3	295688	73075.7	470387	198230	435221	301524	456013	148880	351669	755837	607061	416619	33971.7	865819	633739	1.41107e+06	541618	148880	216158	839057	386929	232326	0	2	1	1	1	0	0	0	0	0
Q60865	4	4	96.93	Caprin1	1.52849	0.223099		Q60865|CAPR1_MOUSE Caprin-1 OS=Mus musculus GN=Caprin1 PE=1 SV=2	1.74774e+06	1.93481e+06	2.1382e+06	1.94812e+06	1.41808e+06	1.29948e+06	2.67141e+06	2.67127e+06	2.20777e+06	1.9742e+06	5.07678e+06	1.42701e+06	899458	3.93569e+06	6.22813e+06	4.59768e+06	2.33421e+06	2.67127e+06	1.35704e+06	2.19157e+06	3.23584e+06	795765	0	1	2	2	0	0	0	1	0	0
P42567	13	11	568.55	Eps15	1.51103	0.103475		P42567|EPS15_MOUSE Epidermal growth factor receptor substrate 15 OS=Mus musculus GN=Eps15 PE=1 SV=1	3.92363e+06	5.95459e+06	3.02516e+06	2.67487e+06	3.26843e+06	4.69507e+06	5.92872e+06	5.32033e+06	9.24109e+06	4.04896e+06	5.93861e+06	5.09461e+06	2.76819e+06	5.56828e+06	8.55155e+06	1.05969e+07	8.4336e+06	5.32033e+06	5.68017e+06	4.49476e+06	3.78516e+06	2.84099e+06	0	6	10	7	8	0	0	0	0	0
Q3TWF6	8	8	264.02	Wdr70	1.50414	0.0342589		Q3TWF6|WDR70_MOUSE WD repeat-containing protein 70 OS=Mus musculus GN=Wdr70 PE=1 SV=1	1.27485e+06	687678	1.61713e+06	1.71477e+06	1.49118e+06	863496	1.91756e+06	2.16612e+06	2.02622e+06	1.84568e+06	1.51739e+06	2.03238e+06	319690	2.97657e+06	5.48213e+06	4.83467e+06	1.55107e+06	2.16612e+06	1.24545e+06	2.0489e+06	967155	1.13335e+06	0	3	7	6	1	0	0	0	0	0
Q99NH0;Q8BUE7	38	36	1490.94	Ankrd17	1.49684	0.0821696		Q99NH0|ANR17_MOUSE Ankyrin repeat domain-containing protein 17 OS=Mus musculus GN=Ankrd17 PE=1 SV=2	1.54132e+07	3.60731e+06	1.6361e+07	1.88025e+07	1.83339e+07	1.99614e+07	2.30712e+07	3.13234e+07	1.93195e+07	2.54283e+07	1.93859e+07	1.98989e+07	1.67697e+06	3.01149e+07	6.01116e+07	5.94419e+07	3.5856e+07	3.13234e+07	1.1875e+07	2.8228e+07	1.23562e+07	1.10966e+07	0	15	19	24	26	14	7	15	0	6
O88622	12	12	395.21	Parg	1.49408	0.435858		O88622|PARG_MOUSE Poly(ADP-ribose) glycohydrolase OS=Mus musculus GN=Parg PE=1 SV=2	1.66663e+07	5.31012e+07	9.56137e+06	6.24242e+06	7.89418e+06	6.53238e+06	2.49008e+07	1.93095e+07	1.72289e+07	2.19407e+07	3.2245e+07	3.37798e+07	2.46858e+07	1.75992e+07	1.9957e+07	2.55944e+07	1.17339e+07	1.93095e+07	1.059e+07	2.43564e+07	2.05524e+07	1.88372e+07	0	4	2	10	3	0	0	0	0	0
Q91XD6	2	2	61.57	Vps36	1.48688	0.374616		Q91XD6|VPS36_MOUSE Vacuolar protein-sorting-associated protein 36 OS=Mus musculus GN=Vps36 PE=1 SV=1	110823	200465	87120.4	49142.9	68683.5	148705	164782	62864.5	124707	112929	347684	175723	93192.6	160358	157110	222685	267115	62864.5	76653	125363	221607	97991.5	0	0	0	1	1	0	0	0	0	0
P08752	2	2	31.44	Gnai2	1.472	0.588089		P08752|GNAI2_MOUSE Guanine nucleotide-binding protein G(i) subunit alpha-2 OS=Mus musculus GN=Gnai2 PE=1 SV=5	172386	123693	87680.4	152333	179153	319072	253752	166193	180457	93607.5	46357.9	782145	57502.6	161389	487008	580848	573138	166193	110920	103914	29547.6	436161	0	0	0	1	1	0	0	0	0	0
Q4QRL3	7	7	192.28	Ccdc88b	1.47117	0.309087		Q4QRL3|CC88B_MOUSE Coiled-coil domain-containing protein 88B OS=Mus musculus GN=Ccdc88b PE=1 SV=2	617838	870991	526154	488996	572570	630479	908947	513260	930588	310924	1.06372e+06	1.72624e+06	404909	968467	1.56332e+06	1.85638e+06	1.13251e+06	513260	571999	345157	677996	962633	0	2	2	5	3	0	0	0	0	0
Q62448	20	20	703.67	Eif4g2	1.45835	0.492753		Q62448|IF4G2_MOUSE Eukaryotic translation initiation factor 4 gamma 2 OS=Mus musculus GN=Eif4g2 PE=1 SV=2	8.99255e+06	3.55681e+06	9.02597e+06	1.04912e+07	9.91063e+06	1.19781e+07	1.31143e+07	5.40264e+06	7.62065e+06	6.32967e+06	1.22628e+07	3.39556e+07	1.6535e+06	1.66137e+07	3.35403e+07	3.21321e+07	2.15159e+07	5.40264e+06	4.68414e+06	7.02658e+06	7.81608e+06	1.89352e+07	0	6	13	11	9	3	0	1	0	0
Q7TPV4	29	28	1106.07	Mybbp1a	1.45158	0.239012		Q7TPV4|MBB1A_MOUSE Myb-binding protein 1A OS=Mus musculus GN=Mybbp1a PE=1 SV=2	1.35929e+07	1.284e+07	1.61249e+07	1.20557e+07	1.20509e+07	1.48932e+07	1.97313e+07	1.03434e+07	2.03617e+07	1.59936e+07	1.57537e+07	3.62039e+07	5.96908e+06	2.96804e+07	3.8542e+07	3.90714e+07	2.67521e+07	1.03434e+07	1.25156e+07	1.77546e+07	1.00411e+07	2.0189e+07	1	18	20	17	17	6	6	9	5	9
Q640M1;Q6EJB6	9	9	283.16	Utp14a	1.44523	0.50258		Q640M1|UT14A_MOUSE U3 small nucleolar RNA-associated protein 14 homolog A OS=Mus musculus GN=Utp14a PE=1 SV=1	2.22263e+06	1.39331e+06	2.42501e+06	2.81551e+06	1.75649e+06	2.72285e+06	3.21222e+06	1.43439e+06	2.00344e+06	2.02597e+06	8.49529e+06	2.10199e+06	647726	4.46361e+06	9.00118e+06	5.69486e+06	4.89096e+06	1.43439e+06	1.23144e+06	2.24903e+06	5.41473e+06	1.17217e+06	0	4	7	5	5	0	0	0	0	0
Q99MK8	8	8	393.25	Grk2	1.40548	0.292734		Q99MK8|ARBK1_MOUSE Beta-adrenergic receptor kinase 1 OS=Mus musculus GN=Grk2 PE=1 SV=2	6.05956e+06	9.6671e+06	5.39624e+06	5.25641e+06	5.11786e+06	4.86016e+06	8.51657e+06	4.16323e+06	1.45666e+07	4.59748e+06	9.85224e+06	9.40329e+06	4.49407e+06	9.93262e+06	1.68047e+07	1.65931e+07	8.73014e+06	4.16323e+06	8.95359e+06	5.10368e+06	6.27962e+06	5.24372e+06	0	6	7	7	5	0	0	0	0	0
Q60846	2	2	72.27	Tnfrsf8	1.39614	0.34216		Q60846|TNR8_MOUSE Tumor necrosis factor receptor superfamily member 8 OS=Mus musculus GN=Tnfrsf8 PE=2 SV=1	165284	26654.4	111928	182321	273705	231811	230759	181359	285039	89185	225946	372264	12391.2	206020	582880	887403	416395	181359	175203	99004.5	144014	207592	0	0	1	1	1	0	0	0	0	0
Q8VDJ3	36	34	1752.96	Hdlbp	1.3773	0.488876		Q8VDJ3|VIGLN_MOUSE Vigilin OS=Mus musculus GN=Hdlbp PE=1 SV=1	9.29318e+07	2.70659e+08	4.35948e+07	4.90862e+07	4.31022e+07	5.82173e+07	1.27995e+08	1.13257e+08	1.56216e+08	9.98957e+07	1.00991e+08	1.69614e+08	1.25825e+08	8.02429e+07	1.56928e+08	1.39745e+08	1.04574e+08	1.13257e+08	9.60203e+07	1.10894e+08	6.43699e+07	9.45846e+07	0	23	35	35	29	2	2	6	1	0
O70279	2	2	99.36	Dgcr14	1.29877	0.807466		O70279|DGC14_MOUSE Protein DGCR14 OS=Mus musculus GN=Dgcr14 PE=1 SV=2	364646	96233.6	383427	475263	446445	421861	473589	26849	28408.5	74046	2.12946e+06	109183	44737.3	705756	1.51941e+06	1.44746e+06	757774	26849	17461.7	82198.6	1.35728e+06	60885.3	0	1	1	2	2	0	0	0	0	0
Q64010	7	7	266.64	Crk	1.2937	0.358843		Q64010|CRK_MOUSE Adapter molecule crk OS=Mus musculus GN=Crk PE=1 SV=1	3.79502e+06	2.02469e+06	4.46434e+06	4.88461e+06	4.0389e+06	3.56256e+06	4.9096e+06	7.94787e+06	4.24167e+06	6.32355e+06	2.20097e+06	3.83395e+06	941246	8.2173e+06	1.56161e+07	1.30949e+07	6.39931e+06	7.94787e+06	2.6072e+06	7.01979e+06	1.40285e+06	2.13799e+06	0	5	5	4	3	2	0	2	1	0
Q8BVU0	2	2	81.15	Lrch3	1.28115	0.847032		Q8BVU0|LRCH3_MOUSE Leucine-rich repeat and calponin homology domain-containing protein 3 OS=Mus musculus GN=Lrch3 PE=1 SV=3	111348	0	106461	345441	101151	3687.14	142654	4480.64	0	0	708788	0	0	195958	1.10437e+06	327950	6623.08	4480.64	0	0	451768	0	0	1	1	1	0	0	0	0	0	0
Q8BT07	5	5	253.66	Cep55	1.27723	0.408504		Q8BT07|CEP55_MOUSE Centrosomal protein of 55 kDa OS=Mus musculus GN=Cep55 PE=1 SV=2	2.58261e+06	5.61785e+06	1.90855e+06	1.95601e+06	1.83766e+06	1.59298e+06	3.29858e+06	3.60589e+06	3.89959e+06	2.99648e+06	3.15802e+06	2.83291e+06	2.61164e+06	3.51297e+06	6.25334e+06	5.95805e+06	2.86141e+06	3.60589e+06	2.39694e+06	3.3264e+06	2.01286e+06	1.57976e+06	0	2	4	4	4	0	0	0	0	0
O55187	2	2	36.51	Cbx4	1.2762	0.727464		O55187|CBX4_MOUSE E3 SUMO-protein ligase CBX4 OS=Mus musculus GN=Cbx4 PE=1 SV=2	69477.5	7569.92	132237	86377.5	54818.3	66385.1	88667.5	1084.38	159727	0	40696	241830	3519.12	243402	276148	177731	119245	1084.38	98178.7	0	25938.9	134856	0	1	2	0	0	0	0	0	0	0
Q9CS74	2	2	68.56	Ecd	1.2746	0.806458		Q9CS74|ECD_MOUSE Protein ecdysoneless homolog OS=Mus musculus GN=Ecd PE=1 SV=2	211038	73580.7	203388	245694	344897	187628	268988	37044.5	44427.7	1.14117e+06	50919.2	71376.2	34206.4	374368	785484	1.11822e+06	337030	37044.5	27308.1	1.26682e+06	32454.9	39802.7	0	0	2	1	0	0	0	0	0	0
P29341	8	8	286.15	Pabpc1	1.26023	0.39498		P29341|PABP1_MOUSE Polyadenylate-binding protein 1 OS=Mus musculus GN=Pabpc1 PE=1 SV=2	3.95933e+06	559553	4.31245e+06	5.29971e+06	4.08349e+06	5.54147e+06	4.98969e+06	7.15721e+06	5.6465e+06	5.29822e+06	3.4093e+06	3.43721e+06	260127	7.93773e+06	1.69431e+07	1.32394e+07	9.95396e+06	7.15721e+06	3.4707e+06	5.88157e+06	2.17302e+06	1.91675e+06	0	2	4	4	3	1	3	3	1	1
Q8BWW4	5	4	177.18	Larp4	1.25446	0.418256		Q8BWW4|LARP4_MOUSE La-related protein 4 OS=Mus musculus GN=Larp4 PE=1 SV=2	1.24733e+06	130128	1.73785e+06	1.45011e+06	1.66323e+06	1.25532e+06	1.56473e+06	2.12036e+06	1.96315e+06	1.67147e+06	983388	1.08528e+06	60494.1	3.19878e+06	4.63601e+06	5.39251e+06	2.25489e+06	2.12036e+06	1.20668e+06	1.85551e+06	626792	605202	0	1	2	2	3	1	1	1	1	1
Q8VDD5;A2AQP0	76	56	4528.9	Myh9	1.23459	0.635784		Q8VDD5|MYH9_MOUSE Myosin-9 OS=Mus musculus GN=Myh9 PE=1 SV=4	4.67328e+08	1.26698e+09	2.49797e+08	2.84045e+08	2.67245e+08	2.68569e+08	5.76959e+08	4.21477e+08	4.2962e+08	4.71808e+08	8.76077e+08	6.85812e+08	5.88999e+08	4.59789e+08	9.08092e+08	8.66457e+08	4.82421e+08	4.21477e+08	2.64072e+08	5.23755e+08	5.58394e+08	3.82441e+08	0	62	67	67	59	25	16	20	5	16
Q7TMK9	6	6	198.42	Syncrip	1.2258	0.431046		Q7TMK9|HNRPQ_MOUSE Heterogeneous nuclear ribonucleoprotein Q OS=Mus musculus GN=Syncrip PE=1 SV=2	1.74292e+06	1.90998e+06	1.52329e+06	1.38083e+06	1.34346e+06	2.557e+06	2.13646e+06	2.67338e+06	2.11065e+06	3.22133e+06	788699	1.88824e+06	887917	2.80386e+06	4.41452e+06	4.35576e+06	4.59306e+06	2.67338e+06	1.29734e+06	3.576e+06	502701	1.05297e+06	0	3	2	3	1	0	0	0	0	0
P97855	10	10	447.55	G3bp1	1.21659	0.19042		P97855|G3BP1_MOUSE Ras GTPase-activating protein-binding protein 1 OS=Mus musculus GN=G3bp1 PE=1 SV=1	9.76481e+06	9.28674e+06	8.67139e+06	9.72806e+06	9.32994e+06	1.18079e+07	1.18798e+07	1.58508e+07	8.85708e+06	1.1241e+07	1.38006e+07	9.64967e+06	4.31725e+06	1.5961e+07	3.11006e+07	3.02494e+07	2.12102e+07	1.58508e+07	5.44413e+06	1.24786e+07	8.79625e+06	5.3811e+06	0	8	8	7	8	7	4	2	4	3
Q8BG05	5	5	187.57	Hnrnpa3	1.21191	0.555584		Q8BG05|ROA3_MOUSE Heterogeneous nuclear ribonucleoprotein A3 OS=Mus musculus GN=Hnrnpa3 PE=1 SV=1	800375	175992	540538	864308	683948	1.73709e+06	969980	924560	849921	972652	923689	1.17908e+06	81815.5	994943	2.76319e+06	2.21749e+06	3.12028e+06	924560	522416	1.07974e+06	588741	657509	0	0	2	1	1	1	1	0	1	0
P62806	4	4	168.1	Hist1h4a	1.21015	0.560855		P62806|H4_MOUSE Histone H4 OS=Mus musculus GN=Hist1h4a PE=1 SV=2	1.22396e+07	5.18503e+06	1.41747e+07	1.7797e+07	1.24592e+07	1.1582e+07	1.48117e+07	9.65051e+06	2.41426e+07	2.29156e+07	1.10976e+07	6.25232e+06	2.41043e+06	2.60907e+07	5.6897e+07	4.03952e+07	2.08043e+07	9.65051e+06	1.48396e+07	2.54387e+07	7.0734e+06	3.48658e+06	0	4	4	4	2	2	2	3	0	0
Q62422	3	3	113.48	Ostf1	1.20233	0.843947		Q62422|OSTF1_MOUSE Osteoclast-stimulating factor 1 OS=Mus musculus GN=Ostf1 PE=1 SV=2	1.14241e+06	391474	489122	872788	634272	3.32441e+06	1.37355e+06	294733	269491	212657	810503	5.28038e+06	181990	900305	2.7903e+06	2.05643e+06	5.97153e+06	294733	165646	236071	516599	2.94459e+06	0	0	3	1	2	0	0	0	0	0
Q75N62	12	12	445.68	Gimap8	1.19663	0.458362		Q75N62|GIMA8_MOUSE GTPase IMAP family member 8 OS=Mus musculus GN=Gimap8 PE=1 SV=1	3.32236e+06	1.81364e+06	3.12438e+06	3.97209e+06	4.11769e+06	3.58402e+06	3.97563e+06	3.49407e+06	2.69882e+06	2.86657e+06	6.64876e+06	4.16992e+06	843129	5.7509e+06	1.26988e+07	1.33503e+07	6.43786e+06	3.49407e+06	1.65887e+06	3.18218e+06	4.23779e+06	2.32534e+06	0	5	9	10	6	0	0	1	0	0
Q62167;P16381;Q62095;Q61496	20	19	970.42	Ddx3x	1.19387	0.477486		Q62167|DDX3X_MOUSE ATP-dependent RNA helicase DDX3X OS=Mus musculus GN=Ddx3x PE=1 SV=3	1.54253e+07	4.03836e+06	1.63429e+07	2.26435e+07	1.36965e+07	2.04055e+07	1.84158e+07	2.50117e+07	1.62211e+07	2.1369e+07	1.82337e+07	1.12436e+07	1.87736e+06	3.00816e+07	7.23913e+07	4.44065e+07	3.66537e+07	2.50117e+07	9.97055e+06	2.37217e+07	1.16218e+07	6.26994e+06	0	11	16	13	13	11	6	13	6	3
Q9Z2Q2	8	8	245.6	Knop1	1.19316	0.312915		Q9Z2Q2|KNOP1_MOUSE Lysine-rich nucleolar protein 1 OS=Mus musculus GN=Knop1 PE=1 SV=2	1.48799e+06	991452	1.668e+06	1.44193e+06	1.26751e+06	2.07105e+06	1.77541e+06	1.65494e+06	1.08952e+06	1.96302e+06	2.23084e+06	1.93871e+06	460909	3.07021e+06	4.60985e+06	4.10952e+06	3.72016e+06	1.65494e+06	669687	2.17915e+06	1.4219e+06	1.08111e+06	1	2	3	4	4	3	1	1	0	0
Q8CI51	9	9	413.16	Pdlim5	1.17307	0.481919		Q8CI51|PDLI5_MOUSE PDZ and LIM domain protein 5 OS=Mus musculus GN=Pdlim5 PE=1 SV=4	1.00645e+07	1.393e+07	1.00375e+07	8.2358e+06	9.29942e+06	8.8197e+06	1.18064e+07	8.72895e+06	1.63551e+07	5.2313e+06	1.37838e+07	1.49327e+07	6.4758e+06	1.84755e+07	2.63298e+07	3.01505e+07	1.58425e+07	8.72895e+06	1.00529e+07	5.80728e+06	8.78551e+06	8.32715e+06	0	6	5	7	8	0	0	0	0	0
Q921F2	4	4	169.27	Tardbp	1.15947	0.837415		Q921F2|TADBP_MOUSE TAR DNA-binding protein 43 OS=Mus musculus GN=Tardbp PE=1 SV=1	1.72236e+07	6.66458e+07	5.10534e+06	5.19263e+06	3.79102e+06	5.38323e+06	1.99702e+07	1.53656e+07	2.16932e+07	1.41407e+07	2.79814e+07	2.06701e+07	3.09825e+07	9.39717e+06	1.66008e+07	1.22912e+07	9.66971e+06	1.53656e+07	1.3334e+07	1.56976e+07	1.78348e+07	1.15266e+07	0	2	3	3	3	2	0	4	1	1
Q9CR57	2	2	128.91	Rpl14	1.13666	0.859967		Q9CR57|RL14_MOUSE 60S ribosomal protein L14 OS=Mus musculus GN=Rpl14 PE=1 SV=3	2.33397e+06	238108	1.7708e+06	1.87192e+06	2.45472e+06	5.33429e+06	2.65292e+06	567738	2.1517e+06	1.87999e+06	125530	8.53965e+06	110692	3.25943e+06	5.98451e+06	7.95867e+06	9.58181e+06	567738	1.32257e+06	2.08699e+06	80010.1	4.76211e+06	0	2	1	2	2	0	1	1	0	1
Q9D787	4	4	131.44	Ppil2	1.11532	0.766829		Q9D787|PPIL2_MOUSE Peptidyl-prolyl cis-trans isomerase-like 2 OS=Mus musculus GN=Ppil2 PE=1 SV=2	6.3103e+06	1.37174e+07	4.93813e+06	6.21356e+06	3.7508e+06	2.93161e+06	7.03802e+06	8.8036e+06	8.17594e+06	7.87158e+06	8.69362e+06	1.64537e+06	6.37697e+06	9.08938e+06	1.98647e+07	1.21608e+07	5.26596e+06	8.8036e+06	5.02546e+06	8.73826e+06	5.54115e+06	917536	0	1	3	3	0	0	0	0	0	0
O09110	2	2	101.25	Map2k3	1.10724	0.922419		O09110|MP2K3_MOUSE Dual specificity mitogen-activated protein kinase kinase 3 OS=Mus musculus GN=Map2k3 PE=1 SV=2	168271	18020.5	211596	246521	166166	199049	186317	24692	11317.3	20831.3	6329.96	868412	8377.41	389475	788127	538742	357545	24692	6956.32	23124.9	4034.6	484267	0	2	2	2	2	0	0	0	0	0
P63037	2	2	81.33	Dnaja1	1.10127	0.894858		P63037|DNJA1_MOUSE DnaJ homolog subfamily A member 1 OS=Mus musculus GN=Dnaja1 PE=1 SV=1	278210	96022.9	255780	410084	313891	315273	306385	76709.4	46920.8	91403.6	1.0742e+06	242690	44639.4	470803	1.31104e+06	1.01769e+06	566314	76709.4	28840.5	101467	684676	135335	0	2	1	1	1	0	0	0	0	0
Q6ZQ58	41	41	1926.12	Larp1	1.09915	0.638519		Q6ZQ58|LARP1_MOUSE La-related protein 1 OS=Mus musculus GN=Larp1 PE=1 SV=3	7.44993e+07	2.19496e+07	7.86122e+07	8.4389e+07	7.91772e+07	1.08368e+08	8.18858e+07	9.63293e+07	7.80956e+07	7.91026e+07	7.99527e+07	7.59489e+07	1.0204e+07	1.44698e+08	2.69791e+08	2.56707e+08	1.94659e+08	9.63293e+07	4.80026e+07	8.7812e+07	5.09603e+07	4.23526e+07	0	36	43	43	38	20	13	31	14	7
Q9WUK2	5	5	190.63	Eif4h	1.09651	0.876511		Q9WUK2|IF4H_MOUSE Eukaryotic translation initiation factor 4H OS=Mus musculus GN=Eif4h PE=1 SV=3	7.00978e+06	4.5074e+06	5.92575e+06	6.61299e+06	7.39948e+06	1.06033e+07	7.68626e+06	2.94782e+06	3.12005e+06	5.21446e+06	2.35546e+07	3.59442e+06	2.09541e+06	1.09073e+07	2.11417e+07	2.39905e+07	1.90463e+07	2.94782e+06	1.91778e+06	5.78858e+06	1.50132e+07	2.00442e+06	0	4	4	4	3	1	1	0	0	0
P63158	2	2	59.03	Hmgb1	1.09191	0.669949		P63158|HMGB1_MOUSE High mobility group protein B1 OS=Mus musculus GN=Hmgb1 PE=1 SV=2	578733	299604	811740	550822	649432	582066	631926	828068	644785	716559	308685	661531	139281	1.49413e+06	1.76097e+06	2.10558e+06	1.04554e+06	828068	396326	795454	196750	368900	0	1	2	2	2	0	0	0	0	0
P99024;Q7TMM9;Q9ERD7;Q922F4;A2AQ07	13	4	531.93	Tubb5	1.08233	0.859331		P99024|TBB5_MOUSE Tubulin beta-5 chain OS=Mus musculus GN=Tubb5 PE=1 SV=1	1.16349e+06	147441	1.41067e+06	2.21167e+06	1.84557e+06	202091	1.25927e+06	1.08772e+06	1.56753e+06	2.25373e+06	461472	925921	68542.9	2.59656e+06	7.0707e+06	5.98369e+06	363008	1.08772e+06	963504	2.50187e+06	294133	516337	0	0	2	4	0	2	2	2	0	0
Q61584	6	6	249.8	Fxr1	1.07821	0.846923		Q61584|FXR1_MOUSE Fragile X mental retardation syndrome-related protein 1 OS=Mus musculus GN=Fxr1 PE=1 SV=2	1.66776e+06	113921	1.79627e+06	1.88345e+06	1.02559e+06	3.51958e+06	1.79819e+06	2.73506e+06	1.74099e+06	2.28448e+06	1.27312e+06	957290	52960.1	3.3063e+06	6.02137e+06	3.32514e+06	6.32211e+06	2.73506e+06	1.07012e+06	2.53601e+06	811464	533830	0	1	3	3	2	1	1	1	0	0
Q9D6Z1	3	3	74.6	Nop56	1.07229	0.823048		Q9D6Z1|NOP56_MOUSE Nucleolar protein 56 OS=Mus musculus GN=Nop56 PE=1 SV=2	242911	428647	264054	212340	165226	144289	260471	144251	230683	270233	187203	469984	199271	486033	678849	535695	259181	144251	141792	299986	119320	262085	0	1	2	1	0	0	0	0	0	0
Q9QYJ0	4	4	147.6	Dnaja2	1.06502	0.938314		Q9QYJ0|DNJA2_MOUSE DnaJ homolog subfamily A member 2 OS=Mus musculus GN=Dnaja2 PE=1 SV=1	710504	124991	680591	1.13658e+06	851139	759217	756698	99519	115377	416772	2.91094e+06	240880	58106.3	1.25273e+06	3.63365e+06	2.75955e+06	1.36376e+06	99519	70917.8	462660	1.85538e+06	134326	0	2	3	3	1	0	0	0	0	0
Q99LX0	6	6	138.4	Park7	1.0628	0.928422		Q99LX0|PARK7_MOUSE Protein deglycase DJ-1 OS=Mus musculus GN=Park7 PE=1 SV=1	1.51227e+06	932436	1.30659e+06	1.71184e+06	1.55861e+06	2.05186e+06	1.60725e+06	181366	1.85691e+06	434665	5.32724e+06	236050	433474	2.40498e+06	5.47276e+06	5.0533e+06	3.68569e+06	181366	1.14138e+06	482523	3.39548e+06	131632	0	1	3	2	3	0	0	0	0	0
Q9Z1W9	2	2	74.52	Stk39	1.05147	0.896134		Q9Z1W9|STK39_MOUSE STE20/SPS1-related proline-alanine-rich protein kinase OS=Mus musculus GN=Stk39 PE=1 SV=1	191771	182369	187610	291104	194687	103087	201643	96086	445438	80059.2	216625	170005	84780.2	345326	930658	631211	185172	96086	273795	88873.9	138073	94802.9	0	1	1	2	1	0	0	0	0	0
Q80VW7	16	16	501.17	Akna	1.04874	0.82844		Q80VW7|AKNA_MOUSE AT-hook-containing transcription factor OS=Mus musculus GN=Akna PE=1 SV=1	3.04284e+06	1.87037e+06	2.93333e+06	3.61143e+06	4.07572e+06	2.72335e+06	3.19114e+06	3.71763e+06	4.92452e+06	3.01078e+06	1.73138e+06	2.57139e+06	869501	5.39925e+06	1.15457e+07	1.32142e+07	4.89186e+06	3.71763e+06	3.02693e+06	3.34228e+06	1.10355e+06	1.43393e+06	0	4	9	9	6	4	2	3	0	0
Q91WL8	4	4	120.27	Wwox	1.04586	0.928963		Q91WL8|WWOX_MOUSE WW domain-containing oxidoreductase OS=Mus musculus GN=Wwox PE=1 SV=1	452776	55779.5	294915	448043	613694	851449	473540	339517	277463	440384	143739	1.16659e+06	25930.9	542837	1.43239e+06	1.98971e+06	1.52943e+06	339517	170547	488872	91616.7	650548	0	2	3	1	1	0	0	0	0	0
P62830	3	3	105.59	Rpl23	1.0454	0.906832		P62830|RL23_MOUSE 60S ribosomal protein L23 OS=Mus musculus GN=Rpl23 PE=1 SV=1	632116	129370	678794	785425	821866	745127	660812	641222	379627	1.41289e+06	289504	580817	60141.9	1.24943e+06	2.511e+06	2.66464e+06	1.33845e+06	641222	233343	1.56845e+06	184524	323891	0	1	2	1	0	0	0	1	0	0
Q9D2R0	6	6	196.28	Aacs	1.03917	0.864094		Q9D2R0|AACS_MOUSE Acetoacetyl-CoA synthetase OS=Mus musculus GN=Aacs PE=1 SV=1	1.93527e+06	1.06385e+06	1.98745e+06	2.74181e+06	1.55777e+06	2.32545e+06	2.01106e+06	1.15019e+06	2.11578e+06	1.96903e+06	1.74055e+06	3.07975e+06	494566	3.6582e+06	8.76557e+06	5.05058e+06	4.17713e+06	1.15019e+06	1.30049e+06	2.18582e+06	1.10939e+06	1.71741e+06	0	2	6	6	1	0	0	0	0	0
P61924	3	3	94.58	Copz1	1.03491	0.969486		P61924|COPZ1_MOUSE Coatomer subunit zeta-1 OS=Mus musculus GN=Copz1 PE=1 SV=1	819086	204652	1.22023e+06	1.06596e+06	868056	736532	847676	98540.7	195007	130781	3.58834e+06	225718	95139	2.24602e+06	3.40788e+06	2.8144e+06	1.32301e+06	98540.7	119864	145181	2.28714e+06	125871	0	2	3	1	1	0	0	0	0	0
Q6PDG5;P97496	3	3	69.16	Smarcc2	1.03069	0.973926		Q6PDG5|SMRC2_MOUSE SWI/SNF complex subunit SMARCC2 OS=Mus musculus GN=Smarcc2 PE=1 SV=2	208582	9601.62	60170.7	418992	404316	149831	214983	15973.6	18933.4	21732.4	876324	141953	4463.63	110753	1.33951e+06	1.31087e+06	269136	15973.6	11637.7	24125.2	558552	79159.9	0	0	3	2	0	0	0	0	0	0
P52633	2	2	57.01	Stat6	1.03013	0.970702		P52633|STAT6_MOUSE Signal transducer and transcription activator 6 OS=Mus musculus GN=Stat6 PE=1 SV=2	175318	51065.6	152169	273117	292516	107723	180601	39169.3	42912.3	84585.3	42184.1	694156	23739.5	280090	873155	948393	193499	39169.3	26376.7	93898.3	26887.3	387094	0	0	1	2	0	0	0	0	0	0
Q5U5Q9	3	3	65.53	Uimc1	1.01912	0.982293		Q5U5Q9|UIMC1_MOUSE BRCA1-A complex subunit RAP80 OS=Mus musculus GN=Uimc1 PE=1 SV=2	151976	46607.7	132497	211456	221964	147353	154882	26516.7	50962.5	9750.31	633436	53743.8	21667.1	243880	676026	719648	264686	26516.7	31324.8	10823.8	403740	29970.1	0	1	0	3	0	0	0	0	0	0
P49312	6	4	203.75	Hnrnpa1	1.00144	0.995834		P49312|ROA1_MOUSE Heterogeneous nuclear ribonucleoprotein A1 OS=Mus musculus GN=Hnrnpa1 PE=1 SV=2	1.69961e+06	697674	1.70545e+06	2.05891e+06	1.44216e+06	2.59384e+06	1.70205e+06	1.69386e+06	2.78133e+06	1.94092e+06	1.15111e+06	943024	324337	3.13914e+06	6.58234e+06	4.67575e+06	4.65923e+06	1.69386e+06	1.70958e+06	2.15462e+06	733695	525874	0	1	1	2	1	0	0	2	0	0
Q8VH51	6	6	195.12	Rbm39	0.992195	0.992258		Q8VH51|RBM39_MOUSE RNA-binding protein 39 OS=Mus musculus GN=Rbm39 PE=1 SV=2	1.13091e+06	915143	1.31187e+06	1.61338e+06	947928	866238	1.12208e+06	226191	336627	389663	4.50102e+06	156918	425434	2.41469e+06	5.15797e+06	3.07336e+06	1.55599e+06	226191	206913	432566	2.86886e+06	87505	0	3	5	2	2	0	0	1	0	1
Q3TTA7	6	4	198.28	Cblb	0.983098	0.954667		Q3TTA7|CBLB_MOUSE E3 ubiquitin-protein ligase CBL-B OS=Mus musculus GN=Cblb PE=1 SV=3	633474	398466	536790	531775	913993	786345	622767	280568	751799	1.01879e+06	825779	236900	185240	988044	1.70008e+06	2.96334e+06	1.41249e+06	280568	462104	1.13096e+06	526336	132106	0	1	2	4	2	0	0	0	0	0
Q61216	4	4	158.57	Mre11a	0.980007	0.945033		Q61216|MRE11_MOUSE Double-strand break repair protein MRE11A OS=Mus musculus GN=Mre11a PE=1 SV=1	1.62601e+06	1.68984e+06	1.57194e+06	2.31795e+06	1.76919e+06	781140	1.5935e+06	942211	1.46579e+06	740470	1.95498e+06	2.86405e+06	785576	2.89339e+06	7.41047e+06	5.73606e+06	1.40314e+06	942211	900968	821998	1.24607e+06	1.59713e+06	0	2	4	3	0	0	0	0	0	0
O54774	5	5	216.81	Ap3d1	0.978051	0.961952		O54774|AP3D1_MOUSE AP-3 complex subunit delta-1 OS=Mus musculus GN=Ap3d1 PE=1 SV=1	557545	55951.8	697761	791286	564716	678011	545308	234762	212438	298313	1.3194e+06	661631	26011.1	1.28434e+06	2.52974e+06	1.83091e+06	1.21789e+06	234762	130578	331157	840958	368956	0	4	5	2	3	0	0	0	0	0
P25444	2	2	75.65	Rps2	0.961575	0.956079		P25444|RS2_MOUSE 40S ribosomal protein S2 OS=Mus musculus GN=Rps2 PE=1 SV=3	185769	628.703	277850	312923	301970	35475.4	178631	107307	84065.3	589941	9770.42	102072	292.273	511426	1.00041e+06	979043	63723.4	107307	51671.9	654895	6227.47	56920.2	0	1	2	2	1	0	1	0	0	0
Q3TFK5	3	3	55.02	Gpatch4	0.957306	0.907254		Q3TFK5|GPTC4_MOUSE G patch domain-containing protein 4 OS=Mus musculus GN=Gpatch4 PE=1 SV=1	155309	148759	175341	91782.4	231047	129618	148678	233647	31422.2	69101.8	290841	118380	69155.5	322742	293428	749096	232828	233647	19314.1	76710.1	185376	66014.4	0	2	0	3	0	0	0	0	0	0
P27870	4	4	137.15	Vav1	0.949604	0.80923		P27870|VAV_MOUSE Proto-oncogene vav OS=Mus musculus GN=Vav1 PE=1 SV=1	903444	510059	865803	826402	791115	1.52384e+06	857914	932373	745098	726426	1.0701e+06	815577	237118	1.59364e+06	2.642e+06	2.56494e+06	2.73723e+06	932373	457985	806407	682060	454804	0	1	2	1	1	0	0	0	0	0
B2RRE7	6	6	211.27	Otud4	0.945813	0.815165		B2RRE7|OTUD4_MOUSE OTU domain-containing protein 4 OS=Mus musculus GN=Otud4 PE=1 SV=1	812680	1.17458e+06	670642	878642	846544	492994	768643	959001	1.10535e+06	911973	367717	499172	546040	1.23442e+06	2.80901e+06	2.74465e+06	885549	959001	679421	1.01238e+06	234376	278361	0	2	3	4	2	2	1	2	0	1
D3Z6Q9;Q7TQF7	8	7	212.38	Bin2	0.940142	0.92675		D3Z6Q9|BIN2_MOUSE Bridging integrator 2 OS=Mus musculus GN=Bin2 PE=1 SV=1	1.93384e+06	229460	2.1872e+06	2.15636e+06	2.54454e+06	2.55163e+06	1.81808e+06	965877	459819	857803	6.27465e+06	532260	106672	4.02588e+06	6.89388e+06	8.24987e+06	4.5834e+06	965877	282634	952250	3.99934e+06	296813	0	2	6	5	4	0	0	0	0	0
Q6P9P6	20	20	699.82	Kif11	0.936823	0.7229		Q6P9P6|KIF11_MOUSE Kinesin-like protein KIF11 OS=Mus musculus GN=Kif11 PE=1 SV=1	9.16875e+06	1.46203e+07	6.55328e+06	9.43102e+06	7.35425e+06	7.88494e+06	8.5895e+06	9.28273e+06	8.43202e+06	1.01085e+07	8.3891e+06	6.73519e+06	6.79671e+06	1.20623e+07	3.01509e+07	2.38439e+07	1.41635e+07	9.28273e+06	5.18286e+06	1.12214e+07	5.34705e+06	3.75586e+06	0	9	16	12	8	0	0	0	0	0
Q9D0R2	2	2	52.9	Tars	0.928808	0.947391		Q9D0R2|SYTC_MOUSE Threonine--tRNA ligase, cytoplasmic OS=Mus musculus GN=Tars PE=1 SV=2	164652	0	3867.23	250306	126600	442488	152930	0	0	3064.59	748788	12799.2	0	7118.23	800229	410461	794826	0	0	3402.01	477263	7137.41	0	0	1	1	2	0	0	0	0	0
P58252	24	24	1210.21	Eef2	0.928515	0.692414		P58252|EF2_MOUSE Elongation factor 2 OS=Mus musculus GN=Eef2 PE=1 SV=2	1.93156e+07	7.69874e+06	2.34648e+07	2.33619e+07	2.42437e+07	1.78088e+07	1.79348e+07	1.75053e+07	1.61678e+07	2.08537e+07	1.96897e+07	1.54575e+07	3.57901e+06	4.31906e+07	7.46878e+07	7.86027e+07	3.19894e+07	1.75053e+07	9.93779e+06	2.31498e+07	1.25498e+07	8.61982e+06	1	18	19	19	16	9	5	9	2	4
Q61136	2	2	54.77	Prpf4b	0.927927	0.860147		Q61136|PRP4B_MOUSE Serine/threonine-protein kinase PRP4 homolog OS=Mus musculus GN=Prpf4b PE=1 SV=3	143745	93355.3	212340	115810	127441	169777	133384	55689.7	63583.3	51187.8	178420	318042	43399.3	390845	370244	413186	304964	55689.7	39082.4	56823.7	113721	177355	0	0	0	1	0	0	0	0	0	0
O88569	8	6	273.36	Hnrnpa2b1	0.926249	0.751918		O88569|ROA2_MOUSE Heterogeneous nuclear ribonucleoproteins A2/B1 OS=Mus musculus GN=Hnrnpa2b1 PE=1 SV=2	2.5036e+06	963924	3.44518e+06	3.25528e+06	2.46052e+06	2.39309e+06	2.31896e+06	2.3926e+06	2.36641e+06	3.25725e+06	2.51885e+06	1.05967e+06	448111	6.34139e+06	1.04071e+07	7.97746e+06	4.29863e+06	2.3926e+06	1.45455e+06	3.61588e+06	1.60547e+06	590921	0	3	4	5	2	1	2	2	0	0
P26323;P81270	9	8	289.39	Fli1	0.926206	0.821502		P26323|FLI1_MOUSE Friend leukemia integration 1 transcription factor OS=Mus musculus GN=Fli1 PE=1 SV=1	3.46919e+06	136164	3.48451e+06	4.76451e+06	3.94527e+06	5.01548e+06	3.21318e+06	4.86607e+06	2.95109e+06	4.01107e+06	946499	3.29117e+06	63300.4	6.41377e+06	1.52321e+07	1.27913e+07	9.00913e+06	4.86607e+06	1.81393e+06	4.4527e+06	603280	1.83531e+06	0	2	5	5	3	0	0	0	0	0
Q9QWL7;P05784;Q99PS0	15	5	591.69	Krt17	0.924293	0.809384		Q9QWL7|K1C17_MOUSE Keratin, type I cytoskeletal 17 OS=Mus musculus GN=Krt17 PE=1 SV=3	1.63708e+07	1.7286e+07	1.884e+07	1.15424e+07	1.54849e+07	1.87008e+07	1.51314e+07	1.10015e+07	3.37762e+07	1.00534e+07	1.03148e+07	1.05113e+07	8.03597e+06	3.46779e+07	3.69009e+07	5.0205e+07	3.35917e+07	1.10015e+07	2.0761e+07	1.11604e+07	6.57446e+06	5.86159e+06	0	1	0	0	1	2	4	1	0	0
Q6Y7W8	9	9	198.37	Gigyf2	0.920752	0.800874		Q6Y7W8|PERQ2_MOUSE PERQ amino acid-rich with GYF domain-containing protein 2 OS=Mus musculus GN=Gigyf2 PE=1 SV=2	3.95606e+06	7.29734e+06	2.61798e+06	3.39758e+06	3.42149e+06	3.04593e+06	3.64255e+06	4.03384e+06	3.75382e+06	6.55258e+06	1.7416e+06	2.13094e+06	3.39241e+06	4.8188e+06	1.08621e+07	1.10931e+07	5.4713e+06	4.03384e+06	2.30734e+06	7.27403e+06	1.11006e+06	1.18831e+06	0	2	4	5	2	0	0	1	0	0
Q8VDP2	6	6	280.79		0.920472	0.936796		Q8VDP2|CX056_MOUSE UPF0428 protein CXorf56 homolog OS=Mus musculus PE=1 SV=1	4.60539e+08	2.18553e+09	2.46381e+07	2.4183e+07	1.85565e+07	4.97862e+07	4.23913e+08	5.02203e+08	4.32546e+08	2.58874e+08	3.51516e+08	5.74427e+08	1.01602e+09	4.53501e+07	7.73128e+07	6.01637e+07	8.94293e+07	5.02203e+08	2.65871e+08	2.87377e+08	2.2405e+08	3.20327e+08	0	8	5	6	5	0	0	0	0	0
Q6NZJ6	47	40	1909.6	Eif4g1	0.91722	0.724648		Q6NZJ6|IF4G1_MOUSE Eukaryotic translation initiation factor 4 gamma 1 OS=Mus musculus GN=Eif4g1 PE=1 SV=1	5.52388e+07	1.05336e+07	5.3748e+07	6.74865e+07	7.30058e+07	7.142e+07	5.06661e+07	6.11034e+07	5.34533e+07	4.91985e+07	3.85326e+07	5.10426e+07	4.89688e+06	9.89314e+07	2.15754e+08	2.36699e+08	1.28289e+08	6.11034e+07	3.28559e+07	5.46154e+07	2.456e+07	2.84638e+07	0	26	32	32	30	11	7	12	5	6
P18760	4	4	191.83	Cfl1	0.903426	0.809109		P18760|COF1_MOUSE Cofilin-1 OS=Mus musculus GN=Cfl1 PE=1 SV=3	4.59115e+06	3.34426e+06	4.02718e+06	5.27364e+06	4.66763e+06	5.64306e+06	4.14777e+06	1.07327e+07	2.54868e+06	1.28229e+06	3.26825e+06	2.90696e+06	1.55469e+06	7.41265e+06	1.68598e+07	1.51333e+07	1.01364e+07	1.07327e+07	1.56658e+06	1.42347e+06	2.08312e+06	1.62106e+06	0	3	3	5	3	0	0	0	0	0
P50543	2	2	112.1	S100a11	0.901339	0.660373		P50543|S10AB_MOUSE Protein S100-A11 OS=Mus musculus GN=S100a11 PE=1 SV=1	1.12487e+06	385468	1.09349e+06	1.58789e+06	1.23405e+06	1.32346e+06	1.01389e+06	740881	872356	1.52107e+06	984022	951126	179198	2.01274e+06	5.07649e+06	4.00101e+06	2.37729e+06	740881	536206	1.68854e+06	627197	530393	0	2	3	3	1	0	0	1	0	0
P33611	3	3	77.57	Pola2	0.899253	0.816872		P33611|DPOA2_MOUSE DNA polymerase alpha subunit B OS=Mus musculus GN=Pola2 PE=1 SV=2	667670	408525	693620	709823	348829	1.17755e+06	600404	174345	565321	38507.3	1.34252e+06	881328	189916	1.27671e+06	2.2693e+06	1.13097e+06	2.1152e+06	174345	347483	42747	855695	491470	0	2	2	2	2	0	0	0	0	0
Q6P4T2	12	12	458.96	Snrnp200	0.897014	0.660995		Q6P4T2|U520_MOUSE U5 small nuclear ribonucleoprotein 200 kDa helicase OS=Mus musculus GN=Snrnp200 PE=1 SV=1	2.34977e+06	1.81711e+06	2.05244e+06	1.98264e+06	2.56212e+06	3.33455e+06	2.10778e+06	1.87131e+06	3.044e+06	1.4817e+06	3.23589e+06	905999	844742	3.77784e+06	6.3385e+06	8.30688e+06	5.98975e+06	1.87131e+06	1.87104e+06	1.64484e+06	2.06249e+06	505227	0	4	8	9	9	0	0	0	0	0
Q8C156	10	10	413.67	Ncaph	0.893987	0.805555		Q8C156|CND2_MOUSE Condensin complex subunit 2 OS=Mus musculus GN=Ncaph PE=1 SV=1	7.00405e+06	1.69192e+07	4.20839e+06	4.92832e+06	5.35314e+06	3.61122e+06	6.26153e+06	4.94061e+06	6.62484e+06	2.83652e+06	5.31023e+06	1.15954e+07	7.86542e+06	7.7462e+06	1.57558e+07	1.73559e+07	6.48671e+06	4.94061e+06	4.07205e+06	3.14883e+06	3.38464e+06	6.46616e+06	0	6	9	9	4	0	0	0	0	0
O70133	4	4	159.45	Dhx9	0.89386	0.797341		O70133|DHX9_MOUSE ATP-dependent RNA helicase A OS=Mus musculus GN=Dhx9 PE=1 SV=2	366004	72978.7	478284	602761	550450	125546	327156	566054	494952	349349	71021	154404	33926.5	880355	1.92702e+06	1.78466e+06	225513	566054	304229	387813	45267.4	86102.8	0	3	2	1	0	1	1	1	0	0
O70194	4	4	131.52	Eif3d	0.890555	0.696841		O70194|EIF3D_MOUSE Eukaryotic translation initiation factor 3 subunit D OS=Mus musculus GN=Eif3d PE=1 SV=2	598352	135359	747462	853149	432393	823399	532866	737286	592317	629699	447167	257862	62926.2	1.37582e+06	2.72751e+06	1.4019e+06	1.47904e+06	737286	364076	699030	285015	143796	0	2	3	1	1	0	0	0	0	0
Q9CY58	14	14	713.93	Serbp1	0.882076	0.623651		Q9CY58|PAIRB_MOUSE Plasminogen activator inhibitor 1 RNA-binding protein OS=Mus musculus GN=Serbp1 PE=1 SV=2	4.15667e+07	7.36882e+06	5.16384e+07	4.72649e+07	5.06807e+07	5.08809e+07	3.6665e+07	4.65841e+07	2.93696e+07	4.53903e+07	3.41283e+07	2.78528e+07	3.42564e+06	9.50484e+07	1.51106e+08	1.64316e+08	9.13956e+07	4.65841e+07	1.80525e+07	5.03879e+07	2.17527e+07	1.5532e+07	0	15	20	20	19	8	2	8	3	5
Q3URD3	3	3	113.14	Slmap	0.880797	0.841318		Q3URD3|SLMAP_MOUSE Sarcolemmal membrane-associated protein OS=Mus musculus GN=Slmap PE=1 SV=2	112646	89943.7	93113.8	178422	90654.4	111097	99218.5	60404.5	71775.2	338308	0	25605.2	41813.3	171390	570416	293918	199560	60404.5	44117.7	375556	0	14278.7	0	0	1	1	1	0	0	0	0	0
Q9ES52;Q6P549	35	35	1238.59	Inpp5d	0.877708	0.55299		Q9ES52|SHIP1_MOUSE Phosphatidylinositol 3,4,5-trisphosphate 5-phosphatase 1 OS=Mus musculus GN=Inpp5d PE=1 SV=2	3.16412e+07	2.13169e+07	3.15719e+07	3.90994e+07	3.29793e+07	3.32386e+07	2.77718e+07	2.94023e+07	2.27344e+07	2.10387e+07	4.81478e+07	1.75356e+07	9.90987e+06	5.81129e+07	1.25001e+08	1.06925e+08	5.97054e+07	2.94023e+07	1.3974e+07	2.33551e+07	3.06885e+07	9.77866e+06	0	22	33	22	25	4	0	5	0	1
Q8VE19	2	2	48.55	Mios	0.874303	0.793756		Q8VE19|MIO_MOUSE WD repeat-containing protein mio OS=Mus musculus GN=Mios PE=1 SV=2	229871	259449	231349	254127	254351	150078	200977	554888	278118	155116	4903.36	11857.6	120613	425834	812442	824652	269580	554888	170949	172194	3125.31	6612.35	0	0	2	1	0	0	0	0	0	0
Q62261	7	7	177.95	Sptbn1	0.873068	0.844761		Q62261|SPTB2_MOUSE Spectrin beta chain, non-erythrocytic 1 OS=Mus musculus GN=Sptbn1 PE=1 SV=2	1.34181e+06	3.76443e+06	697230	577233	844165	826009	1.17149e+06	219467	2.32553e+06	85789.3	390655	2.83603e+06	1.75002e+06	1.28336e+06	1.84541e+06	2.73694e+06	1.48373e+06	219467	1.42942e+06	95234.8	248996	1.5815e+06	0	3	6	6	0	0	0	0	0	0
Q3THE2;Q9CQ19	3	3	55.59	Myl12b	0.870402	0.57998		Q3THE2|ML12B_MOUSE Myosin regulatory light chain 12B OS=Mus musculus GN=Myl12b PE=1 SV=2	735156	484829	1.0774e+06	769709	714876	628972	639881	458531	363014	849256	1.05153e+06	477076	225388	1.98312e+06	2.46076e+06	2.31776e+06	1.1298e+06	458531	223132	942761	670224	266040	0	1	1	1	0	0	0	0	0	0
P62996	2	2	83.27	Tra2b	0.866245	0.731888		P62996|TRA2B_MOUSE Transformer-2 protein homolog beta OS=Mus musculus GN=Tra2b PE=1 SV=1	527115	654033	554763	345512	363702	717565	456611	192370	348365	121048	490473	1.1308e+06	304049	1.02113e+06	1.1046e+06	1.17919e+06	1.28894e+06	192370	214127	134375	312618	630586	0	2	1	1	2	0	0	0	0	0
Q9WTL7	6	5	290.72	Lypla2	0.865923	0.282749		Q9WTL7|LYPA2_MOUSE Acyl-protein thioesterase 2 OS=Mus musculus GN=Lypla2 PE=1 SV=1	3.15854e+07	4.13666e+07	2.24473e+07	3.22824e+07	3.27978e+07	2.90329e+07	2.73505e+07	3.04362e+07	3.08202e+07	2.54621e+07	2.05518e+07	2.94824e+07	1.92306e+07	4.13176e+07	1.03207e+08	1.06336e+08	5.21509e+07	3.04362e+07	1.89441e+07	2.82656e+07	1.30993e+07	1.64407e+07	0	4	5	8	8	3	0	3	0	1
Q8R1G6	2	2	56.46	Pdlim2	0.860238	0.864608		Q8R1G6|PDLI2_MOUSE PDZ and LIM domain protein 2 OS=Mus musculus GN=Pdlim2 PE=1 SV=1	190046	8588.08	317184	280960	286622	56877.4	163485	5650.46	695442	95961.5	0	20372	3992.45	583826	898228	929284	102167	5650.46	427463	106527	0	11360.4	0	0	2	1	0	0	0	0	0	0
Q01320	21	16	752.96	Top2a	0.858161	0.481658		Q01320|TOP2A_MOUSE DNA topoisomerase 2-alpha OS=Mus musculus GN=Top2a PE=1 SV=2	7.99233e+06	3.69141e+06	9.43825e+06	8.68266e+06	7.38005e+06	1.07693e+07	6.85871e+06	4.4295e+06	7.33396e+06	5.2284e+06	7.51565e+06	9.78602e+06	1.71607e+06	1.73725e+07	2.77584e+07	2.39275e+07	1.93445e+07	4.4295e+06	4.50793e+06	5.80406e+06	4.79033e+06	5.45714e+06	0	6	12	6	8	1	1	1	1	1
Q61003	2	2	64.42	Cd6	0.854754	0.803614		Q61003|CD6_MOUSE T-cell differentiation antigen CD6 OS=Mus musculus GN=Cd6 PE=1 SV=2	157276	21844.7	158130	251830	188820	165756	134432	58870.5	444952	111692	16038.8	40607.8	10155.2	291062	805099	612189	297741	58870.5	273496	123990	10222.8	22644.8	0	1	2	2	1	0	0	0	0	0
P11499;P07901;Q9CQN1	15	15	572.68	Hsp90ab1	0.832143	0.331707		P11499|HS90B_MOUSE Heat shock protein HSP 90-beta OS=Mus musculus GN=Hsp90ab1 PE=1 SV=3	7.88203e+06	4.81302e+06	8.90022e+06	9.2754e+06	8.66421e+06	7.75731e+06	6.55898e+06	4.91519e+06	9.60242e+06	7.77186e+06	6.42507e+06	4.08034e+06	2.23749e+06	1.63822e+07	2.96534e+07	2.8091e+07	1.39342e+07	4.91519e+06	5.90227e+06	8.62756e+06	4.09521e+06	2.27539e+06	0	8	12	14	10	1	3	1	0	0
Q9R190	7	6	207.73	Mta2	0.832076	0.48098		Q9R190|MTA2_MOUSE Metastasis-associated protein MTA2 OS=Mus musculus GN=Mta2 PE=1 SV=1	837073	1.38672e+06	530883	928601	478456	860705	696509	731013	480870	1.02979e+06	647415	593455	644664	977171	2.96873e+06	1.55124e+06	1.54606e+06	731013	295573	1.14318e+06	412650	330938	0	1	5	3	0	0	0	0	0	0
Q08093	11	10	432.56	Cnn2	0.824897	0.427623		Q08093|CNN2_MOUSE Calponin-2 OS=Mus musculus GN=Cnn2 PE=1 SV=1	2.3539e+07	1.40254e+07	2.1188e+07	2.69244e+07	2.23988e+07	3.31584e+07	1.94172e+07	3.18095e+07	1.70019e+07	2.18619e+07	8.66414e+06	1.77487e+07	6.52015e+06	3.89998e+07	8.60771e+07	7.26209e+07	5.95614e+07	3.18095e+07	1.04505e+07	2.4269e+07	5.52235e+06	9.89752e+06	0	6	10	8	6	4	1	4	0	0
Q9Z2U2	2	2	48.16	Zfp292	0.81864	0.588975		Q9Z2U2|ZN292_MOUSE Zinc finger protein 292 OS=Mus musculus GN=Zfp292 PE=1 SV=2	223380	174188	135044	294830	121296	391540	182867	109865	111443	84675.5	298042	310313	80977.1	248569	942569	393264	703311	109865	68499.9	93998.4	189966	173045	0	0	2	1	1	0	0	0	0	0
Q811M1	2	2	82.33	Arhgap15	0.80832	0.581453		Q811M1|RHG15_MOUSE Rho GTPase-activating protein 15 OS=Mus musculus GN=Arhgap15 PE=1 SV=1	447871	40069.9	608917	463807	567132	559427	362023	380854	410663	107443	722468	188685	18627.8	1.1208e+06	1.48279e+06	1.83875e+06	1.00488e+06	380854	252420	119273	460487	105219	0	0	2	1	1	0	0	0	0	0
Q05144;P60764	4	4	82.19	Rac2	0.797468	0.524125		Q05144|RAC2_MOUSE Ras-related C3 botulinum toxin substrate 2 OS=Mus musculus GN=Rac2 PE=1 SV=1	1.04076e+06	276256	1.12302e+06	1.28144e+06	644982	1.87813e+06	829976	1.13257e+06	926135	1.1021e+06	641193	347889	128427	2.06708e+06	4.09675e+06	2.09115e+06	3.37363e+06	1.13257e+06	569262	1.22344e+06	408684	193999	0	2	2	3	2	0	1	0	0	0
P14824	9	8	339.92	Anxa6	0.797047	0.351627		P14824|ANXA6_MOUSE Annexin A6 OS=Mus musculus GN=Anxa6 PE=1 SV=3	1.58691e+06	446394	1.93465e+06	2.07887e+06	1.79409e+06	1.68052e+06	1.26484e+06	1.43987e+06	1.00426e+06	1.45944e+06	1.46292e+06	957714	207521	3.56103e+06	6.64613e+06	5.81679e+06	3.01867e+06	1.43987e+06	617282	1.62013e+06	932434	534066	0	1	7	7	4	0	0	0	0	0
Q9R1C7	4	4	143.84	Prpf40a	0.784755	0.262898		Q9R1C7|PR40A_MOUSE Pre-mRNA-processing factor 40 homolog A OS=Mus musculus GN=Prpf40a PE=1 SV=1	1.20533e+06	629944	1.44723e+06	1.49363e+06	1.37777e+06	1.07809e+06	945891	1.08775e+06	683966	1.36895e+06	1.01117e+06	577628	292850	2.66385e+06	4.77513e+06	4.46699e+06	1.93653e+06	1.08775e+06	420410	1.51967e+06	644499	322112	0	2	2	3	1	0	0	0	0	0
P35922	4	3	90.87	Fmr1	0.782497	0.610194		P35922|FMR1_MOUSE Synaptic functional regulator FMR1 OS=Mus musculus GN=Fmr1 PE=1 SV=1	287464	176.575	315529	509558	87155.2	524900	224939	238169	191817	386442	151445	156823	82.0866	580779	1.62905e+06	282573	942860	238169	117903	428990	96528.3	87452	0	1	2	0	1	1	0	0	0	0
Q8BYW1	8	8	272.1	Arhgap25	0.778388	0.278625		Q8BYW1|RHG25_MOUSE Rho GTPase-activating protein 25 OS=Mus musculus GN=Arhgap25 PE=1 SV=2	2.94277e+06	2.49386e+06	2.9338e+06	2.35856e+06	3.50799e+06	3.41965e+06	2.29062e+06	1.67314e+06	1.64703e+06	1.3786e+06	2.72188e+06	4.03245e+06	1.15935e+06	5.4001e+06	7.54031e+06	1.13736e+07	6.14261e+06	1.67314e+06	1.01237e+06	1.53039e+06	1.73487e+06	2.24868e+06	0	4	5	7	4	0	0	0	0	0
P10126;P62631	18	18	1010.87	Eef1a1	0.778119	0.396604		P10126|EF1A1_MOUSE Elongation factor 1-alpha 1 OS=Mus musculus GN=Eef1a1 PE=1 SV=3	1.18688e+08	1.36885e+07	1.30616e+08	1.37002e+08	1.38054e+08	1.74081e+08	9.23536e+07	1.17212e+08	8.94723e+07	8.95693e+07	8.58822e+07	7.96325e+07	6.36354e+06	2.4042e+08	4.37993e+08	4.47596e+08	3.12696e+08	1.17212e+08	5.49954e+07	9.94311e+07	5.47397e+07	4.44068e+07	0	27	32	35	25	16	9	16	5	6
P26350	2	2	84.29	Ptma	0.778025	0.55814		P26350|PTMA_MOUSE Prothymosin alpha OS=Mus musculus GN=Ptma PE=1 SV=2	1.18387e+06	210567	690501	841492	1.78075e+06	2.39602e+06	921078	1.03825e+06	1.16264e+06	1.18126e+06	467030	756203	97888.8	1.27097e+06	2.69025e+06	5.77352e+06	4.30389e+06	1.03825e+06	714635	1.31132e+06	297676	421694	0	0	2	2	2	0	0	0	0	0
P70677;O08738	6	6	276.47	Casp3	0.774483	0.693223		P70677|CASP3_MOUSE Caspase-3 OS=Mus musculus GN=Casp3 PE=1 SV=1	6.76758e+06	1.14498e+06	6.38511e+06	9.38041e+06	7.67441e+06	9.25299e+06	5.24137e+06	1.53642e+06	2.50635e+06	1.60644e+06	1.86125e+07	1.94515e+06	532283	1.17528e+07	2.99891e+07	2.48819e+07	1.66208e+07	1.53642e+06	1.54056e+06	1.78332e+06	1.18632e+07	1.08471e+06	0	4	6	6	6	0	0	1	0	0
P47941	12	12	637.72	Crkl	0.773356	0.499373		P47941|CRKL_MOUSE Crk-like protein OS=Mus musculus GN=Crkl PE=1 SV=2	5.22831e+07	7.6475e+06	4.1409e+07	5.51792e+07	5.47942e+07	1.02385e+08	4.04334e+07	5.54871e+07	3.50417e+07	5.26382e+07	2.45553e+07	3.44449e+07	3.55519e+06	7.62196e+07	1.76408e+08	1.77653e+08	1.83912e+08	5.54871e+07	2.15389e+07	5.84338e+07	1.56511e+07	1.92081e+07	0	15	17	15	15	13	6	5	4	7
Q3UHX2	4	4	367.93	Pdap1	0.769518	0.4883		Q3UHX2|HAP28_MOUSE 28 kDa heat- and acid-stable phosphoprotein OS=Mus musculus GN=Pdap1 PE=1 SV=1	1.44729e+07	2.3533e+06	2.01625e+07	1.76068e+07	1.8266e+07	1.39759e+07	1.11372e+07	9.53859e+06	7.39245e+06	9.92725e+06	2.38606e+07	4.96692e+06	1.09401e+06	3.71122e+07	5.62888e+07	5.92219e+07	2.51045e+07	9.53859e+06	4.54387e+06	1.10203e+07	1.52083e+07	2.76979e+06	0	5	9	7	8	1	1	1	0	0
Q61818	5	5	202.71	Rai1	0.768758	0.674427		Q61818|RAI1_MOUSE Retinoic acid-induced protein 1 OS=Mus musculus GN=Rai1 PE=1 SV=3	793864	13941.5	724441	1.17734e+06	905565	1.14803e+06	610289	19651.5	6483.08	1.96252e+06	402564	660224	6481.17	1.33345e+06	3.76397e+06	2.93601e+06	2.06217e+06	19651.5	3984.92	2.1786e+06	256587	368172	0	1	5	4	3	0	0	0	0	0
Q80TE0	2	2	64.56	Rpap1	0.7623	0.554771		Q80TE0|RPAP1_MOUSE RNA polymerase II-associated protein 1 OS=Mus musculus GN=Rpap1 PE=1 SV=2	199821	241338	126570	205908	132552	292740	152324	71759.5	68212.2	54405.1	148289	418953	112194	232972	658287	429758	525838	71759.5	41927.6	60395.2	94516.5	233628	0	0	2	2	1	0	0	0	0	0
Q32P12	2	2	42.72		0.743404	0.757357		Q32P12|CQ053_MOUSE Uncharacterized protein C17orf53 homolog OS=Mus musculus PE=2 SV=2	126926	0	82609.9	139242	141923	270854	94357.2	0	0	867.16	15566.1	455353	0	152056	445158	460142	486526	0	0	962.636	9921.5	253926	0	0	1	1	1	0	0	0	0	0
O35601	21	20	644.38	Fyb	0.737852	0.310593		O35601|FYB_MOUSE FYN-binding protein OS=Mus musculus GN=Fyb PE=1 SV=2	1.91833e+07	3.24008e+06	2.30775e+07	2.17415e+07	2.48669e+07	2.29904e+07	1.41544e+07	1.01629e+07	1.82766e+07	1.25755e+07	9.65829e+06	2.00988e+07	1.50626e+06	4.24777e+07	6.95075e+07	8.0623e+07	4.12969e+07	1.01629e+07	1.12339e+07	1.39601e+07	6.15601e+06	1.1208e+07	0	11	21	19	17	3	0	3	0	0
Q8K1E0	3	3	125.74	Stx5	0.737073	0.452197		Q8K1E0|STX5_MOUSE Syntaxin-5 OS=Mus musculus GN=Stx5 PE=1 SV=3	996642	639594	955932	1.09341e+06	1.02471e+06	1.26956e+06	734597	190457	608103	215871	1.85841e+06	800151	297336	1.75954e+06	3.49561e+06	3.32232e+06	2.28047e+06	190457	373779	239638	1.18451e+06	446201	0	1	1	2	1	0	0	0	0	0
Q9Z130	3	2	79.66	Hnrnpdl	0.726477	0.228342		Q9Z130|HNRDL_MOUSE Heterogeneous nuclear ribonucleoprotein D-like OS=Mus musculus GN=Hnrnpdl PE=1 SV=1	451862	142734	548186	568979	569530	429880	328267	255967	234621	479117	318248	353384	66354.8	1.00902e+06	1.81902e+06	1.84652e+06	772179	255967	144213	531869	202845	197063	0	1	1	2	0	1	0	0	0	0
Q8CD15	5	5	139.76	Mina	0.72422	0.526075		Q8CD15|MINA_MOUSE Bifunctional lysine-specific demethylase and histidyl-hydroxylase MINA OS=Mus musculus GN=Mina PE=1 SV=2	1.54906e+06	1.16677e+06	1.67395e+06	1.88419e+06	1.50474e+06	1.51562e+06	1.12186e+06	126044	92866	167724	2.5476e+06	2.67506e+06	542411	3.08117e+06	6.02376e+06	4.87865e+06	2.72247e+06	126044	57081.4	186191	1.62379e+06	1.49174e+06	0	1	1	3	3	0	0	0	0	0
P29452	2	2	46.82	Casp1	0.718673	0.163446		P29452|CASP1_MOUSE Caspase-1 OS=Mus musculus GN=Casp1 PE=1 SV=1	315984	375207	350482	339412	346732	168087	227089	249077	181800	169426	389167	145976	174427	645115	1.0851e+06	1.12417e+06	301929	249077	111746	188080	248048	81402.9	0	1	2	2	0	0	0	0	0	0
Q810U5	5	5	156.02	Ccdc50	0.712275	0.380282		Q810U5|CCD50_MOUSE Coiled-coil domain-containing protein 50 OS=Mus musculus GN=Ccdc50 PE=1 SV=1	2.82196e+06	1.10076e+06	2.52589e+06	3.74948e+06	4.28138e+06	2.45231e+06	2.01001e+06	1.94626e+06	1.20294e+06	1.40804e+06	4.6105e+06	882321	511726	4.64928e+06	1.19871e+07	1.3881e+07	4.40501e+06	1.94626e+06	739406	1.56307e+06	2.93864e+06	492023	0	2	4	4	4	0	0	0	0	0
P47753	7	4	178.3	Capza1	0.708353	0.490313		P47753|CAZA1_MOUSE F-actin-capping protein subunit alpha-1 OS=Mus musculus GN=Capza1 PE=1 SV=4	881753	191465	911753	1.29335e+06	509247	1.50295e+06	624592	131072	85030.5	985047	1.44418e+06	477632	89008.8	1.67822e+06	4.13484e+06	1.65107e+06	2.69969e+06	131072	52265.2	1.0935e+06	920492	266350	0	3	4	2	4	0	0	0	0	0
Q9QXN3	8	8	301.69	Trip4	0.695055	0.572958		Q9QXN3|TRIP4_MOUSE Activating signal cointegrator 1 OS=Mus musculus GN=Trip4 PE=1 SV=2	2.45562e+06	892430	1.88952e+06	2.39226e+06	1.77067e+06	5.33321e+06	1.70679e+06	605858	496679	1.13607e+06	5.75323e+06	542118	414875	3.47796e+06	7.64805e+06	5.74084e+06	9.57988e+06	605858	305291	1.26115e+06	3.667e+06	302310	0	4	6	4	8	0	0	1	0	0
P52480;P53657	22	21	1007.84	Pkm	0.691929	0.224345		P52480|KPYM_MOUSE Pyruvate kinase PKM OS=Mus musculus GN=Pkm PE=1 SV=4	2.64579e+07	6.2561e+06	2.58573e+07	3.13146e+07	3.0147e+07	3.87144e+07	1.8307e+07	2.22715e+07	2.29714e+07	2.11575e+07	1.28774e+07	1.22571e+07	2.90835e+06	4.75943e+07	1.00113e+08	9.77422e+07	6.95414e+07	2.22715e+07	1.41197e+07	2.3487e+07	8.20781e+06	6.83512e+06	2	15	21	20	19	6	3	5	1	3
P62827;Q61820	6	5	143.75	Ran	0.686256	0.176303		P62827|RAN_MOUSE GTP-binding nuclear protein Ran OS=Mus musculus GN=Ran PE=1 SV=3	3.57214e+06	1.57164e+06	4.83852e+06	5.05695e+06	2.42111e+06	3.97249e+06	2.45141e+06	2.56563e+06	2.44541e+06	2.06732e+06	2.48936e+06	2.6893e+06	730630	8.90605e+06	1.6167e+07	7.8497e+06	7.13565e+06	2.56563e+06	1.50311e+06	2.29494e+06	1.58667e+06	1.49968e+06	0	2	2	2	2	0	0	0	0	0
P26043	14	5	447.33	Rdx	0.68052	0.184338		P26043|RADI_MOUSE Radixin OS=Mus musculus GN=Rdx PE=1 SV=3	1.63567e+06	751200	2.26051e+06	1.9215e+06	1.66029e+06	1.58485e+06	1.11311e+06	546383	1.01925e+06	1.17802e+06	2.05042e+06	771459	349220	4.16081e+06	6.14303e+06	5.38296e+06	2.84681e+06	546383	626494	1.30772e+06	1.3069e+06	430201	0	4	3	2	4	0	0	0	0	0
Q8BJW6	21	20	699.45	Eif2a	0.68006	0.257656		Q8BJW6|EIF2A_MOUSE Eukaryotic translation initiation factor 2A OS=Mus musculus GN=Eif2a PE=1 SV=2	2.35749e+07	8.88652e+06	2.71272e+07	2.66814e+07	2.23231e+07	3.28562e+07	1.60323e+07	1.19395e+07	9.9778e+06	8.81582e+06	1.51872e+07	3.42414e+07	4.13119e+06	4.99317e+07	8.53002e+07	7.23757e+07	5.90185e+07	1.19395e+07	6.133e+06	9.78646e+06	9.68e+06	1.90946e+07	0	14	20	12	10	2	1	3	2	1
P62962	5	5	182.4	Pfn1	0.676425	0.191511		P62962|PROF1_MOUSE Profilin-1 OS=Mus musculus GN=Pfn1 PE=1 SV=2	6.15251e+06	1.69406e+06	6.80959e+06	6.87381e+06	6.00294e+06	9.38214e+06	4.16171e+06	4.39286e+06	5.01279e+06	4.78577e+06	2.93631e+06	3.68082e+06	787542	1.25341e+07	2.19755e+07	1.94626e+07	1.68528e+07	4.39286e+06	3.08118e+06	5.3127e+06	1.87155e+06	2.0526e+06	1	3	3	4	3	1	1	2	0	2
E9PVA8	5	5	180.53	Gcn1	0.676064	0.410061		E9PVA8|GCN1_MOUSE eIF-2-alpha kinase activator GCN1 OS=Mus musculus GN=Gcn1 PE=1 SV=1	232156	1864.94	220454	355386	376096	206980	156953	298013	275889	113127	49333.5	48400.1	866.977	405780	1.13617e+06	1.21937e+06	371791	298013	169579	125583	31444.2	26990.2	0	2	3	1	2	2	0	1	0	0
Q3V3E1	3	3	54.82	Ubash3a	0.675882	0.356781		Q3V3E1|UBS3A_MOUSE Ubiquitin-associated and SH3 domain-containing protein A OS=Mus musculus GN=Ubash3a PE=1 SV=1	159000	23981.3	196584	260794	95862.2	217777	107465	113043	50618.4	89393	216910	67360.3	11148.5	361843	833756	310803	391186	113043	31113.3	99235.4	138254	37563.2	0	1	3	1	0	0	0	0	0	0
Q4LDD4	6	6	186.9	Arap1	0.674229	0.373778		Q4LDD4|ARAP1_MOUSE Arf-GAP with Rho-GAP domain, ANK repeat and PH domain-containing protein 1 OS=Mus musculus GN=Arap1 PE=1 SV=2	721487	228584	788254	1.06299e+06	538015	989587	486447	246477	189540	252447	504782	1.23899e+06	106265	1.4509e+06	3.39838e+06	1.74435e+06	1.77756e+06	246477	116504	280242	321738	690918	0	2	4	3	2	0	0	0	0	0
P57725;P59808	9	9	406.71	Samsn1	0.674106	0.14377		P57725|SAMN1_MOUSE SAM domain-containing protein SAMSN-1 OS=Mus musculus GN=Samsn1 PE=1 SV=2	5.3742e+06	7.41703e+06	4.55175e+06	4.87461e+06	3.48448e+06	6.54311e+06	3.62278e+06	3.12022e+06	4.06005e+06	2.4803e+06	1.90822e+06	6.5451e+06	3.44805e+06	8.37819e+06	1.55841e+07	1.12973e+07	1.17532e+07	3.12022e+06	2.49557e+06	2.75339e+06	1.21626e+06	3.64985e+06	0	7	5	7	5	1	0	2	0	0
Q8K0V4	3	3	125.55	Cnot3	0.673498	0.41022		Q8K0V4|CNOT3_MOUSE CCR4-NOT transcription complex subunit 3 OS=Mus musculus GN=Cnot3 PE=1 SV=1	439066	14100.6	574694	354322	323849	928364	295710	370525	392566	292150	117212	306098	6555.15	1.05781e+06	1.13277e+06	1.04998e+06	1.66759e+06	370525	241296	324316	74708.6	170694	0	0	2	2	2	0	0	0	0	0
P70296	2	2	83.75	Pebp1	0.672005	0.362082		P70296|PEBP1_MOUSE Phosphatidylethanolamine-binding protein 1 OS=Mus musculus GN=Pebp1 PE=1 SV=3	2.22302e+06	851216	2.5331e+06	2.82084e+06	2.62177e+06	2.28816e+06	1.49388e+06	1.65881e+06	655628	747577	444941	3.96244e+06	395716	4.66256e+06	9.01821e+06	8.50025e+06	4.11015e+06	1.65881e+06	402991	829887	283597	2.20964e+06	0	2	1	2	1	0	0	0	0	0
P06537	5	5	175.58	Nr3c1	0.670006	0.10222		P06537|GCR_MOUSE Glucocorticoid receptor OS=Mus musculus GN=Nr3c1 PE=1 SV=1	1.70538e+06	1.43094e+06	1.45344e+06	1.70709e+06	1.49331e+06	2.44213e+06	1.14261e+06	752713	968153	651331	1.41379e+06	1.92708e+06	665219	2.67528e+06	5.45755e+06	4.84159e+06	4.38672e+06	752713	595089	723044	901125	1.07463e+06	0	3	5	5	4	0	0	0	0	0
O88587	4	4	194.67	Comt	0.668124	0.0854111		O88587|COMT_MOUSE Catechol O-methyltransferase OS=Mus musculus GN=Comt PE=1 SV=2	1.36925e+06	928375	1.4965e+06	1.49877e+06	1.19636e+06	1.72623e+06	914827	659369	531178	778083	1.04313e+06	1.56238e+06	431586	2.75454e+06	4.79156e+06	3.87882e+06	3.10077e+06	659369	326496	863751	664868	871256	0	2	4	3	3	0	0	0	0	0
Q8BG81	3	3	71.29	Poldip3	0.666485	0.355436		Q8BG81|PDIP3_MOUSE Polymerase delta-interacting protein 3 OS=Mus musculus GN=Poldip3 PE=1 SV=1	435875	3098.29	627478	573128	606024	369646	290504	509889	341218	410690	190386	336.941	1440.34	1.15497e+06	1.83229e+06	1.96484e+06	663982	509889	209735	455908	121349	187.894	0	1	1	2	0	0	0	0	0	0
Q9QXY6	5	5	99.05	Ehd3	0.665532	0.526368		Q9QXY6|EHD3_MOUSE EH domain-containing protein 3 OS=Mus musculus GN=Ehd3 PE=1 SV=2	608128	187115	444212	748287	813555	847471	404729	118150	68239	205105	137912	1.49424e+06	86986.3	817640	2.39227e+06	2.6377e+06	1.52228e+06	118150	41944.1	227688	87902.7	833256	0	1	1	5	3	0	0	0	0	0
Q7TNE3	5	5	270.67	Spag7	0.664312	0.237815		Q7TNE3|SPAG7_MOUSE Sperm-associated antigen 7 OS=Mus musculus GN=Spag7 PE=1 SV=1	3.5965e+06	1.03699e+06	5.48393e+06	4.31207e+06	4.96999e+06	2.17951e+06	2.3892e+06	2.03663e+06	2.03321e+06	2.56879e+06	3.41563e+06	1.89171e+06	482081	1.0094e+07	1.37857e+07	1.61136e+07	3.91497e+06	2.03663e+06	1.24974e+06	2.85162e+06	2.17706e+06	1.05491e+06	0	4	4	5	3	0	0	0	0	0
P54276	7	7	206.34	Msh6	0.663434	0.158591		P54276|MSH6_MOUSE DNA mismatch repair protein Msh6 OS=Mus musculus GN=Msh6 PE=1 SV=3	1.0848e+06	1.00509e+06	1.03964e+06	1.51793e+06	593399	1.26797e+06	719696	453489	660969	259476	1.24046e+06	984086	467250	1.91361e+06	4.85281e+06	1.92391e+06	2.2776e+06	453489	406274	288044	790647	548773	0	2	3	3	3	0	0	0	0	0
Q69ZK6	12	12	381.38	Jmjd1c	0.657165	0.211013		Q69ZK6|JHD2C_MOUSE Probable JmjC domain-containing histone demethylation protein 2C OS=Mus musculus GN=Jmjd1c PE=1 SV=3	4.25948e+06	1.28349e+06	3.64736e+06	5.16237e+06	6.07312e+06	5.13104e+06	2.79918e+06	2.5815e+06	2.1136e+06	2.06644e+06	5.40098e+06	1.83339e+06	596673	6.71353e+06	1.65041e+07	1.96902e+07	9.21672e+06	2.5815e+06	1.29915e+06	2.29396e+06	3.44248e+06	1.02238e+06	0	4	10	9	6	2	0	2	0	1
Q3THK3	3	3	60.57	Gtf2f1	0.65457	0.549715		Q3THK3|T2FA_MOUSE General transcription factor IIF subunit 1 OS=Mus musculus GN=Gtf2f1 PE=1 SV=2	252041	2938.73	297149	201191	301259	457669	164978	2475.1	3616.11	206540	604030	8230.9	1366.16	546948	643206	976737	822095	2475.1	2222.69	229280	384997	4589.93	0	1	0	2	1	0	0	0	0	0
Q6P2L6	7	6	176.37	Whsc1l1	0.649434	0.210614		Q6P2L6|NSD3_MOUSE Histone-lysine N-methyltransferase NSD3 OS=Mus musculus GN=Whsc1l1 PE=1 SV=2	1.79477e+06	2.24209e+06	1.45553e+06	1.31341e+06	1.71564e+06	2.24717e+06	1.16558e+06	890198	639571	331098	1.33195e+06	2.63509e+06	1.04231e+06	2.67913e+06	4.19895e+06	5.56242e+06	4.03651e+06	890198	393122	367552	848961	1.46945e+06	0	3	4	4	4	0	0	0	0	0
Q91VJ4;Q7TSE6	9	9	256.57	Stk38	0.648083	0.261711		Q91VJ4|STK38_MOUSE Serine/threonine-protein kinase 38 OS=Mus musculus GN=Stk38 PE=1 SV=1	6.53116e+06	7.9062e+06	7.82578e+06	4.84217e+06	5.95975e+06	6.12188e+06	4.23273e+06	1.06902e+07	3.62212e+06	4.18282e+06	1.2482e+06	1.42029e+06	3.67546e+06	1.44046e+07	1.54804e+07	1.93226e+07	1.09965e+07	1.06902e+07	2.22639e+06	4.64335e+06	795578	792023	0	5	6	4	4	0	0	0	0	0
P56959	5	4	269	Fus	0.647911	0.195546		P56959|FUS_MOUSE RNA-binding protein FUS OS=Mus musculus GN=Fus PE=1 SV=1	4.08731e+06	706908	4.8872e+06	4.18264e+06	4.72873e+06	5.93109e+06	2.64822e+06	1.74827e+06	2.3242e+06	3.2741e+06	3.89525e+06	1.99925e+06	328629	8.99563e+06	1.33719e+07	1.53314e+07	1.06538e+07	1.74827e+06	1.42861e+06	3.63459e+06	2.48276e+06	1.11487e+06	0	4	4	5	5	1	0	4	0	0
P07724	3	3	226.01	Alb	0.646607	0.681452		P07724|ALBU_MOUSE Serum albumin OS=Mus musculus GN=Alb PE=1 SV=3	4.79396e+07	2.00117e+08	6.5976e+06	3.08419e+06	3.97963e+06	2.59196e+07	3.09981e+07	2.74807e+07	2.49559e+07	3.28158e+07	2.88405e+07	4.08975e+07	9.3031e+07	1.21439e+07	9.86013e+06	1.29027e+07	4.65586e+07	2.74807e+07	1.53395e+07	3.64289e+07	1.83824e+07	2.28064e+07	3	3	3	2	4	3	2	4	2	2
Q8VEK3	14	14	598.89	Hnrnpu	0.638056	0.218702		Q8VEK3|HNRPU_MOUSE Heterogeneous nuclear ribonucleoprotein U OS=Mus musculus GN=Hnrnpu PE=1 SV=1	1.68552e+07	4.82553e+06	1.67673e+07	2.56829e+07	1.4317e+07	2.26833e+07	1.07546e+07	6.40065e+06	9.76964e+06	1.23549e+07	4.88025e+06	2.03674e+07	2.24331e+06	3.08628e+07	8.21081e+07	4.64184e+07	4.07453e+07	6.40065e+06	6.00505e+06	1.37152e+07	3.11057e+06	1.13578e+07	0	6	11	11	9	2	1	4	1	0
Q69ZS7	4	3	112.03	Hbs1l	0.63515	0.46852		Q69ZS7|HBS1L_MOUSE HBS1-like protein OS=Mus musculus GN=Hbs1l PE=1 SV=2	294619	13667.9	224508	334440	258858	641621	187127	46432.5	33128	18742.1	338612	498722	6353.99	413241	1.0692e+06	839265	1.15252e+06	46432.5	20362.6	20805.6	215825	278111	0	2	1	0	2	0	0	0	0	0
P46460	2	2	98.64	Nsf	0.632543	0.409597		P46460|NSF_MOUSE Vesicle-fusing ATPase OS=Mus musculus GN=Nsf PE=1 SV=2	624338	1.36791e+06	505722	549842	440109	258111	394921	51348	576600	1.01298e+06	89010.5	244666	635916	930860	1.75784e+06	1.42692e+06	463636	51348	354415	1.12451e+06	56733.6	136437	0	1	1	2	0	0	0	0	0	0
Q8K4G5	12	11	410.46	Ablim1	0.630386	0.114885		Q8K4G5|ABLM1_MOUSE Actin-binding LIM protein 1 OS=Mus musculus GN=Ablim1 PE=1 SV=1	8.84059e+06	2.5574e+06	9.65133e+06	1.11405e+07	9.38041e+06	1.14733e+07	5.57298e+06	6.76095e+06	6.22694e+06	5.53729e+06	5.28596e+06	4.05377e+06	1.18889e+06	1.77648e+07	3.56161e+07	3.0413e+07	2.06091e+07	6.76095e+06	3.82748e+06	6.14696e+06	3.36917e+06	2.26057e+06	0	5	8	8	5	2	0	1	0	0
P07356	8	8	355.95	Anxa2	0.630297	0.395303		P07356|ANXA2_MOUSE Annexin A2 OS=Mus musculus GN=Anxa2 PE=1 SV=2	8.00387e+08	9.31059e+06	1.27189e+09	1.08075e+09	1.16978e+08	1.52301e+09	5.04481e+08	5.40098e+08	5.07473e+08	6.38122e+08	4.40838e+08	3.95875e+08	4.32833e+06	2.34111e+09	3.45515e+09	3.79264e+08	2.73573e+09	5.40098e+08	3.11926e+08	7.08381e+08	2.80982e+08	2.20758e+08	2	5	3	3	2	2	4	3	1	2
Q922J3;Q9Z0H8	6	5	193.29	Clip1	0.629733	0.0348474		Q922J3|CLIP1_MOUSE CAP-Gly domain-containing linker protein 1 OS=Mus musculus GN=Clip1 PE=1 SV=1	627699	403602	557532	709270	834888	633203	395282	418961	256166	563221	306118	431947	187628	1.02622e+06	2.26753e+06	2.70686e+06	1.1374e+06	418961	157456	625232	195113	240874	0	1	3	5	3	0	0	0	0	0
Q3UMT1	3	3	106.24	Ppp1r12c	0.62212	0.0990517		Q3UMT1|PP12C_MOUSE Protein phosphatase 1 regulatory subunit 12C OS=Mus musculus GN=Ppp1r12c PE=1 SV=1	186750	156435	157961	148301	242526	228528	116181	80613.4	192945	66938.9	189777	50630.3	72723.8	290751	474117	786315	410497	80613.4	118596	74309	120960	28233.8	0	1	2	2	0	0	0	0	0	0
Q80T69	6	6	227.55	Rsbn1	0.621896	0.237889		Q80T69|RSBN1_MOUSE Round spermatid basic protein 1 OS=Mus musculus GN=Rsbn1 PE=1 SV=3	886406	110322	928970	1.57258e+06	1.02794e+06	792217	551252	631975	402878	517264	845026	359116	51286.8	1.70991e+06	5.02752e+06	3.33279e+06	1.42303e+06	631975	247635	574216	538603	200260	0	1	6	3	3	0	0	0	0	0
P20152;P15331;P08551;P97861	28	22	1282.67	Vim	0.619635	0.276386		P20152|VIME_MOUSE Vimentin OS=Mus musculus GN=Vim PE=1 SV=3	1.23228e+08	2.71337e+08	8.66225e+07	9.46523e+07	8.1168e+07	8.23617e+07	7.63566e+07	7.50371e+07	7.93812e+07	6.08101e+07	7.64872e+07	9.00673e+07	1.2614e+08	1.59442e+08	3.02603e+08	2.63162e+08	1.47944e+08	7.50371e+07	4.87928e+07	6.75054e+07	4.87514e+07	5.02258e+07	0	22	25	26	25	7	4	10	0	1
Q8C263	5	5	128.8	Ska3	0.613393	0.0362294		Q8C263|SKA3_MOUSE Spindle and kinetochore-associated protein 3 OS=Mus musculus GN=Ska3 PE=2 SV=1	1.48308e+06	1.47844e+06	1.6609e+06	1.50277e+06	1.44806e+06	1.32522e+06	909711	867764	612760	404042	1.25137e+06	1.41262e+06	687300	3.05715e+06	4.80435e+06	4.69488e+06	2.38046e+06	867764	376641	448528	797597	787745	0	3	3	1	0	0	0	0	0	0
P46061	15	15	566.74	Rangap1	0.613008	0.0466055		P46061|RAGP1_MOUSE Ran GTPase-activating protein 1 OS=Mus musculus GN=Rangap1 PE=1 SV=2	1.38857e+07	8.09058e+06	1.50784e+07	1.44715e+07	1.521e+07	1.65778e+07	8.51202e+06	5.52385e+06	7.80433e+06	6.98008e+06	7.0082e+06	1.52436e+07	3.76117e+06	2.77542e+07	4.62654e+07	4.93136e+07	2.97782e+07	5.52385e+06	4.79704e+06	7.7486e+06	4.46689e+06	8.50057e+06	0	8	12	10	8	0	0	1	0	0
Q9JLQ2	3	3	100.3	Git2	0.612	0.20556		Q9JLQ2|GIT2_MOUSE ARF GTPase-activating protein GIT2 OS=Mus musculus GN=Git2 PE=1 SV=2	132568	7848.69	177904	187177	124763	165148	81131.7	122895	69891.5	74077.4	97623.7	41171	3648.72	327460	598405	404504	296650	122895	42959.8	82233.5	62223.4	22958.9	0	1	2	2	1	0	0	0	0	0
P23198;P83917;Q61686	2	2	138.55	Cbx3	0.608973	0.210154		P23198|CBX3_MOUSE Chromobox protein homolog 3 OS=Mus musculus GN=Cbx3 PE=1 SV=2	1.1146e+06	399320	725919	1.18731e+06	1.50808e+06	1.75239e+06	678763	539234	1.39505e+06	470933	774713	213881	185637	1.33617e+06	3.79581e+06	4.88947e+06	3.14776e+06	539234	857489	522784	493787	119270	0	1	1	2	2	0	0	0	0	0
Q9D0D5	3	3	79.72	Gtf2e1	0.604166	0.319093		Q9D0D5|T2EA_MOUSE General transcription factor IIE subunit 1 OS=Mus musculus GN=Gtf2e1 PE=1 SV=1	727118	42953.3	1.07299e+06	963778	979056	576811	439300	1.06499e+06	708899	156073	190493	76047.6	19968.2	1.975e+06	3.0812e+06	3.17428e+06	1.03611e+06	1.06499e+06	435735	173258	121417	42407.7	0	2	2	1	0	0	0	0	0	0
Q60787	10	10	482.04	Lcp2	0.601951	0.0480616		Q60787|LCP2_MOUSE Lymphocyte cytosolic protein 2 OS=Mus musculus GN=Lcp2 PE=1 SV=2	1.3206e+07	5.9818e+06	1.63667e+07	1.55005e+07	1.39659e+07	1.42151e+07	7.94938e+06	7.35988e+06	6.72175e+06	1.22997e+07	7.3573e+06	6.00828e+06	2.78083e+06	3.01255e+07	4.9555e+07	4.52802e+07	2.55342e+07	7.35988e+06	4.13162e+06	1.36539e+07	4.6894e+06	3.3505e+06	0	8	11	12	8	3	1	2	0	0
Q3TZZ7	2	2	45.5	Esyt2	0.600194	0.202991		Q3TZZ7|ESYT2_MOUSE Extended synaptotagmin-2 OS=Mus musculus GN=Esyt2 PE=1 SV=1	1.32338e+06	2.35849e+06	1.09215e+06	805935	788551	1.57178e+06	794285	1.19626e+06	1.34948e+06	964748	142087	318855	1.09642e+06	2.01028e+06	2.57657e+06	2.55663e+06	2.82333e+06	1.19626e+06	829476	1.07097e+06	90563.7	177808	0	1	1	0	0	0	0	0	0	0
Q80XQ2	2	2	47.61	Tbc1d5	0.59911	0.37936		Q80XQ2|TBCD5_MOUSE TBC1 domain family member 5 OS=Mus musculus GN=Tbc1d5 PE=1 SV=2	323105	190550	204619	282940	232392	705024	193576	23577.7	555611	52227.4	70759.4	265703	88583.3	376632	904558	753460	1.26641e+06	23577.7	341514	57977.7	45100.7	148168	0	0	1	1	3	0	0	0	0	0
P70315	5	5	185.79	Was	0.597421	0.175536		P70315|WASP_MOUSE Wiskott-Aldrich syndrome protein homolog OS=Mus musculus GN=Was PE=1 SV=1	3.14385e+06	1.38259e+06	2.76651e+06	3.46579e+06	5.10102e+06	3.00333e+06	1.8782e+06	1.50009e+06	1.08048e+06	1.29468e+06	4.2808e+06	1.23494e+06	642742	5.09218e+06	1.10801e+07	1.65385e+07	5.39479e+06	1.50009e+06	664135	1.43723e+06	2.7285e+06	688661	0	3	5	5	4	0	0	0	0	0
Q9Z0E6;Q01514	7	7	307.28	Gbp2	0.593083	0.123249		Q9Z0E6|GBP2_MOUSE Guanylate-binding protein 1 OS=Mus musculus GN=Gbp2 PE=1 SV=1	1.74178e+06	442263	1.54155e+06	2.40184e+06	1.92031e+06	2.40295e+06	1.03302e+06	977467	917012	802763	1.10332e+06	1.36454e+06	205601	2.83745e+06	7.67868e+06	6.22599e+06	4.31634e+06	977467	563654	891149	703236	760934	0	3	2	5	4	0	0	0	0	0
P60335	13	9	654.94	Pcbp1	0.591186	0.217812		P60335|PCBP1_MOUSE Poly(rC)-binding protein 1 OS=Mus musculus GN=Pcbp1 PE=1 SV=1	3.85416e+07	1.1284e+06	4.63127e+07	5.11539e+07	3.19077e+07	6.22054e+07	2.27853e+07	3.24828e+07	2.22613e+07	2.93321e+07	1.25916e+07	1.72586e+07	524574	8.52456e+07	1.63539e+08	1.03451e+08	1.11738e+08	3.24828e+07	1.36832e+07	3.25616e+07	8.02562e+06	9.62418e+06	0	12	15	10	11	6	2	5	2	2
Q11136	2	2	38.37	Pepd	0.590742	0.138197		Q11136|PEPD_MOUSE Xaa-Pro dipeptidase OS=Mus musculus GN=Pepd PE=1 SV=3	1.51436e+06	410678	2.49369e+06	1.66355e+06	1.6337e+06	1.37017e+06	894595	746232	1.08574e+06	1.0749e+06	740417	825686	190917	4.59002e+06	5.31835e+06	5.29675e+06	2.4612e+06	746232	667363	1.19325e+06	471927	460441	0	0	1	2	0	0	0	0	0	0
Q8CGC7	7	6	154.73	Eprs	0.590411	0.0973611		Q8CGC7|SYEP_MOUSE Bifunctional glutamate/proline--tRNA ligase OS=Mus musculus GN=Eprs PE=1 SV=4	1.1308e+06	696064	795664	937196	1.8563e+06	1.36878e+06	667637	465854	769955	738409	826405	537564	323588	1.46454e+06	2.99621e+06	6.01849e+06	2.45869e+06	465854	473264	819709	526734	299771	0	0	3	3	2	0	0	0	0	0
P70441	4	4	114.14	Slc9a3r1	0.58265	0.435879		P70441|NHRF1_MOUSE Na(+)/H(+) exchange regulatory cofactor NHE-RF1 OS=Mus musculus GN=Slc9a3r1 PE=1 SV=3	1.18546e+06	85367.6	1.21031e+06	1.51965e+06	1.72765e+06	1.38432e+06	690708	186983	169240	196645	2.77047e+06	130197	39685.9	2.22776e+06	4.85831e+06	5.60137e+06	2.4866e+06	186983	104026	218296	1.76585e+06	72604	0	2	2	3	2	0	0	0	0	0
Q6PB44	5	5	203.47	Ptpn23	0.582506	0.22745		Q6PB44|PTN23_MOUSE Tyrosine-protein phosphatase non-receptor type 23 OS=Mus musculus GN=Ptpn23 PE=1 SV=2	711447	505634	644491	897189	640745	869178	414422	226494	188537	164904	1.2236e+06	268574	235060	1.18628e+06	2.86831e+06	2.07742e+06	1.56128e+06	226494	115887	183061	779900	149770	0	4	2	4	3	0	0	0	0	0
A6H6A9	5	5	124.91	Rabgap1l	0.577608	0.189171		A6H6A9|RBG1L_MOUSE Rab GTPase-activating protein 1-like OS=Mus musculus GN=Rabgap1l PE=1 SV=1	1.53565e+06	375020	1.44823e+06	2.42572e+06	2.14906e+06	1.28023e+06	887005	473044	974911	512678	1.89708e+06	577309	174340	2.66569e+06	7.75501e+06	6.96766e+06	2.29963e+06	473044	599243	569125	1.20916e+06	321934	0	1	2	2	1	0	0	0	0	0
O54946;Q9QYI5;Q9QYI8	2	2	40	Dnajb6	0.575653	0.247767		O54946|DNJB6_MOUSE DnaJ homolog subfamily B member 6 OS=Mus musculus GN=Dnajb6 PE=1 SV=4	138248	7078.23	197494	248622	98866.2	139177	79582.7	100343	108464	100165	8350.82	80591.5	3290.55	363519	794844	320543	250000	100343	66668.9	111193	5322.65	44941.6	0	1	1	1	0	0	0	0	0	0
O08709	5	5	189.13	Prdx6	0.571203	0.123725		O08709|PRDX6_MOUSE Peroxiredoxin-6 OS=Mus musculus GN=Prdx6 PE=1 SV=3	1.29155e+06	539186	1.09344e+06	1.35201e+06	1.19406e+06	2.27904e+06	737736	722912	976624	533746	505878	949521	250658	2.01265e+06	4.32237e+06	3.87136e+06	4.09376e+06	722912	600296	592513	322436	529497	0	2	2	4	4	0	0	0	0	0
P56395	4	4	129.7	Cyb5a	0.569586	0.193715		P56395|CYB5_MOUSE Cytochrome b5 OS=Mus musculus GN=Cyb5a PE=1 SV=2	2.1141e+06	201890	3.40559e+06	2.57396e+06	2.86129e+06	1.52779e+06	1.20417e+06	1.50021e+06	1.70269e+06	1.02969e+06	417337	1.37089e+06	93855	6.26851e+06	8.22893e+06	9.27685e+06	2.74433e+06	1.50021e+06	1.04659e+06	1.14306e+06	266003	764472	0	1	3	1	2	1	0	0	0	0
Q99M28	4	4	143.64	Rnps1	0.56859	0.00433568		Q99M28|RNPS1_MOUSE RNA-binding protein with serine-rich domain 1 OS=Mus musculus GN=Rnps1 PE=1 SV=1	1.39477e+06	1.12433e+06	1.45135e+06	1.3997e+06	1.31076e+06	1.6877e+06	793052	1.07221e+06	600557	628774	572968	1.09075e+06	522680	2.67144e+06	4.47484e+06	4.24972e+06	3.03157e+06	1.07221e+06	369141	698003	365198	608256	0	2	1	2	3	0	0	0	0	0
Q60605;P05977	2	2	42.22	Myl6	0.565777	0.237167		Q60605|MYL6_MOUSE Myosin light polypeptide 6 OS=Mus musculus GN=Myl6 PE=1 SV=3	149450	63651.4	192351	160629	287622	42997.7	84555.4	85554.3	134088	123127	24900.8	55107.7	29590.5	354052	513529	932524	77235.4	85554.3	82418.9	136683	15871.3	30730.6	0	1	0	1	0	0	0	0	0	0
P29351	21	20	993.97	Ptpn6	0.565568	0.13747		P29351|PTN6_MOUSE Tyrosine-protein phosphatase non-receptor type 6 OS=Mus musculus GN=Ptpn6 PE=1 SV=2	1.35504e+07	5.50837e+06	1.78874e+07	1.70317e+07	1.27773e+07	1.45473e+07	7.66369e+06	4.79329e+06	4.51133e+06	4.71388e+06	5.54591e+06	1.8754e+07	2.56075e+06	3.29245e+07	5.44504e+07	4.14265e+07	2.61309e+07	4.79329e+06	2.77295e+06	5.23289e+06	3.53486e+06	1.04581e+07	0	14	21	12	11	2	0	5	0	0
Q9Z2V5	2	2	47.99	Hdac6	0.562693	0.247329		Q9Z2V5|HDAC6_MOUSE Histone deacetylase 6 OS=Mus musculus GN=Hdac6 PE=1 SV=3	141288	12333.2	117504	259943	176224	140436	79501.7	101616	82551.3	37674.5	169054	6612.23	5733.47	216284	831036	571351	252261	101616	50741.4	41822.6	107752	3687.29	0	1	2	2	1	0	0	0	0	0
Q9JHS9	3	3	123.4	Cwc15	0.562146	0.115281		Q9JHS9|CWC15_MOUSE Spliceosome-associated protein CWC15 homolog OS=Mus musculus GN=Cwc15 PE=1 SV=1	2.18793e+06	1.76651e+06	2.10235e+06	2.37391e+06	2.49724e+06	2.19964e+06	1.22994e+06	1.07458e+06	3.03842e+06	960017	205288	871383	821219	3.8697e+06	7.58939e+06	8.09652e+06	3.95115e+06	1.07458e+06	1.86761e+06	1.06572e+06	130847	485924	0	2	2	3	0	0	0	0	0	0
Q9WU84	3	3	116.16	Ccs	0.559939	0.201016		Q9WU84|CCS_MOUSE Copper chaperone for superoxide dismutase OS=Mus musculus GN=Ccs PE=1 SV=1	1.24162e+06	72259.3	1.59175e+06	2.0733e+06	1.52798e+06	942836	695234	1.23324e+06	494537	838260	572082	338051	33592.1	2.92986e+06	6.62832e+06	4.95401e+06	1.69358e+06	1.23324e+06	303974	930554	364634	188513	0	1	3	2	1	0	0	0	0	0
Q8C181;Q8R003	4	4	82.92	Mbnl2	0.559482	0.262471		Q8C181|MBNL2_MOUSE Muscleblind-like protein 2 OS=Mus musculus GN=Mbnl2 PE=2 SV=2	1.26699e+06	63573.8	1.3038e+06	1.36479e+06	1.03178e+06	2.57098e+06	708856	1.41586e+06	485929	917185	247226	478076	29554.4	2.39985e+06	4.36324e+06	3.34522e+06	4.61817e+06	1.41586e+06	298683	1.01817e+06	157577	266598	0	1	5	2	2	2	0	0	0	0
P06800	2	2	44.61	Ptprc	0.55576	0.286573		P06800|PTPRC_MOUSE Receptor-type tyrosine-protein phosphatase C OS=Mus musculus GN=Ptprc PE=1 SV=3	316415	8028.31	225249	410701	328394	609705	175851	33251.1	32699.2	376763	131104	305438	3732.23	414606	1.31301e+06	1.06471e+06	1.09519e+06	33251.1	20099	418245	83563.4	170326	0	1	2	1	1	0	0	0	0	0
Q9DBR7	11	11	299.76	Ppp1r12a	0.55552	0.344433		Q9DBR7|MYPT1_MOUSE Protein phosphatase 1 regulatory subunit 12A OS=Mus musculus GN=Ppp1r12a PE=1 SV=2	1.85975e+06	253959	2.66125e+06	2.77148e+06	1.9105e+06	1.70158e+06	1.03313e+06	237474	3.74329e+06	353411	368864	462607	118061	4.89845e+06	8.86042e+06	6.1942e+06	3.05648e+06	237474	2.30087e+06	392322	235107	257971	0	4	6	4	4	0	0	0	0	0
P21107;P58771	2	2	45.64	Tpm3	0.554881	0.262998		P21107|TPM3_MOUSE Tropomyosin alpha-3 chain OS=Mus musculus GN=Tpm3 PE=1 SV=3	456860	41020.1	610185	739738	590852	302507	253503	10143.4	631023	363389	192800	70160.2	19069.5	1.12314e+06	2.36494e+06	1.91565e+06	543384	10143.4	387868	403399	122887	39124.6	0	0	1	2	0	0	0	0	0	0
Q9CQU1	3	3	60.63	Mfap1	0.554543	0.297683		Q9CQU1|MFAP1_MOUSE Microfibrillar-associated protein 1 OS=Mus musculus GN=Mfap1 PE=1 SV=1	1.82514e+06	1.20184e+06	1.84295e+06	1.72298e+06	2.34139e+06	2.01653e+06	1.01212e+06	149729	87737.9	145646	1.10594e+06	3.57153e+06	558716	3.39223e+06	5.50835e+06	7.59122e+06	3.62222e+06	149729	53929.3	161681	704908	1.99165e+06	0	2	2	2	1	0	0	0	0	0
Q9R207	9	8	253.97	Nbn	0.551831	0.147344		Q9R207|NBN_MOUSE Nibrin OS=Mus musculus GN=Nbn PE=1 SV=1	2.29788e+06	305378	2.63237e+06	2.77717e+06	2.11634e+06	3.65816e+06	1.26804e+06	1.34118e+06	991275	942251	2.24155e+06	823956	141965	4.84527e+06	8.87861e+06	6.86157e+06	6.57103e+06	1.34118e+06	609302	1.046e+06	1.42872e+06	459476	0	7	5	5	4	0	0	0	0	0
Q8C147	7	7	212.54	Dock8	0.549938	0.0687641		Q8C147|DOCK8_MOUSE Dedicator of cytokinesis protein 8 OS=Mus musculus GN=Dock8 PE=1 SV=4	1.02606e+06	357181	967779	1.39207e+06	1.13901e+06	1.27425e+06	564268	461701	237064	503407	857027	762142	166047	1.78135e+06	4.45044e+06	3.69288e+06	2.28889e+06	461701	145715	558833	546252	425006	0	1	7	4	1	0	0	0	0	0
Q60902	16	14	641.11	Eps15l1	0.549826	0.0811692		Q60902|EP15R_MOUSE Epidermal growth factor receptor substrate 15-like 1 OS=Mus musculus GN=Eps15l1 PE=1 SV=3	2.84583e+06	785264	3.16414e+06	3.20391e+06	2.93655e+06	4.1393e+06	1.56471e+06	1.67454e+06	1.45561e+06	1.96624e+06	1.63915e+06	1.08804e+06	365056	5.82408e+06	1.02429e+07	9.52085e+06	7.4353e+06	1.67454e+06	894709	2.18273e+06	1.04476e+06	606740	0	10	10	9	9	0	0	0	0	0
P09411;P09041	6	6	199.68	Pgk1	0.538565	0.393456		P09411|PGK1_MOUSE Phosphoglycerate kinase 1 OS=Mus musculus GN=Pgk1 PE=1 SV=4	534425	20961.8	643075	500988	1.20323e+06	303872	287823	29357.6	57308.6	1.0376e+06	187889	126961	9744.76	1.18368e+06	1.60166e+06	3.9011e+06	545835	29357.6	35225.6	1.15184e+06	119757	70799.5	0	2	3	4	1	0	0	1	0	0
Q6P1Y8	2	2	53.4	Inpp4b	0.538097	0.285246		Q6P1Y8|INP4B_MOUSE Type II inositol 3,4-bisphosphate 4-phosphatase OS=Mus musculus GN=Inpp4b PE=2 SV=1	68995.6	41399.2	39293.4	153532	71303.9	39449.8	37126.3	85552.9	65451.8	30744.5	3882.32	0	19245.8	72325.6	490840	231181	70862.4	85552.9	40230.9	34129.6	2474.51	0	0	0	1	1	0	0	0	0	0	0
Q78ZA7	8	7	388.93	Nap1l4	0.538	0.0363431		Q78ZA7|NP1L4_MOUSE Nucleosome assembly protein 1-like 4 OS=Mus musculus GN=Nap1l4 PE=1 SV=1	8.57419e+06	4.07144e+06	7.6282e+06	1.1578e+07	9.08036e+06	1.0513e+07	4.61292e+06	4.36896e+06	5.37254e+06	4.23375e+06	5.54239e+06	3.54694e+06	1.89274e+06	1.40409e+07	3.70147e+07	2.94402e+07	1.88841e+07	4.36896e+06	3.30231e+06	4.6999e+06	3.53261e+06	1.97794e+06	0	6	7	8	5	0	0	0	0	0
O89053	10	10	469.02	Coro1a	0.536324	0.121658		O89053|COR1A_MOUSE Coronin-1A OS=Mus musculus GN=Coro1a PE=1 SV=5	1.24409e+07	1.61137e+06	1.55269e+07	1.11143e+07	1.81897e+07	1.57625e+07	6.67238e+06	8.08332e+06	6.47049e+06	8.00048e+06	3.94097e+06	6.86663e+06	749096	2.85797e+07	3.55322e+07	5.89744e+07	2.83136e+07	8.08332e+06	3.97718e+06	8.88135e+06	2.5119e+06	3.82916e+06	0	7	7	11	7	3	2	5	1	1
Q61990;P57722	8	4	412.69	Pcbp2	0.533298	0.162819		Q61990|PCBP2_MOUSE Poly(rC)-binding protein 2 OS=Mus musculus GN=Pcbp2 PE=1 SV=1	5.52226e+06	396866	4.72223e+06	9.37879e+06	7.25857e+06	5.85487e+06	2.94501e+06	3.53353e+06	2.74785e+06	4.11289e+06	1.95532e+06	2.37547e+06	184496	8.69199e+06	2.9984e+07	2.35336e+07	1.05169e+07	3.53353e+06	1.68901e+06	4.56573e+06	1.24628e+06	1.32467e+06	0	3	3	3	4	1	1	1	0	0
Q810A7	16	16	615.78	Ddx42	0.533285	0.00197722		Q810A7|DDX42_MOUSE ATP-dependent RNA helicase DDX42 OS=Mus musculus GN=Ddx42 PE=1 SV=3	1.82658e+07	2.14068e+07	1.716e+07	1.76557e+07	1.65146e+07	1.8592e+07	9.74088e+06	7.85179e+06	6.98363e+06	1.00073e+07	8.58763e+06	1.52741e+07	9.95166e+06	3.15856e+07	5.64452e+07	5.35433e+07	3.33961e+07	7.85179e+06	4.29259e+06	1.11091e+07	5.47359e+06	8.51755e+06	0	9	10	8	7	0	0	0	0	0
Q9Z1Q9	8	7	199.65	Vars	0.531789	0.0103351		Q9Z1Q9|SYVC_MOUSE Valine--tRNA ligase OS=Mus musculus GN=Vars PE=1 SV=1	1.47914e+06	1.67513e+06	1.29714e+06	1.47115e+06	1.09313e+06	1.85916e+06	786590	429599	1.02849e+06	379874	1.0641e+06	1.03088e+06	778740	2.38759e+06	4.70325e+06	3.54412e+06	3.33954e+06	429599	632177	421699	678238	574870	0	4	6	6	2	0	0	0	0	0
Q8BMA6	5	4	310.04	Srp68	0.530536	0.11526		Q8BMA6|SRP68_MOUSE Signal recognition particle subunit SRP68 OS=Mus musculus GN=Srp68 PE=1 SV=2	1.18229e+06	137043	1.46226e+06	1.5289e+06	1.64799e+06	1.13526e+06	627248	904215	614406	735079	328376	554164	63708.8	2.69151e+06	4.88789e+06	5.34309e+06	2.03923e+06	904215	377653	816013	209300	309028	0	2	4	5	2	0	0	1	0	0
Q9JI11;Q9JI10	7	7	220.2	Stk4	0.530263	0.000144857		Q9JI11|STK4_MOUSE Serine/threonine-protein kinase 4 OS=Mus musculus GN=Stk4 PE=1 SV=1	2.96795e+06	3.12825e+06	2.85642e+06	2.46496e+06	3.40453e+06	2.98557e+06	1.57379e+06	1.52485e+06	1.69339e+06	1.23219e+06	1.99583e+06	1.4227e+06	1.45427e+06	5.25769e+06	7.88048e+06	1.10381e+07	5.36288e+06	1.52485e+06	1.04087e+06	1.36785e+06	1.27211e+06	793365	0	3	2	5	2	0	0	0	0	0
P24452	4	4	297.47	Capg	0.530194	0.0872716		P24452|CAPG_MOUSE Macrophage-capping protein OS=Mus musculus GN=Capg PE=1 SV=2	6.27999e+06	1.74368e+06	8.57558e+06	8.6379e+06	6.09269e+06	6.35011e+06	3.32962e+06	3.09272e+06	1.21355e+06	6.0272e+06	3.03143e+06	3.2832e+06	810609	1.57847e+07	2.76153e+07	1.97536e+07	1.14065e+07	3.09272e+06	745926	6.69081e+06	1.93217e+06	1.83087e+06	0	3	3	5	4	1	1	0	0	0
Q3UHF7	3	3	42.14	Hivep2	0.529216	0.231813		Q3UHF7|ZEP2_MOUSE Transcription factor HIVEP2 OS=Mus musculus GN=Hivep2 PE=1 SV=1	111967	19870	85405	159439	187390	107729	59254.4	11235.1	11210.2	101376	150249	22201.8	9237.2	157201	509725	607553	193510	11235.1	6890.54	112537	95766	12380.8	0	0	1	1	1	0	0	0	0	0
P23116	7	7	244.57	Eif3a	0.525645	0.00713668		P23116|EIF3A_MOUSE Eukaryotic translation initiation factor 3 subunit A OS=Mus musculus GN=Eif3a PE=1 SV=5	1.74394e+06	1.45167e+06	1.36485e+06	2.3453e+06	1.65641e+06	1.90146e+06	916692	560739	1.39403e+06	691870	1.01446e+06	922356	674854	2.51222e+06	7.49792e+06	5.3704e+06	3.41553e+06	560739	856864	768046	646598	514349	0	3	7	5	4	0	0	0	0	0
Q9D6P8	2	2	46.68	Calml3	0.522889	0.0713469		Q9D6P8|CALL3_MOUSE Calmodulin-like protein 3 OS=Mus musculus GN=Calml3 PE=2 SV=1	535949	320424	544397	758109	709826	346987	280242	154082	318612	591829	191689	144996	148960	1.00205e+06	2.42367e+06	2.30139e+06	623281	154082	195839	656991	122179	80856.3	0	2	1	2	0	0	0	1	0	0
Q9WUA3	3	2	81.99	Pfkp	0.520101	0.00564757		Q9WUA3|PFKAP_MOUSE ATP-dependent 6-phosphofructokinase, platelet type OS=Mus musculus GN=Pfkp PE=1 SV=1	307187	216777	247062	352004	368722	351369	159768	157840	94824	163196	196474	186508	100776	454755	1.12536e+06	1.19547e+06	631152	157840	58285	181164	125228	104005	0	1	1	1	0	1	0	1	0	0
Q923A2	7	7	204.56	Spdl1	0.519022	0.129722		Q923A2|SPDLY_MOUSE Protein Spindly OS=Mus musculus GN=Spdl1 PE=1 SV=2	3.5098e+06	3.55091e+06	2.83203e+06	3.75037e+06	3.09331e+06	4.32238e+06	1.82166e+06	394738	5.14163e+06	547327	2.10025e+06	924383	1.65076e+06	5.21278e+06	1.19899e+07	1.00291e+07	7.76414e+06	394738	3.16037e+06	607589	1.33866e+06	515479	0	4	4	4	7	0	0	0	0	0
Q9EPJ9	9	9	397.14	Arfgap1	0.517515	0.173812		Q9EPJ9|ARFG1_MOUSE ADP-ribosylation factor GTPase-activating protein 1 OS=Mus musculus GN=Arfgap1 PE=1 SV=2	4.55823e+06	525790	3.96188e+06	5.56053e+06	6.44325e+06	6.2997e+06	2.35895e+06	827592	972116	4.85466e+06	4.63081e+06	509571	244431	7.29245e+06	1.7777e+07	2.08902e+07	1.13159e+07	827592	597525	5.38917e+06	2.95159e+06	284161	0	4	8	9	5	0	0	1	0	0
Q91YD3	7	6	205.08	Dcp1a	0.509907	0.120197		Q91YD3|DCP1A_MOUSE mRNA-decapping enzyme 1A OS=Mus musculus GN=Dcp1a PE=1 SV=1	1.40155e+06	930117	1.04323e+06	2.26419e+06	1.92783e+06	842395	714661	826023	186310	1.05041e+06	1.47044e+06	40133.1	432396	1.92023e+06	7.2386e+06	6.25037e+06	1.51317e+06	826023	114518	1.16606e+06	937227	22380.1	0	3	4	3	3	1	1	1	0	0
Q62418	16	16	753.65	Dbnl	0.509257	0.104247		Q62418|DBNL_MOUSE Drebrin-like protein OS=Mus musculus GN=Dbnl PE=1 SV=2	3.41532e+07	6.08504e+06	3.56583e+07	4.13237e+07	4.12097e+07	4.64894e+07	1.73928e+07	3.36482e+07	6.50752e+06	1.6428e+07	2.53217e+07	5.05836e+06	2.82883e+06	6.56346e+07	1.32112e+08	1.3361e+08	8.35073e+07	3.36482e+07	3.99994e+06	1.82368e+07	1.61396e+07	2.82078e+06	0	10	14	16	18	2	1	3	0	0
Q9Z0R6	9	9	272.05	Itsn2	0.50847	0.0745149		Q9Z0R6|ITSN2_MOUSE Intersectin-2 OS=Mus musculus GN=Itsn2 PE=1 SV=2	1.30663e+06	414718	1.65492e+06	1.7058e+06	1.7303e+06	1.02741e+06	664383	407740	1.00657e+06	625360	232705	1.04954e+06	192795	3.04614e+06	5.45343e+06	5.60996e+06	1.8455e+06	407740	618703	694214	148322	585272	0	1	4	8	2	0	0	0	0	0
Q8C3J5	5	4	113.9	Dock2	0.506525	0.103342		Q8C3J5|DOCK2_MOUSE Dedicator of cytokinesis protein 2 OS=Mus musculus GN=Dock2 PE=1 SV=3	320199	49826.6	507848	346515	383171	313636	162189	226095	133053	181402	159221	111174	23163.5	934772	1.10781e+06	1.24231e+06	563374	226095	81783.2	201375	101484	61995.7	0	1	3	3	1	0	0	0	0	0
P61222	3	3	73.31	Abce1	0.505258	0.198296		P61222|ABCE1_MOUSE ATP-binding cassette sub-family E member 1 OS=Mus musculus GN=Abce1 PE=1 SV=1	174661	94999.1	383394	152299	127882	114730	88248.7	57439.5	21218.1	134979	170245	57362	44163.4	705696	486898	414617	206086	57439.5	13042	149840	108511	31987.8	0	1	2	1	0	0	0	0	0	0
Q8BQ30	7	6	169.01	Ppp1r18	0.499712	0.0914784		Q8BQ30|PPR18_MOUSE Phostensin OS=Mus musculus GN=Ppp1r18 PE=1 SV=1	3.54704e+06	1.27231e+06	6.23066e+06	3.74106e+06	3.50309e+06	2.98809e+06	1.7725e+06	1.18391e+06	1.44483e+06	1.66887e+06	3.05354e+06	1.51136e+06	591473	1.14685e+07	1.19601e+07	1.13577e+07	5.36741e+06	1.18391e+06	888084	1.85261e+06	1.94626e+06	842804	0	2	3	5	2	0	0	0	0	0
Q6PGC1	4	4	100.58	Dhx29	0.495595	0.102888		Q6PGC1|DHX29_MOUSE ATP-dependent RNA helicase DHX29 OS=Mus musculus GN=Dhx29 PE=1 SV=1	261735	14289.5	319688	352825	322948	298924	129715	193656	118723	122936	151369	61889.6	6642.93	588435	1.12798e+06	1.04706e+06	536947	193656	72974.7	136471	96479.5	34512.5	0	1	4	2	2	1	0	0	0	0
Q9QY24	13	12	706.84	Zbp1	0.487992	0.147833		Q9QY24|ZBP1_MOUSE Z-DNA-binding protein 1 OS=Mus musculus GN=Zbp1 PE=1 SV=1	2.52897e+07	1.72169e+06	1.97074e+07	2.48289e+07	3.79169e+07	4.22735e+07	1.23412e+07	1.65072e+07	8.37648e+06	1.62953e+07	1.26907e+07	7.8361e+06	800382	3.62746e+07	7.93777e+07	1.22934e+08	7.59344e+07	1.65072e+07	5.14872e+06	1.80894e+07	8.08882e+06	4.36977e+06	0	11	17	17	16	5	3	5	3	3
P17742	5	4	174.94	Ppia	0.486769	0.131603		P17742|PPIA_MOUSE Peptidyl-prolyl cis-trans isomerase A OS=Mus musculus GN=Ppia PE=1 SV=2	5.75177e+06	2.93941e+06	4.59095e+06	5.45572e+06	4.3309e+06	1.14418e+07	2.79978e+06	2.32102e+06	2.27323e+06	6.02866e+06	2.47375e+06	902252	1.36648e+06	8.45036e+06	1.74419e+07	1.40416e+07	2.05526e+07	2.32102e+06	1.39728e+06	6.69243e+06	1.57672e+06	503138	0	4	4	4	4	1	0	0	0	0
P08228	2	2	77.18	Sod1	0.485524	0.362461		P08228|SODC_MOUSE Superoxide dismutase [Cu-Zn] OS=Mus musculus GN=Sod1 PE=1 SV=2	287856	3425.91	302191	302284	758684	72692.5	139761	125749	100194	55739.5	569.999	416552	1592.64	556229	966401	2.4598e+06	130575	125749	61585.6	61876.5	363.306	232289	0	1	1	2	1	1	0	0	0	0
Q8BJF9	2	2	52.82	Chmp2b	0.48506	0.0161965		Q8BJF9|CHM2B_MOUSE Charged multivesicular body protein 2b OS=Mus musculus GN=Chmp2b PE=1 SV=1	788377	396777	734148	847023	1.00871e+06	955231	382410	516629	319321	233048	434864	408188	184455	1.35131e+06	2.70793e+06	3.27042e+06	1.71585e+06	516629	196275	258707	277174	227625	0	1	1	0	1	0	0	0	0	0
O88811;P70297	14	14	602.29	Stam2	0.484695	0.0938606		O88811|STAM2_MOUSE Signal transducing adapter molecule 2 OS=Mus musculus GN=Stam2 PE=1 SV=1	9.65282e+06	1.78107e+06	8.54531e+06	1.15824e+07	1.0779e+07	1.55764e+07	4.67867e+06	4.97949e+06	3.80678e+06	5.34461e+06	2.37118e+06	6.89128e+06	827987	1.5729e+07	3.70288e+07	3.49475e+07	2.79793e+07	4.97949e+06	2.33989e+06	5.93306e+06	1.51135e+06	3.8429e+06	0	7	10	9	9	0	0	0	0	0
Q922K7	2	2	62.74	Nop2	0.48272	0.239885		Q922K7|NOP2_MOUSE Probable 28S rRNA (cytosine-C(5))-methyltransferase OS=Mus musculus GN=Nop2 PE=1 SV=1	411238	86108.4	686649	625998	570252	87181.6	198513	139545	357659	495361	0	0	40030.3	1.26388e+06	2.00131e+06	1.84886e+06	156601	139545	219840	549901	0	0	0	1	1	1	1	0	0	0	0	0
Q8CEC0	2	2	42.46	Nup88	0.482579	0.384606		Q8CEC0|NUP88_MOUSE Nuclear pore complex protein Nup88 OS=Mus musculus GN=Nup88 PE=1 SV=1	53617.7	303.563	62997.7	147216	11709.6	45862	25874.8	6688.12	15898.2	3217.39	81570.8	21999.5	141.121	115957	470649	37964.6	82380.4	6688.12	9772.07	3571.63	51991.6	12268	0	0	1	0	1	0	0	0	0	0
Q6NVF9	4	4	356.67	Cpsf6	0.482516	0.146111		Q6NVF9|CPSF6_MOUSE Cleavage and polyadenylation specificity factor subunit 6 OS=Mus musculus GN=Cpsf6 PE=1 SV=1	6.81904e+06	414064	6.83182e+06	8.01292e+06	7.9603e+06	1.08761e+07	3.29029e+06	1.6026e+06	2.94818e+06	1.77408e+06	8.44026e+06	1.68635e+06	192491	1.2575e+07	2.56173e+07	2.58088e+07	1.95364e+07	1.6026e+06	1.81214e+06	1.96941e+06	5.37966e+06	940390	0	3	6	6	6	0	0	1	0	0
Q9EQU5	8	8	347.76	Set	0.480454	0.0333028		Q9EQU5|SET_MOUSE Protein SET OS=Mus musculus GN=Set PE=1 SV=1	1.41072e+07	4.79811e+06	1.78179e+07	1.70716e+07	1.50573e+07	1.57911e+07	6.77786e+06	8.02457e+06	7.98389e+06	5.61384e+06	8.88606e+06	3.38093e+06	2.23056e+06	3.27966e+07	5.45778e+07	4.88187e+07	2.8365e+07	8.02457e+06	4.90741e+06	6.23194e+06	5.6638e+06	1.88537e+06	0	8	7	8	7	1	0	0	0	0
Q9ERU9	82	81	3785.81	Ranbp2	0.480238	0.0671282		Q9ERU9|RBP2_MOUSE E3 SUMO-protein ligase RanBP2 OS=Mus musculus GN=Ranbp2 PE=1 SV=2	8.48346e+07	1.67087e+07	9.76386e+07	1.10333e+08	1.06015e+08	9.34777e+07	4.07408e+07	3.60925e+07	2.89947e+07	3.41046e+07	8.06829e+07	2.38291e+07	7.76758e+06	1.79719e+08	3.52734e+08	3.4372e+08	1.67911e+08	3.60925e+07	1.7822e+07	3.78596e+07	5.14257e+07	1.32882e+07	0	55	69	80	58	15	8	19	4	5
P97371	7	7	261.9	Psme1	0.480164	0.059429		P97371|PSME1_MOUSE Proteasome activator complex subunit 1 OS=Mus musculus GN=Psme1 PE=1 SV=2	2.53622e+06	2.56922e+06	2.06377e+06	2.00626e+06	1.57872e+06	4.46312e+06	1.2178e+06	1.33859e+06	1.96256e+06	539038	825276	1.42354e+06	1.19439e+06	3.79869e+06	6.414e+06	5.11851e+06	8.01696e+06	1.33859e+06	1.20632e+06	598388	526015	793832	0	3	4	4	4	0	0	0	0	0
B2RX14	4	4	203.2	Zcchc11	0.478098	0.172033		B2RX14|TUT4_MOUSE Terminal uridylyltransferase 4 OS=Mus musculus GN=Zcchc11 PE=1 SV=2	604101	1349.63	453968	680728	728454	1.156e+06	288820	369999	270026	400930	252890	150252	627.422	835599	2.17629e+06	2.36179e+06	2.07649e+06	369999	165976	445073	161187	83787.5	0	2	2	4	2	0	0	1	0	0
P42932	27	26	1397.06	Cct8	0.476859	0.077772		P42932|TCPQ_MOUSE T-complex protein 1 subunit theta OS=Mus musculus GN=Cct8 PE=1 SV=3	1.05205e+08	2.29126e+07	1.05374e+08	1.33526e+08	1.19846e+08	1.44369e+08	5.01682e+07	3.72858e+07	2.74278e+07	3.65842e+07	1.13837e+08	3.57057e+07	1.06517e+07	1.93956e+08	4.26882e+08	3.88562e+08	2.59326e+08	3.72858e+07	1.68589e+07	4.06122e+07	7.25577e+07	1.99111e+07	0	28	35	34	28	10	5	6	0	3
Q62393	2	2	43.54	Tpd52	0.476339	0.0388781		Q62393|TPD52_MOUSE Tumor protein D52 OS=Mus musculus GN=Tpd52 PE=1 SV=2	140928	57578.9	170258	110900	192908	172995	67129.3	110360	37588.9	66667.7	71374.3	49656.1	26767.5	313385	354546	625443	310744	110360	23104.5	74007.9	45492.6	27690.6	0	0	1	1	1	0	0	0	0	0
Q62523	7	7	386.7	Zyx	0.476247	0.0296218		Q62523|ZYX_MOUSE Zyxin OS=Mus musculus GN=Zyx PE=1 SV=2	4.91333e+06	1.92663e+06	6.15479e+06	6.33076e+06	5.04216e+06	5.11233e+06	2.33996e+06	2.79462e+06	1.96816e+06	2.04032e+06	2.71131e+06	2.18538e+06	895658	1.13288e+07	2.02394e+07	1.63476e+07	9.1831e+06	2.79462e+06	1.20976e+06	2.26496e+06	1.72814e+06	1.21867e+06	0	5	6	7	7	0	0	1	0	0
Q61768;P28738;P33175	11	11	346.2	Kif5b	0.475072	0.00843836		Q61768|KINH_MOUSE Kinesin-1 heavy chain OS=Mus musculus GN=Kif5b PE=1 SV=3	1.3436e+06	1.22448e+06	1.43842e+06	1.33028e+06	1.72529e+06	999548	638310	878148	349376	558024	286884	1.11912e+06	569240	2.64763e+06	4.25291e+06	5.59372e+06	1.79546e+06	878148	214749	619464	182854	624071	0	5	3	7	3	0	0	0	0	0
O88379	11	11	460.7	Baz1a	0.474922	0.00415828		O88379|BAZ1A_MOUSE Bromodomain adjacent to zinc finger domain protein 1A OS=Mus musculus GN=Baz1a PE=1 SV=3	1.42323e+06	1.47057e+06	1.6806e+06	1.26872e+06	1.26323e+06	1.43302e+06	675922	350382	1.06818e+06	539574	430741	990732	683644	3.09341e+06	4.05608e+06	4.09562e+06	2.57409e+06	350382	656572	598982	274546	552478	0	6	8	6	5	0	0	0	0	0
P14206	3	3	105.77	Rpsa	0.470655	0.0893235		P14206|RSSA_MOUSE 40S ribosomal protein SA OS=Mus musculus GN=Rpsa PE=1 SV=4	434918	80746.1	544889	447292	417379	684281	204696	229604	310091	334256	56606.3	92923.4	37537.5	1.00295e+06	1.42999e+06	1.35322e+06	1.22915e+06	229604	190602	371059	36079.7	51818.4	0	1	2	3	1	0	1	1	0	0
Q8CHC4	27	27	1125.32	Synj1	0.470096	0.00103656		Q8CHC4|SYNJ1_MOUSE Synaptojanin-1 OS=Mus musculus GN=Synj1 PE=1 SV=3	1.43814e+07	1.53771e+07	1.04661e+07	1.50249e+07	1.44788e+07	1.656e+07	6.76064e+06	4.89461e+06	6.22812e+06	4.02539e+06	9.57136e+06	9.08372e+06	7.14856e+06	1.92645e+07	4.80346e+07	4.6943e+07	2.97461e+07	4.89461e+06	3.8282e+06	4.46859e+06	6.1006e+06	5.06551e+06	0	17	30	23	14	1	0	0	0	0
Q9JI78	5	5	170.04	Ngly1	0.469172	0.023798		Q9JI78|NGLY1_MOUSE Peptide-N(4)-(N-acetyl-beta-glucosaminyl)asparagine amidase OS=Mus musculus GN=Ngly1 PE=1 SV=2	1.22501e+06	1.1271e+06	1.17972e+06	1.85155e+06	891019	1.07566e+06	574741	634882	1.15557e+06	150301	399942	533009	523969	2.17145e+06	5.91941e+06	2.88885e+06	1.93217e+06	634882	710288	166850	254915	297231	0	1	4	3	2	0	0	0	0	0
Q6P2K6	20	12	749.17	Ppp4r3a	0.46848	0.000719512		Q6P2K6|P4R3A_MOUSE Serine/threonine-protein phosphatase 4 regulatory subunit 3A OS=Mus musculus GN=Ppp4r3a PE=1 SV=1	4.83933e+06	3.7831e+06	5.65133e+06	5.35409e+06	4.46585e+06	4.94229e+06	2.26713e+06	1.87482e+06	1.88254e+06	1.62239e+06	2.36327e+06	3.59263e+06	1.7587e+06	1.04021e+07	1.7117e+07	1.44791e+07	8.87767e+06	1.87482e+06	1.15713e+06	1.80102e+06	1.5063e+06	2.00342e+06	0	11	9	9	6	0	0	0	0	0
Q8CHP5	5	5	148.2	Pym1	0.468315	0.0273438		Q8CHP5|PYM1_MOUSE Partner of Y14 and mago OS=Mus musculus GN=Pym1 PE=1 SV=2	5.65395e+06	2.30505e+06	7.09363e+06	5.7663e+06	7.41087e+06	5.69391e+06	2.64783e+06	4.16618e+06	2.29697e+06	3.78627e+06	1.1314e+06	1.85834e+06	1.07158e+06	1.30569e+07	1.84348e+07	2.40274e+07	1.02278e+07	4.16618e+06	1.41186e+06	4.20315e+06	721132	1.0363e+06	0	3	5	4	4	2	0	1	0	0
Q9ER73	7	7	259.92	Elp4	0.467783	0.283042		Q9ER73|ELP4_MOUSE Elongator complex protein 4 OS=Mus musculus GN=Elp4 PE=1 SV=2	2.58349e+06	1.97648e+06	1.81063e+06	3.92927e+06	3.00583e+06	2.19523e+06	1.20851e+06	252602	67302.3	155749	60325.3	5.50658e+06	918831	3.33274e+06	1.25618e+07	9.74547e+06	3.94322e+06	252602	41368.3	172898	38450.2	3.07073e+06	0	3	5	4	3	0	0	0	0	0
Q9WV32	2	2	54.36	Arpc1b	0.46734	0.210708		Q9WV32|ARC1B_MOUSE Actin-related protein 2/3 complex subunit 1B OS=Mus musculus GN=Arpc1b PE=1 SV=4	199517	1943.17	391771	261074	79709.1	263087	93242.3	66163.6	128597	151585	22259.3	97606.1	903.346	721116	834654	258432	472574	66163.6	79044.1	168275	14187.6	54429.7	0	1	1	1	0	0	0	0	0	0
Q3THK7	12	12	408.31	Gmps	0.465545	0.0107714		Q3THK7|GUAA_MOUSE GMP synthase [glutamine-hydrolyzing] OS=Mus musculus GN=Gmps PE=1 SV=2	3.39486e+06	1.85552e+06	3.23134e+06	3.67905e+06	3.74279e+06	4.46562e+06	1.58046e+06	932120	2.12706e+06	905400	2.45257e+06	1.48515e+06	862597	5.94777e+06	1.17619e+07	1.21348e+07	8.02145e+06	932120	1.30743e+06	1.00509e+06	1.56322e+06	828190	0	5	8	11	6	0	0	0	0	0
P50580	3	3	151.06	Pa2g4	0.465415	0.052924		P50580|PA2G4_MOUSE Proliferation-associated protein 2G4 OS=Mus musculus GN=Pa2g4 PE=1 SV=3	1.884e+06	1.08993e+06	1.73649e+06	1.90624e+06	1.49695e+06	3.19041e+06	876844	1.02388e+06	93348.6	1.6553e+06	950770	660917	506689	3.19628e+06	6.09425e+06	4.85338e+06	5.73083e+06	1.02388e+06	57378.1	1.83755e+06	606002	368558	0	2	2	2	2	0	0	0	0	0
Q4VAA2	5	5	192.23	Cdv3	0.463664	0.140831		Q4VAA2|CDV3_MOUSE Protein CDV3 OS=Mus musculus GN=Cdv3 PE=1 SV=2	1.59132e+07	669280	1.54846e+07	1.97575e+07	1.67626e+07	2.6892e+07	7.37838e+06	2.99266e+06	2.73659e+06	4.3955e+06	9.13204e+06	1.76351e+07	311137	2.85017e+07	6.31647e+07	5.43475e+07	4.83053e+07	2.99266e+06	1.68208e+06	4.87945e+06	5.82059e+06	9.83415e+06	0	4	5	4	5	0	0	1	0	0
E9Q394	31	31	1214.25	Akap13	0.463165	0.0800195		E9Q394|AKP13_MOUSE A-kinase anchor protein 13 OS=Mus musculus GN=Akap13 PE=1 SV=1	6.24929e+06	1.00182e+06	7.98187e+06	8.83427e+06	8.11159e+06	5.3169e+06	2.89445e+06	2.66561e+06	2.42239e+06	3.07839e+06	3.56949e+06	2.73637e+06	465731	1.46919e+07	2.82431e+07	2.62993e+07	9.55057e+06	2.66561e+06	1.48896e+06	3.41733e+06	2.27513e+06	1.52593e+06	0	16	20	21	13	1	0	0	0	0
Q4JK59	2	2	35.65	Tet2	0.463102	0.160737		Q4JK59|TET2_MOUSE Methylcytosine dioxygenase TET2 OS=Mus musculus GN=Tet2 PE=1 SV=3	273787	19874.8	265247	451127	409459	223228	126791	4740.46	151827	307288	150430	19671.2	9239.43	488229	1.44225e+06	1.32754e+06	400977	4740.46	93322.6	341121	95881	10969.6	0	1	1	0	0	0	0	0	0	0
Q61792	6	6	206.86	Lasp1	0.460164	0.0666346		Q61792|LASP1_MOUSE LIM and SH3 domain protein 1 OS=Mus musculus GN=Lasp1 PE=1 SV=1	2.7666e+06	450930	3.89308e+06	3.23248e+06	3.33153e+06	2.92499e+06	1.27309e+06	1.15707e+06	1.9768e+06	1.75551e+06	725810	750265	209630	7.16581e+06	1.03342e+07	1.08015e+07	5.25406e+06	1.15707e+06	1.21507e+06	1.9488e+06	462617	418383	0	3	4	5	3	0	0	0	0	0
P56480	2	2	51.8	Atp5b	0.458173	0.245709		P56480|ATPB_MOUSE ATP synthase subunit beta, mitochondrial OS=Mus musculus GN=Atp5b PE=1 SV=2	207160	526461	119463	154784	156683	78410.1	94915.3	45131.3	147494	85378.8	40087.7	156485	244743	219890	494843	507995	140845	45131.3	90659.2	94779.2	25551.1	87263.2	0	0	1	1	0	0	0	0	0	0
Q99K90	3	3	113.76	Tab2	0.457403	0.599475		Q99K90|TAB2_MOUSE TGF-beta-activated kinase 1 and MAP3K7-binding protein 2 OS=Mus musculus GN=Tab2 PE=1 SV=1	1.99206e+07	9.47724e+07	1.46122e+06	1.02214e+06	1.03266e+06	1.31448e+06	9.11174e+06	1.76114e+07	1.9108e+07	1.20932e+06	4.63161e+06	2.99829e+06	4.40581e+07	2.6896e+06	3.26779e+06	3.34807e+06	2.36115e+06	1.76114e+07	1.1745e+07	1.34247e+06	2.9521e+06	1.67199e+06	0	0	2	2	2	0	0	0	0	0
P12382;P47857	4	3	98.69	Pfkl	0.456067	0.148404		P12382|PFKAL_MOUSE ATP-dependent 6-phosphofructokinase, liver type OS=Mus musculus GN=Pfkl PE=1 SV=4	135168	16631	175030	154386	224853	104942	61645.8	278.936	154610	92096.1	59874.9	1369.41	7731.45	322170	493570	729015	188504	278.936	95033.1	102236	38163.1	763.649	0	1	0	2	1	0	0	0	0	0
Q920E5	5	5	139.79	Fdps	0.455807	0.0155706		Q920E5|FPPS_MOUSE Farnesyl pyrophosphate synthase OS=Mus musculus GN=Fdps PE=1 SV=1	1.56935e+06	1.02611e+06	2.262e+06	1.84512e+06	1.54515e+06	1.16835e+06	715320	752830	620174	503030	1.0332e+06	667368	477022	4.16356e+06	5.89884e+06	5.00967e+06	2.09867e+06	752830	381199	558415	658539	372155	0	4	2	3	3	0	0	0	0	0
Q00612	2	2	88.66	G6pdx	0.455512	0.278147		Q00612|G6PD1_MOUSE Glucose-6-phosphate 1-dehydrogenase X OS=Mus musculus GN=G6pdx PE=1 SV=3	185434	91688.1	127375	209539	108991	389576	84467.4	5174.39	5216.71	27483.8	351091	33370.9	42624.2	234454	669895	353368	699782	5174.39	3206.53	30509.8	223779	18609.2	0	1	0	1	1	0	0	0	0	0
Q00417;Q924A0	3	2	97.69	Tcf7	0.454213	0.301064		Q00417|TCF7_MOUSE Transcription factor 7 OS=Mus musculus GN=Tcf7 PE=2 SV=2	99489.2	54641.2	74083.8	2075.26	96247.1	270399	45189.3	47250.5	41090.7	21369.1	69351	46885	25401.8	136363	6634.59	312051	485708	47250.5	25257	23721.9	44203	26145.3	0	0	0	1	2	0	0	0	0	0
Q6NV83	11	11	531.64	U2surp	0.454004	0.0155961		Q6NV83|SR140_MOUSE U2 snRNP-associated SURP motif-containing protein OS=Mus musculus GN=U2surp PE=1 SV=3	6.84357e+06	4.23909e+06	9.02375e+06	9.10323e+06	5.89149e+06	5.96026e+06	3.107e+06	3.07324e+06	2.88997e+06	3.0309e+06	3.98631e+06	2.5546e+06	1.97068e+06	1.66096e+07	2.9103e+07	1.91013e+07	1.07062e+07	3.07324e+06	1.77636e+06	3.36461e+06	2.5408e+06	1.42456e+06	0	8	10	7	6	0	0	0	0	0
Q8BP47	4	4	149.6	Nars	0.453767	0.0744357		Q8BP47|SYNC_MOUSE Asparagine--tRNA ligase, cytoplasmic OS=Mus musculus GN=Nars PE=1 SV=2	893152	377042	1.09732e+06	1.57059e+06	678646	742167	405283	250614	544576	310696	308333	612196	175280	2.01978e+06	5.02117e+06	2.2003e+06	1.33313e+06	250614	334731	344904	196526	341389	0	1	4	1	1	0	0	0	0	0
Q3U0V1	11	9	326.81	Khsrp	0.453506	0.0395037		Q3U0V1|FUBP2_MOUSE Far upstream element-binding protein 2 OS=Mus musculus GN=Khsrp PE=1 SV=2	4.77024e+06	1.35075e+06	5.50703e+06	5.12463e+06	6.40396e+06	5.46485e+06	2.16333e+06	2.0561e+06	2.1315e+06	1.61148e+06	2.96895e+06	2.04864e+06	627938	1.01365e+07	1.63834e+07	2.07628e+07	9.81633e+06	2.0561e+06	1.31015e+06	1.78891e+06	1.89235e+06	1.14242e+06	0	5	8	7	4	1	0	1	0	0
Q9CZ62	2	2	49.61	Cep97	0.449673	0.0723692		Q9CZ62|CEP97_MOUSE Centrosomal protein of 97 kDa OS=Mus musculus GN=Cep97 PE=1 SV=1	167454	113015	280127	130462	224460	89206.3	75299.6	26983.4	147670	97940.3	18142.7	85761.1	52538.6	515618	417086	727741	160238	26983.4	90767.7	108724	11563.8	47824.4	0	1	1	2	0	0	0	0	0	0
P17182;P17183	11	10	514.05	Eno1	0.449051	0.11123		P17182|ENOA_MOUSE Alpha-enolase OS=Mus musculus GN=Eno1 PE=1 SV=3	5.96544e+06	1.49777e+06	4.72956e+06	5.83797e+06	6.65692e+06	1.1105e+07	2.67879e+06	636279	1.59686e+06	2.82443e+06	5.64392e+06	2.69243e+06	696288	8.70548e+06	1.8664e+07	2.1583e+07	1.99475e+07	636279	981531	3.13541e+06	3.59733e+06	1.50143e+06	0	3	7	7	7	1	1	2	0	0
Q9D0I9	15	15	595.77	Rars	0.445604	0.056062		Q9D0I9|SYRC_MOUSE Arginine--tRNA ligase, cytoplasmic OS=Mus musculus GN=Rars PE=1 SV=2	6.40084e+06	1.46716e+06	6.02809e+06	7.872e+06	9.42028e+06	7.21666e+06	2.85224e+06	1.75067e+06	2.62099e+06	2.87094e+06	2.48351e+06	4.53507e+06	682057	1.10956e+07	2.51667e+07	3.05423e+07	1.2963e+07	1.75067e+06	1.61103e+06	3.18704e+06	1.58294e+06	2.52897e+06	0	9	10	13	8	2	1	2	1	0
Q3UHX0	8	8	336	Nol8	0.443864	0.011591		Q3UHX0|NOL8_MOUSE Nucleolar protein 8 OS=Mus musculus GN=Nol8 PE=1 SV=2	1.2217e+06	779153	1.06888e+06	1.33326e+06	1.79188e+06	1.13534e+06	542269	789439	721579	229613	426815	543900	362215	1.96744e+06	4.26242e+06	5.8096e+06	2.03938e+06	789439	443529	254894	272044	303304	0	1	5	8	2	0	0	0	0	0
Q61624	15	15	710.11	Znf148	0.441448	0.0417247		Q61624|ZN148_MOUSE Zinc finger protein 148 OS=Mus musculus GN=Znf148 PE=1 SV=2	8.20208e+06	3.64784e+06	7.81583e+06	8.56538e+06	9.89195e+06	1.10894e+07	3.62079e+06	7.69645e+06	1.14017e+06	6.30153e+06	1.42146e+06	1.54437e+06	1.69582e+06	1.43862e+07	2.73835e+07	3.20716e+07	1.99195e+07	7.69645e+06	700819	6.99534e+06	906008	861215	0	8	11	14	12	0	0	0	0	0
P97351	9	9	314.5	Rps3a	0.440091	0.00104829		P97351|RS3A_MOUSE 40S ribosomal protein S3a OS=Mus musculus GN=Rps3a PE=1 SV=3	1.25823e+07	1.11455e+07	1.20919e+07	1.25572e+07	1.04654e+07	1.66513e+07	5.53734e+06	6.93524e+06	4.81843e+06	7.96466e+06	3.36672e+06	4.60165e+06	5.18134e+06	2.2257e+07	4.01453e+07	3.39307e+07	2.99103e+07	6.93524e+06	2.96172e+06	8.84158e+06	2.14588e+06	2.5661e+06	0	5	7	7	7	1	0	2	1	1
Q6NZF1	20	20	666.96	Zc3h11a	0.439429	0.0174665		Q6NZF1|ZC11A_MOUSE Zinc finger CCCH domain-containing protein 11A OS=Mus musculus GN=Zc3h11a PE=1 SV=1	1.65526e+07	6.60726e+06	1.9592e+07	1.98432e+07	1.80769e+07	1.86435e+07	7.27368e+06	8.90791e+06	5.8794e+06	4.5183e+06	7.77045e+06	9.29235e+06	3.0716e+06	3.60622e+07	6.34387e+07	5.86087e+07	3.34887e+07	8.90791e+06	3.61386e+06	5.01578e+06	4.95273e+06	5.18185e+06	0	10	18	14	17	0	0	0	0	0
Q9WV30	5	5	142.91	Nfat5	0.438539	0.162552		Q9WV30|NFAT5_MOUSE Nuclear factor of activated T-cells 5 OS=Mus musculus GN=Nfat5 PE=1 SV=2	689274	76841.3	931347	1.02641e+06	1.12011e+06	291658	302273	29650.8	121095	184312	458407	717902	35722.2	1.71429e+06	3.28144e+06	3.63161e+06	523895	29650.8	74433.1	204605	292180	400336	0	2	2	3	1	0	0	0	0	0
Q8JZX4	9	9	298.05	Rbm17	0.438322	0.000883206		Q8JZX4|SPF45_MOUSE Splicing factor 45 OS=Mus musculus GN=Rbm17 PE=1 SV=1	7.89919e+06	5.44612e+06	9.12273e+06	8.18651e+06	7.71848e+06	9.02212e+06	3.46239e+06	3.67584e+06	4.32804e+06	2.95982e+06	4.39655e+06	1.95169e+06	2.53181e+06	1.67918e+07	2.61722e+07	2.50247e+07	1.62061e+07	3.67584e+06	2.66029e+06	3.28571e+06	2.80227e+06	1.08835e+06	0	5	9	9	6	0	0	0	0	0
P55937	5	5	170.07	Golga3	0.438049	0.0981145		P55937|GOGA3_MOUSE Golgin subfamily A member 3 OS=Mus musculus GN=Golga3 PE=1 SV=3	294021	6267.83	380372	399900	404512	279055	128796	41607	109718	176530	243910	72212.2	2913.81	700133	1.27848e+06	1.3115e+06	501257	41607	67439.8	195967	155464	40268.9	0	1	4	2	0	0	0	0	0	0
P46062	13	13	443.07	Sipa1	0.436677	0.0851571		P46062|SIPA1_MOUSE Signal-induced proliferation-associated protein 1 OS=Mus musculus GN=Sipa1 PE=1 SV=2	4.25182e+06	585989	4.34876e+06	7.1674e+06	4.6071e+06	4.54983e+06	1.85667e+06	2.47362e+06	1.61708e+06	3.02495e+06	1.2013e+06	966393	272416	8.00455e+06	2.29142e+07	1.49371e+07	8.17272e+06	2.47362e+06	993963	3.358e+06	765685	538906	0	6	11	3	5	1	0	1	0	0
Q8VCF0	3	3	99.75	Mavs	0.436606	0.106541		Q8VCF0|MAVS_MOUSE Mitochondrial antiviral-signaling protein OS=Mus musculus GN=Mavs PE=1 SV=1	283455	4110.59	395227	310338	396529	311071	123758	258488	163568	157293	9998.08	29444	1910.94	727477	992148	1.28562e+06	558766	258488	100539	174612	6372.58	16419.3	0	2	1	2	0	0	0	0	0	0
P61082	2	2	88.1	Ube2m	0.434364	0.272932		P61082|UBC12_MOUSE NEDD8-conjugating enzyme Ubc12 OS=Mus musculus GN=Ube2m PE=1 SV=1	1.21502e+06	5649.56	1.52249e+06	1.46741e+06	1.64472e+06	1.43485e+06	527762	56804.3	8726.91	91054.2	2.48005e+06	2178.51	2626.38	2.80237e+06	4.6913e+06	5.33248e+06	2.57738e+06	56804.3	5364.12	101079	1.58073e+06	1214.84	0	1	1	2	1	0	0	0	0	0
Q3TUF7	8	8	215.45	Yeats2	0.43279	0.00919708		Q3TUF7|YETS2_MOUSE YEATS domain-containing protein 2 OS=Mus musculus GN=Yeats2 PE=1 SV=2	713398	539262	522610	1.02138e+06	679787	803948	308752	388033	294529	329255	193609	338333	250693	961944	3.26536e+06	2.204e+06	1.44411e+06	388033	181037	365507	123403	188670	0	3	6	5	3	0	0	0	0	0
Q9Z2X1	9	7	437.46	Hnrnpf	0.432459	0.109803		Q9Z2X1|HNRPF_MOUSE Heterogeneous nuclear ribonucleoprotein F OS=Mus musculus GN=Hnrnpf PE=1 SV=3	5.21289e+06	776564	4.4266e+06	7.08434e+06	6.24934e+06	7.52759e+06	2.25436e+06	1.07546e+06	695431	1.83506e+06	6.54485e+06	1.121e+06	361011	8.14784e+06	2.26486e+07	2.02615e+07	1.35216e+07	1.07546e+06	427457	2.0371e+06	4.17156e+06	625124	0	3	6	7	5	0	0	0	0	0
Q9D1E6	4	4	216.45	Tbcb	0.430797	0.0429282		Q9D1E6|TBCB_MOUSE Tubulin-folding cofactor B OS=Mus musculus GN=Tbcb PE=1 SV=2	5.1173e+06	1.35101e+06	6.90948e+06	6.53345e+06	5.94184e+06	4.85072e+06	2.20452e+06	2.795e+06	2.27968e+06	2.24335e+06	1.88228e+06	1.82226e+06	628059	1.2718e+07	2.08874e+07	1.92646e+07	8.71318e+06	2.795e+06	1.40124e+06	2.49035e+06	1.19973e+06	1.01618e+06	0	5	5	5	3	1	0	1	0	0
Q3TC93	2	2	34.28	Hs1bp3	0.428814	0.167237		Q3TC93|H1BP3_MOUSE HCLS1-binding protein 3 OS=Mus musculus GN=Hs1bp3 PE=1 SV=2	73271.8	0	108619	127923	38141.6	91674.9	31420	0	5274.09	48200.6	40759	62866	0	199930	408971	123662	164673	0	3241.8	53507.6	25979	35057	0	0	2	0	0	0	0	0	0	0
Q9QZL0	8	8	311.51	Ripk3	0.425432	0.0529054		Q9QZL0|RIPK3_MOUSE Receptor-interacting serine/threonine-protein kinase 3 OS=Mus musculus GN=Ripk3 PE=1 SV=2	5.10824e+06	1.22954e+06	7.92654e+06	5.56302e+06	5.92377e+06	4.89832e+06	2.17321e+06	2.91651e+06	2.52293e+06	2.56604e+06	1.4361e+06	1.42447e+06	571594	1.459e+07	1.77849e+07	1.9206e+07	8.79868e+06	2.91651e+06	1.55076e+06	2.84856e+06	915339	794351	0	9	10	9	9	1	0	1	0	1
Q99M51;O55033	8	8	240.76	Nck1	0.423318	0.019244		Q99M51|NCK1_MOUSE Cytoplasmic protein NCK1 OS=Mus musculus GN=Nck1 PE=1 SV=1	2.39525e+06	1.28402e+06	2.07033e+06	3.18208e+06	2.08792e+06	3.3519e+06	1.01395e+06	1.19172e+06	1.46041e+06	1.40434e+06	323300	689997	596919	3.81075e+06	1.01731e+07	6.76944e+06	6.0209e+06	1.19172e+06	897660	1.55896e+06	206065	384775	0	4	6	5	3	0	0	0	0	0
Q3TIV5	6	6	226.96	Zc3h15	0.422529	0.0434813		Q3TIV5|ZC3HF_MOUSE Zinc finger CCCH domain-containing protein 15 OS=Mus musculus GN=Zc3h15 PE=1 SV=2	1.35139e+06	434359	1.69067e+06	1.82824e+06	1.78665e+06	1.01705e+06	571003	620015	943598	642913	542198	106294	201926	3.11194e+06	5.84488e+06	5.79264e+06	1.82689e+06	620015	579996	713699	345586	59274.5	0	2	5	4	2	0	0	0	0	0
Q9Z103	19	19	486.35	Adnp	0.421576	0.0611071		Q9Z103|ADNP_MOUSE Activity-dependent neuroprotector homeobox protein OS=Mus musculus GN=Adnp PE=1 SV=2	7.57274e+06	1.1234e+06	9.01219e+06	1.12464e+07	8.85108e+06	7.63062e+06	3.19249e+06	1.96238e+06	3.5937e+06	2.52612e+06	5.25571e+06	2.62452e+06	522251	1.65883e+07	3.59547e+07	2.86968e+07	1.37066e+07	1.96238e+06	2.20892e+06	2.80425e+06	3.34989e+06	1.46356e+06	0	7	13	13	5	0	0	0	0	0
Q61035	2	2	53.47	Hars	0.419909	0.18179		Q61035|SYHC_MOUSE Histidine--tRNA ligase, cytoplasmic OS=Mus musculus GN=Hars PE=1 SV=2	370476	476593	145003	340309	284471	606007	155566	84759.9	636716	6257.13	13817	36281.7	221560	266900	1.08797e+06	922307	1.08855e+06	84759.9	391367	6946.05	8806.67	20232.4	0	0	1	1	1	0	0	0	0	0
Q9CU65;Q3U2E2	2	2	35.49	Zmym2	0.419488	0.436783		Q9CU65|ZMYM2_MOUSE Zinc finger MYM-type protein 2 OS=Mus musculus GN=Zmym2 PE=1 SV=3	27406	9037.96	17267.5	8825.27	99794.9	2104.61	11496.5	12215.8	8619.67	4959.71	7684.86	24002.5	4201.59	31783.4	28214.4	323554	3780.45	12215.8	5298.21	5505.78	4898.18	13384.9	0	0	0	2	0	0	0	0	0	0
Q61656	12	7	397.26	Ddx5	0.419353	0.0822545		Q61656|DDX5_MOUSE Probable ATP-dependent RNA helicase DDX5 OS=Mus musculus GN=Ddx5 PE=1 SV=2	3.15914e+06	361767	5.11599e+06	4.12135e+06	3.37109e+06	2.82552e+06	1.3248e+06	1.4265e+06	1.3448e+06	1.86081e+06	1.18072e+06	811160	168179	9.41676e+06	1.31759e+07	1.09297e+07	5.07539e+06	1.4265e+06	826598	2.06568e+06	752569	452341	0	5	6	6	4	0	0	0	0	0
Q62419;Q62420	7	7	270.33	Sh3gl1	0.417755	0.178139		Q62419|SH3G1_MOUSE Endophilin-A2 OS=Mus musculus GN=Sh3gl1 PE=1 SV=1	5.14822e+06	1.87932e+06	2.68372e+06	4.0699e+06	4.94794e+06	1.21602e+07	2.1507e+06	2.44518e+06	1.44226e+06	2.80498e+06	2.68877e+06	1.37228e+06	873663	4.93979e+06	1.30115e+07	1.60422e+07	2.1843e+07	2.44518e+06	886509	3.11382e+06	1.71377e+06	765247	0	2	8	7	4	0	0	0	0	0
Q8K2D3	5	5	102.64	Edc3	0.417527	0.0257378		Q8K2D3|EDC3_MOUSE Enhancer of mRNA-decapping protein 3 OS=Mus musculus GN=Edc3 PE=1 SV=1	1.34271e+06	556808	1.32189e+06	1.39723e+06	1.396e+06	2.04163e+06	560618	851835	858345	356470	342482	393959	258851	2.43315e+06	4.46692e+06	4.5261e+06	3.66731e+06	851835	527594	395718	218291	219690	0	1	3	2	3	0	0	0	0	0
Q62504	10	10	277.94	Spen	0.417514	0.0722815		Q62504|MINT_MOUSE Msx2-interacting protein OS=Mus musculus GN=Spen PE=1 SV=2	2.66237e+06	393155	2.45293e+06	3.8484e+06	2.96586e+06	3.65152e+06	1.11158e+06	283605	798445	2.13556e+06	1.89076e+06	449522	182771	4.51499e+06	1.23033e+07	9.61587e+06	6.55911e+06	283605	490776	2.37069e+06	1.20513e+06	250674	0	7	8	5	8	0	0	0	0	0
Q60864	6	6	200.14	Stip1	0.416969	0.148498		Q60864|STIP1_MOUSE Stress-induced-phosphoprotein 1 OS=Mus musculus GN=Stip1 PE=1 SV=1	5.33862e+07	3.07925e+06	5.51276e+07	4.72029e+07	4.92264e+07	1.12295e+08	2.22604e+07	2.77499e+07	1.8542e+07	2.50621e+07	2.41133e+07	1.58347e+07	1.43149e+06	1.01471e+08	1.50907e+08	1.59601e+08	2.01712e+08	2.77499e+07	1.13971e+07	2.78215e+07	1.53694e+07	8.83017e+06	0	1	3	4	4	0	0	0	0	0
Q80WT5	9	8	312.63	Aftph	0.416833	0.000661285		Q80WT5|AFTIN_MOUSE Aftiphilin OS=Mus musculus GN=Aftph PE=1 SV=2	2.07032e+06	1.54966e+06	2.0827e+06	2.26205e+06	2.5667e+06	1.89052e+06	862980	765682	1.36848e+06	713168	586780	880789	720409	3.83353e+06	7.23177e+06	8.32171e+06	3.39587e+06	765682	841157	791690	374002	491169	0	6	6	8	1	0	0	0	0	0
O35286;A2A4P0;Q2VPA6	9	9	231.08	Dhx15	0.416376	0.00593231		O35286|DHX15_MOUSE Pre-mRNA-splicing factor ATP-dependent RNA helicase DHX15 OS=Mus musculus GN=Dhx15 PE=1 SV=2	1.65486e+06	920383	1.89557e+06	2.11965e+06	1.55087e+06	1.78784e+06	689044	653831	808870	674546	353395	954580	427870	3.48909e+06	6.77651e+06	5.02822e+06	3.21143e+06	653831	497183	748815	225247	532319	0	2	5	6	5	0	0	0	0	0
Q925J9	14	14	701.2	Med1	0.415841	0.0804697		Q925J9|MED1_MOUSE Mediator of RNA polymerase II transcription subunit 1 OS=Mus musculus GN=Med1 PE=1 SV=2	3.08922e+06	337544	3.20531e+06	3.58388e+06	3.91886e+06	4.40053e+06	1.28463e+06	636612	478049	1.00584e+06	3.37682e+06	925816	156918	5.89986e+06	1.14576e+07	1.27057e+07	7.90452e+06	636612	293839	1.11658e+06	2.15232e+06	516278	0	7	16	15	9	0	0	0	0	0
P28656	7	6	383.03	Nap1l1	0.412333	0.160394		P28656|NP1L1_MOUSE Nucleosome assembly protein 1-like 1 OS=Mus musculus GN=Nap1l1 PE=1 SV=2	3.23108e+07	7.26962e+07	1.51153e+07	2.60469e+07	1.90565e+07	2.8639e+07	1.33228e+07	6.28353e+06	2.12007e+07	5.03882e+06	1.35726e+06	3.27337e+07	3.37952e+07	2.7822e+07	8.32719e+07	6.17848e+07	5.14433e+07	6.28353e+06	1.30313e+07	5.59361e+06	865094	1.82538e+07	0	5	8	7	6	0	1	2	0	0
Q8CFB4	6	6	221.4	Gbp5	0.411619	0.0310985		Q8CFB4|GBP5_MOUSE Guanylate-binding protein 5 OS=Mus musculus GN=Gbp5 PE=1 SV=2	1.76269e+06	580353	1.73275e+06	2.28454e+06	2.46653e+06	1.74927e+06	725556	505422	435324	951048	1.06593e+06	670063	269796	3.1894e+06	7.30367e+06	7.99696e+06	3.14216e+06	505422	267578	1.05576e+06	679400	373658	0	5	5	4	4	0	0	0	0	0
Q8CJF7	25	25	843.52	Ahctf1	0.410865	0.0937048		Q8CJF7|ELYS_MOUSE Protein ELYS OS=Mus musculus GN=Ahctf1 PE=1 SV=1	7.3196e+06	3.59946e+06	8.04987e+06	8.60581e+06	6.89105e+06	9.45182e+06	3.00737e+06	486867	997209	825825	1.06046e+07	2.12232e+06	1.67333e+06	1.4817e+07	2.75127e+07	2.23421e+07	1.6978e+07	486867	612949	916750	6.75918e+06	1.1835e+06	0	11	20	18	14	0	0	0	0	0
Q61595	18	18	842.75	Ktn1	0.409983	0.00215231		Q61595|KTN1_MOUSE Kinectin OS=Mus musculus GN=Ktn1 PE=1 SV=1	8.50096e+06	7.2686e+06	6.43865e+06	8.59927e+06	8.57031e+06	1.1628e+07	3.48525e+06	2.45109e+06	2.41464e+06	2.80871e+06	4.63398e+06	5.11783e+06	3.37905e+06	1.18513e+07	2.74918e+07	2.77866e+07	2.08869e+07	2.45109e+06	1.48419e+06	3.11795e+06	2.95361e+06	2.85394e+06	0	6	16	19	10	0	0	0	0	0
P49710	18	17	1109.74	Hcls1	0.409584	0.0562128		P49710|HCLS1_MOUSE Hematopoietic lineage cell-specific protein OS=Mus musculus GN=Hcls1 PE=1 SV=2	2.04086e+08	2.48058e+07	2.15397e+08	2.52656e+08	2.59588e+08	2.67983e+08	8.35903e+07	1.05936e+08	7.3179e+07	1.09181e+08	7.96107e+07	5.00443e+07	1.15318e+07	3.96471e+08	8.0774e+08	8.41633e+08	4.81368e+08	1.05936e+08	4.49805e+07	1.21202e+08	5.07423e+07	2.7907e+07	0	32	38	38	35	13	11	18	10	8
Q60855	5	5	154.21	Ripk1	0.408659	0.025657		Q60855|RIPK1_MOUSE Receptor-interacting serine/threonine-protein kinase 1 OS=Mus musculus GN=Ripk1 PE=1 SV=1	2.05739e+06	820093	2.78579e+06	2.69817e+06	2.14127e+06	1.84162e+06	840770	504580	433380	430358	1.65682e+06	1.17871e+06	381247	5.12768e+06	8.62605e+06	6.94239e+06	3.30803e+06	504580	266383	477741	1.05603e+06	657305	0	1	4	3	5	1	0	0	0	0
Q05D44	14	14	470.64	Eif5b	0.407186	0.000370322		Q05D44|IF2P_MOUSE Eukaryotic translation initiation factor 5B OS=Mus musculus GN=Eif5b PE=1 SV=2	4.34799e+06	3.22097e+06	4.39615e+06	4.44562e+06	4.38922e+06	5.28799e+06	1.77044e+06	2.68818e+06	1.18865e+06	1.91982e+06	1.8748e+06	1.18074e+06	1.49737e+06	8.09179e+06	1.42126e+07	1.42307e+07	9.49864e+06	2.68818e+06	730620	2.1312e+06	1.19496e+06	658436	0	12	11	15	4	0	0	0	0	0
Q99MP8	3	3	72.66	Brap	0.406009	0.00594791		Q99MP8|BRAP_MOUSE BRCA1-associated protein OS=Mus musculus GN=Brap PE=1 SV=1	313892	223526	278108	330434	329186	408207	127443	36414.7	181030	185716	29966.1	204089	103913	511900	1.0564e+06	1.06728e+06	733249	36414.7	111272	206164	19099.8	113809	0	0	2	2	0	0	0	0	0	0
Q99KC8	6	5	175.34	Vwa5a	0.404011	0.0159588		Q99KC8|VMA5A_MOUSE von Willebrand factor A domain-containing protein 5A OS=Mus musculus GN=Vwa5a PE=1 SV=2	600302	918407	502097	460650	715238	405116	242528	274378	303023	121486	111436	402318	426952	924187	1.4727e+06	2.31894e+06	727696	274378	186258	134862	71026.9	224352	0	1	2	3	2	0	0	0	0	0
P32233	2	2	78.84	Drg1	0.402775	0.0251565		P32233|DRG1_MOUSE Developmentally-regulated GTP-binding protein 1 OS=Mus musculus GN=Drg1 PE=1 SV=1	151502	107006	202114	194736	139278	114377	61021.3	25310.1	121529	10064.9	22661.7	125541	49745.2	372021	622571	451565	205451	25310.1	74699.4	11173.1	14444.2	70007.4	0	1	2	0	1	0	0	0	0	0
Q99KN9	10	10	543.69	Clint1	0.402532	0.0474998		Q99KN9|EPN4_MOUSE Clathrin interactor 1 OS=Mus musculus GN=Clint1 PE=1 SV=2	2.08813e+07	5.06393e+06	2.69594e+07	1.7152e+07	2.53572e+07	2.98742e+07	8.40542e+06	7.60426e+06	7.36597e+06	1.31873e+07	5.85531e+06	8.01425e+06	2.35413e+06	4.9623e+07	5.48348e+07	8.22128e+07	5.3662e+07	7.60426e+06	4.5276e+06	1.46392e+07	3.73206e+06	4.46912e+06	0	11	10	15	9	1	1	3	1	1
Q8K114	2	2	47.5	Ints9	0.401033	0.0537487		Q8K114|INT9_MOUSE Integrator complex subunit 9 OS=Mus musculus GN=Ints9 PE=1 SV=1	217957	48288.8	327312	254706	280765	178715	87408	104094	70435	53428.8	119722	89360	22448.6	602468	814295	910291	321020	104094	43293.9	59311.4	76308.7	49831.3	0	1	2	2	1	0	0	0	0	0
Q9D1A2	3	2	60.79	Cndp2	0.400112	0.0310753		Q9D1A2|CNDP2_MOUSE Cytosolic non-specific dipeptidase OS=Mus musculus GN=Cndp2 PE=1 SV=1	599296	244985	709815	825596	727994	488091	239786	101639	115314	237601	581354	163020	113889	1.30652e+06	2.63943e+06	2.36029e+06	876742	101639	70879.4	263761	370544	90907.6	0	2	2	2	1	0	0	0	0	0
Q9JJZ4	4	4	131.98	Ube2j1	0.399873	0.202941		Q9JJZ4|UB2J1_MOUSE Ubiquitin-conjugating enzyme E2 J1 OS=Mus musculus GN=Ube2j1 PE=1 SV=2	399763	78964.6	373665	766692	430259	349233	159854	30802.6	26918.5	38682.8	691101	11766	36709.3	687788	2.45111e+06	1.39498e+06	627315	30802.6	16545.8	42941.9	440494	6561.28	0	2	2	1	1	0	0	0	0	0
P60843;P10630	5	5	125.68	Eif4a1	0.399742	0.0424478		P60843|IF4A1_MOUSE Eukaryotic initiation factor 4A-I OS=Mus musculus GN=Eif4a1 PE=1 SV=1	800218	254218	810522	852274	778675	1.3054e+06	319881	312082	321078	367591	459347	139307	118181	1.49189e+06	2.72472e+06	2.52461e+06	2.34485e+06	312082	197355	408064	292779	77683.9	0	2	2	3	2	0	0	0	0	0
Q8K4Z5	14	14	513.51	Sf3a1	0.399617	0.0321242		Q8K4Z5|SF3A1_MOUSE Splicing factor 3A subunit 1 OS=Mus musculus GN=Sf3a1 PE=1 SV=1	9.39119e+06	9.41166e+06	7.52286e+06	1.0646e+07	8.8632e+06	1.05123e+07	3.75288e+06	687724	1.97523e+06	817159	5.06483e+06	1.02194e+07	4.37532e+06	1.3847e+07	3.40351e+07	2.87361e+07	1.88829e+07	687724	1.21411e+06	907130	3.22822e+06	5.69884e+06	0	10	13	14	8	0	0	0	0	0
Q9Z1M8	5	5	206.53	Ik	0.399503	0.0025758		Q9Z1M8|RED_MOUSE Protein Red OS=Mus musculus GN=Ik PE=1 SV=2	1.98446e+06	1.66358e+06	1.77461e+06	2.09535e+06	2.01193e+06	2.37682e+06	792796	495160	770712	323849	1.58301e+06	791247	773369	3.26644e+06	6.69882e+06	6.52305e+06	4.2694e+06	495160	473729	359505	1.00898e+06	441236	0	2	5	5	3	0	0	0	0	0
P55200	4	3	113.01	Kmt2a	0.399399	0.0105524		P55200|KMT2A_MOUSE Histone-lysine N-methyltransferase 2A OS=Mus musculus GN=Kmt2a PE=1 SV=3	323038	196974	417436	444689	286575	269517	129021	74985.1	225260	115919	164745	64195.7	91570	768356	1.42167e+06	929130	484125	74985.1	138460	128682	105005	35798.5	0	1	3	2	2	0	0	0	0	0
Q99L45	7	7	176.71	Eif2s2	0.398434	0.207626		Q99L45|IF2B_MOUSE Eukaryotic translation initiation factor 2 subunit 2 OS=Mus musculus GN=Eif2s2 PE=1 SV=1	9.07072e+06	180211	9.62596e+06	7.72266e+06	5.7273e+06	2.20975e+07	3.61408e+06	4.93787e+06	3.13089e+06	5.21592e+06	2.46498e+06	2.32077e+06	83776.9	1.77181e+07	2.46893e+07	1.8569e+07	3.96929e+07	4.93787e+06	1.92445e+06	5.7902e+06	1.57113e+06	1.29417e+06	0	0	1	5	3	0	0	0	0	0
Q8R081	11	11	476.94	Hnrnpl	0.396764	0.0173333		Q8R081|HNRPL_MOUSE Heterogeneous nuclear ribonucleoprotein L OS=Mus musculus GN=Hnrnpl PE=1 SV=2	6.32316e+06	2.23997e+06	7.13603e+06	7.63671e+06	7.73959e+06	6.86352e+06	2.5088e+06	2.76995e+06	2.46137e+06	3.89358e+06	1.94407e+06	1.47505e+06	1.04132e+06	1.3135e+07	2.44145e+07	2.50932e+07	1.23287e+07	2.76995e+06	1.51292e+06	4.32227e+06	1.23911e+06	822556	0	8	9	13	4	1	0	2	0	0
P35761	7	6	279.65	Ttk	0.396611	0.038415		P35761|TTK_MOUSE Dual specificity protein kinase TTK OS=Mus musculus GN=Ttk PE=1 SV=1	837008	185620	963944	1.16958e+06	854471	1.01142e+06	331966	580057	193108	246600	194964	445101	86291.5	1.77429e+06	3.73914e+06	2.77035e+06	1.81679e+06	580057	118697	273752	124267	248209	0	3	6	4	3	0	0	0	0	0
Q56A08	2	2	52.29	Gpkow	0.396038	0.131842		Q56A08|GPKOW_MOUSE G patch domain and KOW motifs-containing protein OS=Mus musculus GN=Gpkow PE=1 SV=2	311713	14419.4	521105	475777	388552	158711	123450	256854	194111	10119.6	79779.6	76385.8	6703.32	959173	1.52106e+06	1.25976e+06	285087	256854	119313	11233.8	50850	42596.3	0	0	2	2	1	0	0	0	0	0
O89110	9	8	416.75	Casp8	0.39548	0.00844425		O89110|CASP8_MOUSE Caspase-8 OS=Mus musculus GN=Casp8 PE=1 SV=1	4.40364e+06	2.11149e+06	5.31246e+06	5.27571e+06	4.92426e+06	4.39427e+06	1.74155e+06	1.8767e+06	1.07863e+06	936785	3.45553e+06	1.36011e+06	981597	9.77841e+06	1.68664e+07	1.59654e+07	7.89328e+06	1.8767e+06	662994	1.03993e+06	2.20249e+06	758459	0	5	5	9	7	0	0	0	0	0
O88271	8	8	300.89	Cfdp1	0.39493	0.0110501		O88271|CFDP1_MOUSE Craniofacial development protein 1 OS=Mus musculus GN=Cfdp1 PE=1 SV=1	7.46453e+06	3.3396e+06	9.71293e+06	8.64732e+06	7.58934e+06	8.03344e+06	2.94796e+06	3.04884e+06	2.00609e+06	3.39897e+06	4.27292e+06	2.013e+06	1.55252e+06	1.78781e+07	2.76455e+07	2.46061e+07	1.44302e+07	3.04884e+06	1.23307e+06	3.7732e+06	2.72348e+06	1.12254e+06	0	6	8	7	6	0	0	0	0	0
A2A432;Q3TCH7	9	9	297.91	Cul4b	0.393177	0.0527091		A2A432|CUL4B_MOUSE Cullin-4B OS=Mus musculus GN=Cul4b PE=1 SV=1	1.86398e+06	363794	1.95779e+06	2.64171e+06	2.65346e+06	1.70315e+06	732874	482309	622151	1.40333e+06	235890	920686	169122	3.60361e+06	8.44553e+06	8.603e+06	3.05931e+06	482309	382414	1.55784e+06	150352	513417	0	3	7	6	6	0	0	0	0	0
Q61081	5	5	180.17	Cdc37	0.391858	0.000108007		Q61081|CDC37_MOUSE Hsp90 co-chaperone Cdc37 OS=Mus musculus GN=Cdc37 PE=1 SV=1	2.46812e+06	2.57947e+06	2.73882e+06	2.37285e+06	2.2899e+06	2.35957e+06	967153	746320	988355	679028	887308	1.53476e+06	1.19915e+06	5.04122e+06	7.58598e+06	7.4243e+06	4.23842e+06	746320	607506	753790	565553	855852	0	2	3	6	4	0	0	0	0	0
Q9WV80	12	11	454.69	Snx1	0.39058	0.0178803		Q9WV80|SNX1_MOUSE Sorting nexin-1 OS=Mus musculus GN=Snx1 PE=1 SV=1	5.19485e+06	2.17655e+06	5.22237e+06	5.22755e+06	5.76716e+06	7.58065e+06	2.029e+06	1.73853e+06	1.72972e+06	1.6811e+06	3.65019e+06	1.34548e+06	1.01184e+06	9.61257e+06	1.67125e+07	1.86982e+07	1.36169e+07	1.73853e+06	1.0632e+06	1.86619e+06	2.32656e+06	750302	0	7	10	7	8	0	0	0	0	0
Q9CVB6	9	8	221.89	Arpc2	0.38939	0.00410893		Q9CVB6|ARPC2_MOUSE Actin-related protein 2/3 complex subunit 2 OS=Mus musculus GN=Arpc2 PE=1 SV=3	3.13903e+06	1.78082e+06	3.56589e+06	3.64065e+06	3.06901e+06	3.63877e+06	1.22231e+06	981473	1.3182e+06	1.11165e+06	1.07947e+06	1.62074e+06	827875	6.56357e+06	1.16392e+07	9.95029e+06	6.5362e+06	981473	810249	1.23404e+06	688033	903803	0	3	4	5	6	0	0	0	0	0
O88487	2	2	90.28	Dync1i2	0.388921	0.250916		O88487|DC1I2_MOUSE Cytoplasmic dynein 1 intermediate chain 2 OS=Mus musculus GN=Dync1i2 PE=1 SV=1	935528	41084.5	395004	975720	1.0988e+06	2.16704e+06	363847	69390.2	70677	13576.7	1.48618e+06	179407	19099.5	727066	3.11937e+06	3.5625e+06	3.89258e+06	69390.2	43442.6	15071.5	947264	100046	0	0	2	3	1	0	0	0	0	0
Q9D1J1;Q9CR95	4	4	125.13	Necap2	0.388562	0.142645		Q9D1J1|NECP2_MOUSE Adaptin ear-binding coat-associated protein 2 OS=Mus musculus GN=Necap2 PE=1 SV=1	2.3288e+06	468960	1.64756e+06	4.24061e+06	1.22164e+06	4.06521e+06	904881	1.39733e+06	375011	354346	584087	1.81363e+06	218012	3.03258e+06	1.35572e+07	3.96077e+06	7.3022e+06	1.39733e+06	230506	393360	372286	1.01136e+06	0	1	4	1	3	0	0	0	0	0
P70347	3	3	78.49	Tank	0.388228	0.0833477		P70347|TANK_MOUSE TRAF family member-associated NF-kappa-B activator OS=Mus musculus GN=Tank PE=1 SV=1	236671	32538.8	202613	228012	381883	338311	91882.6	36682.7	132033	20701.7	214252	55743.8	15126.7	372940	728955	1.23813e+06	607696	36682.7	81155.8	22981	136560	31085.3	0	2	1	1	2	0	0	0	0	0
P61759	2	2	118.63	Vbp1	0.388146	0.0550778		P61759|PFD3_MOUSE Prefoldin subunit 3 OS=Mus musculus GN=Vbp1 PE=1 SV=2	809346	96925.6	849066	1.18383e+06	948434	968472	314144	292619	262108	445190	356639	214166	45059	1.56284e+06	3.78471e+06	3.075e+06	1.73963e+06	292619	161108	494207	227315	119429	0	0	1	2	1	0	0	0	0	0
Q63850	7	7	298.57	Nup62	0.388023	0.0900907		Q63850|NUP62_MOUSE Nuclear pore glycoprotein p62 OS=Mus musculus GN=Nup62 PE=1 SV=2	8.15045e+06	376878	7.36303e+06	1.02738e+07	8.70693e+06	1.40316e+07	3.16256e+06	5.14821e+06	2.44643e+06	4.9292e+06	1.99185e+06	1.29713e+06	175204	1.35528e+07	3.28453e+07	2.82295e+07	2.52045e+07	5.14821e+06	1.50373e+06	5.47191e+06	1.26957e+06	723339	0	4	6	6	5	0	0	1	0	0
Q99JX3	3	3	132.28	Gorasp2	0.387674	0.00775798		Q99JX3|GORS2_MOUSE Golgi reassembly-stacking protein 2 OS=Mus musculus GN=Gorasp2 PE=1 SV=3	597778	365989	547283	879434	623843	572342	231743	228163	98881.2	235700	231721	364250	170142	1.00736e+06	2.81155e+06	2.02262e+06	1.02808e+06	228163	60778.7	261651	147694	203123	0	0	1	3	2	0	0	0	0	0
Q9Z0P5	10	10	464.17	Twf2	0.386696	0.048735		Q9Z0P5|TWF2_MOUSE Twinfilin-2 OS=Mus musculus GN=Twf2 PE=1 SV=1	6.1167e+06	709384	7.46847e+06	8.06487e+06	7.2162e+06	7.12459e+06	2.3653e+06	3.95134e+06	2.38418e+06	1.69732e+06	3.22471e+06	568971	329780	1.37469e+07	2.57834e+07	2.33963e+07	1.27977e+07	3.95134e+06	1.46547e+06	1.8842e+06	2.05537e+06	317285	0	6	9	10	5	0	0	1	0	0
P42209	9	9	376.16	Sept1	0.386152	0.0260496		P42209|SEPT1_MOUSE Septin-1 OS=Mus musculus GN=Sept1 PE=1 SV=2	5.62769e+06	2.89261e+06	5.13507e+06	6.64632e+06	4.41915e+06	9.0453e+06	2.17314e+06	1.20367e+06	2.20256e+06	3.95864e+06	1.63174e+06	1.8691e+06	1.34472e+06	9.45189e+06	2.12483e+07	1.43277e+07	1.62478e+07	1.20367e+06	1.35383e+06	4.39449e+06	1.04004e+06	1.0423e+06	0	5	10	8	8	0	0	0	0	0
Q65Z40;Q80XC3	21	21	711.27	Wapl	0.385697	0.0785015		Q65Z40|WAPL_MOUSE Wings apart-like protein homolog OS=Mus musculus GN=Wapl PE=1 SV=2	7.3513e+06	2.05822e+06	7.09305e+06	9.74223e+06	9.75435e+06	8.10866e+06	2.83537e+06	758750	1.31426e+06	529684	9.64381e+06	1.93036e+06	956833	1.30558e+07	3.11459e+07	3.16254e+07	1.45653e+07	758750	807826	588003	6.14678e+06	1.07646e+06	0	13	13	14	11	0	0	0	0	0
Q60974	25	25	737.49	Ncor1	0.38549	0.0194574		Q60974|NCOR1_MOUSE Nuclear receptor corepressor 1 OS=Mus musculus GN=Ncor1 PE=1 SV=1	9.13698e+06	4.23146e+06	7.53163e+06	9.95067e+06	1.03538e+07	1.36173e+07	3.52221e+06	3.5897e+06	2.58468e+06	2.8996e+06	5.73524e+06	2.80185e+06	1.96713e+06	1.38631e+07	3.18122e+07	3.35691e+07	2.44603e+07	3.5897e+06	1.58871e+06	3.21885e+06	3.65553e+06	1.56244e+06	0	11	18	17	9	0	0	0	0	0
P97315	6	6	229.85	Csrp1	0.384951	0.024596		P97315|CSRP1_MOUSE Cysteine and glycine-rich protein 1 OS=Mus musculus GN=Csrp1 PE=1 SV=3	3.9191e+06	1.13699e+06	4.87548e+06	4.8835e+06	4.40265e+06	4.29686e+06	1.50866e+06	2.07094e+06	1.4952e+06	1.74286e+06	1.22365e+06	1.01066e+06	528569	8.97407e+06	1.56125e+07	1.42742e+07	7.71831e+06	2.07094e+06	919045	1.93475e+06	779930	563594	0	2	5	4	5	0	0	0	0	0
Q9QXZ0;B2RUP2	19	18	531.22	Macf1	0.383724	0.0230518		Q9QXZ0|MACF1_MOUSE Microtubule-actin cross-linking factor 1 OS=Mus musculus GN=Macf1 PE=1 SV=2	2.69108e+06	1.08258e+06	2.80342e+06	3.69042e+06	2.32322e+06	3.55573e+06	1.03263e+06	1.00983e+06	770245	836581	1.3213e+06	1.22519e+06	503272	5.16013e+06	1.17983e+07	7.53233e+06	6.38704e+06	1.00983e+06	473442	928690	842173	683223	0	8	13	11	9	0	0	0	0	0
Q8BWY3	13	13	554.38	Etf1	0.38167	0.0170407		Q8BWY3|ERF1_MOUSE Eukaryotic peptide chain release factor subunit 1 OS=Mus musculus GN=Etf1 PE=1 SV=4	7.70163e+06	3.1541e+06	1.05422e+07	7.55777e+06	7.45641e+06	9.79765e+06	2.93948e+06	2.08551e+06	2.57959e+06	2.03112e+06	5.04465e+06	2.95654e+06	1.46629e+06	1.94046e+07	2.41621e+07	2.41751e+07	1.75992e+07	2.08551e+06	1.58558e+06	2.25475e+06	3.21536e+06	1.6487e+06	0	8	9	10	8	0	0	0	0	0
Q99LI5	17	17	543.13	Znf281	0.380821	0.0313494		Q99LI5|ZN281_MOUSE Zinc finger protein 281 OS=Mus musculus GN=Znf281 PE=1 SV=1	7.99244e+06	2.23007e+06	7.32031e+06	9.35725e+06	1.00155e+07	1.10391e+07	3.04369e+06	2.35743e+06	2.48978e+06	4.87127e+06	2.75453e+06	2.74541e+06	1.03672e+06	1.34742e+07	2.99151e+07	3.2472e+07	1.98292e+07	2.35743e+06	1.53038e+06	5.40761e+06	1.75569e+06	1.53097e+06	0	7	13	15	7	0	0	1	0	0
Q9WV03;Q9WTJ8	4	3	102.67	Fam50a	0.38072	0.0140285		Q9WV03|FA50A_MOUSE Protein FAM50A OS=Mus musculus GN=Fam50a PE=1 SV=1	586041	406139	594404	616110	459786	853764	223117	182570	275683	55570.1	526877	74885.5	188807	1.09409e+06	1.9697e+06	1.49071e+06	1.53359e+06	182570	169453	61688.5	335821	41759.7	0	2	1	1	2	0	0	0	0	0
Q8K1M6	5	5	138.87	Dnm1l	0.380057	0.036572		Q8K1M6|DNM1L_MOUSE Dynamin-1-like protein OS=Mus musculus GN=Dnm1l PE=1 SV=2	759789	172341	741477	1.0418e+06	967996	875326	288763	294487	258412	161183	371293	358440	80118.5	1.3648e+06	3.33064e+06	3.13842e+06	1.57232e+06	294487	158837	178930	236655	199883	0	2	4	3	1	0	0	0	0	0
O55131	16	15	578.03	Sept7	0.379538	0.0361361		O55131|SEPT7_MOUSE Septin-7 OS=Mus musculus GN=Sept7 PE=1 SV=1	1.00138e+07	1.95775e+06	1.23792e+07	1.33526e+07	1.07424e+07	1.16372e+07	3.80063e+06	2.03066e+06	3.17018e+06	3.54195e+06	2.66327e+06	7.59707e+06	910126	2.27858e+07	4.26882e+07	3.48288e+07	2.09035e+07	2.03066e+06	1.9486e+06	3.93193e+06	1.69752e+06	4.23648e+06	0	9	12	10	8	0	0	0	0	0
Q6KAR6	3	3	131.34	Exoc3	0.378996	0.194121		Q6KAR6|EXOC3_MOUSE Exocyst complex component 3 OS=Mus musculus GN=Exoc3 PE=1 SV=2	288996	0	318334	318521	546521	261605	109528	2327.99	58465	12428.5	510.407	473910	0	585942	1.01831e+06	1.77192e+06	469912	2327.99	35936.3	13796.9	325.323	264274	0	1	2	2	0	0	0	0	0	0
Q9DCL9	10	10	418.7	Paics	0.377219	0.0403025		Q9DCL9|PUR6_MOUSE Multifunctional protein ADE2 OS=Mus musculus GN=Paics PE=1 SV=4	3.72487e+06	1.73164e+06	4.17129e+06	6.4011e+06	3.62141e+06	2.69893e+06	1.40509e+06	867809	1.83262e+06	1.22706e+06	1.30067e+06	1.7973e+06	805011	7.6779e+06	2.04643e+07	1.17413e+07	4.84799e+06	867809	1.12645e+06	1.36216e+06	829023	1.00226e+06	0	4	10	5	3	0	0	0	0	0
Q8CDG3	30	30	1423.35	Vcpip1	0.376446	0.0233139		Q8CDG3|VCIP1_MOUSE Deubiquitinating protein VCIP135 OS=Mus musculus GN=Vcpip1 PE=1 SV=1	2.50015e+07	8.38825e+06	2.3425e+07	3.13211e+07	3.38116e+07	2.80615e+07	9.41171e+06	1.17517e+07	8.97512e+06	1.27886e+07	7.06357e+06	6.47948e+06	3.89955e+06	4.31173e+07	1.00134e+08	1.09624e+08	5.04059e+07	1.17517e+07	5.51669e+06	1.41967e+07	4.50218e+06	3.61326e+06	0	18	24	28	21	5	0	5	1	0
Q571G4	7	7	142.56	Lin54	0.376282	0.0103188		Q571G4|LIN54_MOUSE Protein lin-54 homolog OS=Mus musculus GN=Lin54 PE=2 SV=2	995188	479851	1.08713e+06	1.25991e+06	954266	1.19478e+06	374471	45812.5	301024	495632	256097	773790	223074	2.00103e+06	4.02793e+06	3.09391e+06	2.14615e+06	45812.5	185029	550202	163231	431501	0	3	3	3	2	0	0	0	0	0
Q3V1V3	13	13	515.69	Esf1	0.374235	0.00219582		Q3V1V3|ESF1_MOUSE ESF1 homolog OS=Mus musculus GN=Esf1 PE=1 SV=1	4.50883e+06	2.95964e+06	5.0495e+06	4.93817e+06	3.87535e+06	5.72151e+06	1.68736e+06	1.34006e+06	1.74353e+06	1.14448e+06	3.1723e+06	1.03645e+06	1.37588e+06	9.29437e+06	1.57873e+07	1.25646e+07	1.02774e+07	1.34006e+06	1.07168e+06	1.2705e+06	2.02196e+06	577972	0	7	7	8	9	0	0	0	0	0
Q8BGC0	14	14	437.24	Htatsf1	0.374179	0.00717344		Q8BGC0|HTSF1_MOUSE HIV Tat-specific factor 1 homolog OS=Mus musculus GN=Htatsf1 PE=1 SV=1	5.39308e+06	2.58093e+06	6.97721e+06	5.80536e+06	6.21363e+06	5.38825e+06	2.01798e+06	1.54348e+06	1.4701e+06	1.54321e+06	3.51127e+06	2.02182e+06	1.19983e+06	1.28426e+07	1.85597e+07	2.01457e+07	9.67873e+06	1.54348e+06	903616	1.71313e+06	2.23802e+06	1.12746e+06	0	6	13	9	7	0	0	0	0	0
Q8BG30	5	5	201.09	Nelfa	0.373174	0.164577		Q8BG30|NELFA_MOUSE Negative elongation factor A OS=Mus musculus GN=Nelfa PE=1 SV=1	883084	160493	1.02023e+06	1.04174e+06	803384	1.38958e+06	329544	65169.5	7189.84	68939.6	1.50299e+06	3433.29	74610.3	1.87789e+06	3.33042e+06	2.60472e+06	2.49605e+06	65169.5	4419.34	76530	957974	1914.57	0	1	4	3	2	0	0	0	0	0
P70429	12	12	540.76	Evl	0.371678	0.0110208		P70429|EVL_MOUSE Ena/VASP-like protein OS=Mus musculus GN=Evl PE=1 SV=2	8.47537e+06	3.59039e+06	9.00998e+06	9.20692e+06	1.01255e+07	1.04441e+07	3.15011e+06	2.32118e+06	3.7752e+06	3.22836e+06	2.3896e+06	4.03619e+06	1.66911e+06	1.65843e+07	2.94345e+07	3.28286e+07	1.87604e+07	2.32118e+06	2.32048e+06	3.58381e+06	1.52309e+06	2.25077e+06	0	7	10	11	10	0	0	1	0	0
Q99KY4	3	3	65	Gak	0.371224	0.162493		Q99KY4|GAK_MOUSE Cyclin-G-associated kinase OS=Mus musculus GN=Gak PE=1 SV=2	195862	0	220889	359161	77015.4	322245	72708.8	0	62197.4	5941.49	176933	118472	0	406579	1.14824e+06	249698	578839	0	38230.5	6595.66	112774	66065.3	0	1	2	1	1	0	0	0	0	0
O08900	2	2	31.01	Ikzf3	0.370409	0.459543		O08900|IKZF3_MOUSE Zinc finger protein Aiolos OS=Mus musculus GN=Ikzf3 PE=1 SV=2	33908.9	0	42301.6	1824.58	124163	1254.89	12560.2	0	0	0	62800.9	0	0	77862.5	5833.18	402561	2254.11	0	0	0	40028	0	0	0	0	2	0	0	0	0	0	0
B1AZI6	13	13	375.84	Thoc2	0.368459	0.014895		B1AZI6|THOC2_MOUSE THO complex subunit 2 OS=Mus musculus GN=Thoc2 PE=1 SV=1	3.91223e+06	2.92923e+06	3.98759e+06	4.22285e+06	3.27067e+06	5.15082e+06	1.4415e+06	979623	940641	777665	4.00598e+06	503573	1.36175e+06	7.33978e+06	1.35004e+07	1.06041e+07	9.25224e+06	979623	578178	863288	2.55333e+06	280816	0	6	7	4	8	0	0	0	0	0
P97377;Q80YP0	7	6	203.17	Cdk2	0.367831	0.0128837		P97377|CDK2_MOUSE Cyclin-dependent kinase 2 OS=Mus musculus GN=Cdk2 PE=1 SV=2	1.44177e+06	941322	2.16767e+06	1.76511e+06	1.29291e+06	1.04186e+06	530330	472697	508304	191922	826931	651793	437604	3.98992e+06	5.64304e+06	4.19186e+06	1.87147e+06	472697	312437	213053	527070	363470	0	2	5	3	1	0	0	0	0	0
P26041	15	8	556.38	Msn	0.367824	0.0334335		P26041|MOES_MOUSE Moesin OS=Mus musculus GN=Msn PE=1 SV=3	3.85886e+06	827749	4.35371e+06	5.34316e+06	4.03535e+06	4.73433e+06	1.41938e+06	1.02514e+06	825407	2.21034e+06	1.8455e+06	1.19052e+06	384806	8.01367e+06	1.70821e+07	1.30833e+07	8.50412e+06	1.02514e+06	507348	2.4537e+06	1.17629e+06	663891	0	6	7	7	5	1	0	0	0	0
P80314	6	6	180.9	Cct2	0.367252	0.0205373		P80314|TCPB_MOUSE T-complex protein 1 subunit beta OS=Mus musculus GN=Cct2 PE=1 SV=4	924015	514580	979999	1.44295e+06	666573	1.01597e+06	339347	328050	294329	262482	442288	369585	239219	1.80384e+06	4.61311e+06	2.16115e+06	1.82496e+06	328050	180913	291382	281906	206098	0	2	4	3	2	0	0	0	0	0
Q9D0E1	7	7	213.97	Hnrnpm	0.366423	0.0463952		Q9D0E1|HNRPM_MOUSE Heterogeneous nuclear ribonucleoprotein M OS=Mus musculus GN=Hnrnpm PE=1 SV=3	1.66598e+06	275751	1.88794e+06	2.01647e+06	2.50721e+06	1.64252e+06	610452	738156	627968	849367	400252	436516	128192	3.47504e+06	6.44663e+06	8.12883e+06	2.9504e+06	738156	385989	942885	255113	243422	0	4	5	4	3	0	0	0	0	0
Q64012	4	4	109.08	Raly	0.364502	0.0644717		Q64012|RALY_MOUSE RNA-binding protein Raly OS=Mus musculus GN=Raly PE=1 SV=3	1.0361e+06	103648	1.60492e+06	1.22833e+06	1.33204e+06	911581	377662	152949	96955.8	226804	753696	657902	48184.2	2.9541e+06	3.92695e+06	4.31872e+06	1.63744e+06	152949	59595.3	251776	480391	366877	0	2	3	1	2	0	0	0	0	0
Q8BH43;Q8R5H6	5	4	224.59	Wasf2	0.364194	0.00913216		Q8BH43|WASF2_MOUSE Wiskott-Aldrich syndrome protein family member 2 OS=Mus musculus GN=Wasf2 PE=1 SV=1	1.41645e+06	768277	1.45295e+06	1.89328e+06	1.82773e+06	1.14002e+06	515863	343438	987292	544698	377329	326561	357159	2.67438e+06	6.0528e+06	5.92585e+06	2.04778e+06	343438	606853	604670	240502	182105	0	2	2	1	1	0	0	0	0	0
Q61687	7	7	231	Atrx	0.36383	0.033969		Q61687|ATRX_MOUSE Transcriptional regulator ATRX OS=Mus musculus GN=Atrx PE=1 SV=3	1.68756e+06	3.04748e+06	1.56869e+06	1.23528e+06	1.46942e+06	1.11696e+06	613987	358818	404672	443840	578150	1.28445e+06	1.41672e+06	2.88741e+06	3.94917e+06	4.76413e+06	2.00637e+06	358818	248738	492708	368501	716271	0	5	4	4	1	0	0	0	0	0
Q61655;Q9QY15	4	4	208.88	Ddx19a	0.363766	0.0416049		Q61655|DD19A_MOUSE ATP-dependent RNA helicase DDX19A OS=Mus musculus GN=Ddx19a PE=1 SV=2	1.09931e+06	477844	1.44967e+06	1.82865e+06	950169	790207	399891	413588	566049	288911	514012	216893	222142	2.66833e+06	5.8462e+06	3.08063e+06	1.41942e+06	413588	347930	320721	327621	120950	0	4	4	3	2	0	0	0	0	0
Q80XK6	5	5	110.5	Atg2b	0.362433	0.0134114		Q80XK6|ATG2B_MOUSE Autophagy-related protein 2 homolog B OS=Mus musculus GN=Atg2b PE=1 SV=3	399369	212081	484001	481981	510217	308564	144745	85485.8	61527.2	255235	296348	25126.3	98592.8	890878	1.54089e+06	1.65422e+06	554264	85485.8	37818.6	283337	188886	14011.6	0	3	4	1	0	0	0	0	0	0
P70399	9	9	272.83	Tp53bp1	0.362386	0.0133603		P70399|TP53B_MOUSE Tumor suppressor p53-binding protein 1 OS=Mus musculus GN=Tp53bp1 PE=1 SV=2	996939	587135	1.03969e+06	1.06195e+06	1.53368e+06	762235	361277	427118	456056	236921	498483	187806	272949	1.91371e+06	3.39506e+06	4.97249e+06	1.36918e+06	427118	280321	263007	317724	104730	0	2	4	8	2	0	0	0	0	0
P63154	3	3	92.09	Crnkl1	0.361728	0.00233147		P63154|CRNL1_MOUSE Crooked neck-like protein 1 OS=Mus musculus GN=Crnkl1 PE=1 SV=1	153805	92516.6	151876	184876	162231	177525	55635.5	52729.7	102230	12477.6	38412.4	72327.7	43009.4	279552	591047	525984	318881	52729.7	62837.2	13851.4	24483.3	40333.3	0	1	0	0	3	0	0	0	0	0
Q8CCS6	2	2	77.18	Pabpn1	0.361205	0.0652241		Q8CCS6|PABP2_MOUSE Polyadenylate-binding protein 2 OS=Mus musculus GN=Pabpn1 PE=1 SV=3	477655	118788	558793	786319	300330	624046	172532	66921.8	65451.7	381092	59431.3	289761	55222.4	1.02854e+06	2.51386e+06	973727	1.12095e+06	66921.8	40230.9	423051	37880.3	161584	0	2	1	1	1	0	0	0	0	0
Q80W47	5	5	176.24	Wipi2	0.359425	0.281269		Q80W47|WIPI2_MOUSE WD repeat domain phosphoinositide-interacting protein 2 OS=Mus musculus GN=Wipi2 PE=1 SV=1	1.86245e+06	207615	703398	5.52178e+06	980923	1.89853e+06	669410	889981	523986	1.0017e+06	639039	292341	96516.6	1.29471e+06	1.76531e+07	3.18034e+06	3.41026e+06	889981	322076	1.11199e+06	407311	163023	0	1	5	3	0	0	0	1	0	0
Q8BGW0	13	12	455.98	Themis	0.358407	0.00719177		Q8BGW0|THMS1_MOUSE Protein THEMIS OS=Mus musculus GN=Themis PE=1 SV=1	1.34677e+07	7.69216e+06	1.55017e+07	1.59342e+07	1.07704e+07	1.74398e+07	4.82691e+06	4.58025e+06	6.10357e+06	5.49792e+06	5.03112e+06	2.92169e+06	3.57595e+06	2.85334e+07	5.09416e+07	3.49198e+07	3.13266e+07	4.58025e+06	3.75165e+06	6.10325e+06	3.20674e+06	1.62927e+06	0	7	13	9	7	0	0	1	0	0
Q60668	3	2	160.09	Hnrnpd	0.357024	0.00021598		Q60668|HNRPD_MOUSE Heterogeneous nuclear ribonucleoprotein D0 OS=Mus musculus GN=Hnrnpd PE=1 SV=2	1.18773e+06	1.48842e+06	1.26627e+06	1.05029e+06	1.01894e+06	1.11474e+06	424048	524922	524209	513700	95555.2	461855	691941	2.33077e+06	3.35776e+06	3.30358e+06	2.00237e+06	524922	322212	570259	60905	257552	0	1	2	2	1	1	1	0	0	0
Q80ZV0	2	2	35.53	Rnaseh2b	0.35693	0.000494452		Q80ZV0|RNH2B_MOUSE Ribonuclease H2 subunit B OS=Mus musculus GN=Rnaseh2b PE=1 SV=2	403597	290361	436565	458398	353740	478922	144056	56749.6	151236	140526	162409	209358	134984	803565	1.4655e+06	1.14689e+06	860271	56749.6	92959.3	155999	103516	116748	0	0	1	1	1	0	0	0	0	0
Q9DCD2	12	12	442.67	Xab2	0.356595	0.0277467		Q9DCD2|SYF1_MOUSE Pre-mRNA-splicing factor SYF1 OS=Mus musculus GN=Xab2 PE=1 SV=1	1.26497e+06	482107	1.55906e+06	1.95859e+06	1.30389e+06	1.02119e+06	451080	107607	298829	622656	322813	903496	224123	2.86969e+06	6.26159e+06	4.22744e+06	1.83434e+06	107607	183679	691212	205755	503832	0	4	7	9	4	0	0	0	0	0
Q8C6E0	5	5	123.89	Cfap36	0.353029	0.0352268		Q8C6E0|CFA36_MOUSE Cilia- and flagella-associated protein 36 OS=Mus musculus GN=Cfap36 PE=1 SV=1	317305	194247	263372	495624	449926	183354	112018	272696	132670	45241.7	85933.4	23547.7	90302.1	484777	1.58451e+06	1.45875e+06	329352	272696	81547.6	50222.9	54772.3	13131.3	0	1	2	3	2	0	0	0	0	0
Q3UHC0	3	2	94.58	Tnrc6c	0.349018	0.545218		Q3UHC0|TNR6C_MOUSE Trinucleotide repeat-containing gene 6C protein OS=Mus musculus GN=Tnrc6c PE=1 SV=2	482044	2.37046e+06	5092.63	8934.68	14813.9	10920.3	168242	399216	232285	114860	2685.06	92165.5	1.10199e+06	9373.78	28564.1	48029.5	19615.7	399216	142777	127507	1711.41	51395.8	0	0	0	0	0	2	0	0	0	0
Q3UHJ0;Q8BYR1	19	17	918.03	Aak1	0.348419	0.0279592		Q3UHJ0|AAK1_MOUSE AP2-associated protein kinase 1 OS=Mus musculus GN=Aak1 PE=1 SV=2	2.43064e+07	5.01879e+06	2.96374e+07	3.07528e+07	2.87969e+07	2.7326e+07	8.46881e+06	6.00212e+06	5.41402e+06	6.24076e+06	1.20343e+07	1.26528e+07	2.33315e+06	5.45522e+07	9.83166e+07	9.33649e+07	4.90849e+07	6.00212e+06	3.32781e+06	6.92789e+06	7.67042e+06	7.05582e+06	0	18	25	21	17	0	0	1	0	1
Q9EPL8	2	2	57.99	Ipo7	0.348011	0.0983427		Q9EPL8|IPO7_MOUSE Importin-7 OS=Mus musculus GN=Ipo7 PE=1 SV=2	195621	15701.9	356339	285682	128826	191555	68078.2	51885.4	46129.2	48205.9	126684	67486.7	7299.52	655896	913324	417679	344083	51885.4	28354	53513.4	80745.6	37633.8	0	0	2	1	2	0	0	0	0	0
Q9D8U8	9	7	243.2	Snx5	0.347699	0.0589773		Q9D8U8|SNX5_MOUSE Sorting nexin-5 OS=Mus musculus GN=Snx5 PE=1 SV=1	1.98872e+06	83162.8	2.17826e+06	2.61932e+06	2.19151e+06	2.87136e+06	691476	259579	323474	767378	1.68219e+06	424763	38660.9	4.00943e+06	8.37397e+06	7.10527e+06	5.15773e+06	259579	198828	851868	1.07219e+06	236868	0	2	4	3	4	0	0	0	0	0
A2AWL7	3	3	84.65	Mga	0.347099	0.0863434		A2AWL7|MGAP_MOUSE MAX gene-associated protein OS=Mus musculus GN=Mga PE=2 SV=1	267640	4791.81	402073	241397	411115	278822	92897.4	12218.4	128123	260112	32773.3	31259.7	2227.63	740077	771744	1.33291e+06	500839	12218.4	78752.9	288751	20889	17431.9	0	1	1	3	1	0	0	0	0	0
P59328	29	28	1252.52	Wdhd1	0.346188	0.00820588		P59328|WDHD1_MOUSE WD repeat and HMG-box DNA-binding protein 1 OS=Mus musculus GN=Wdhd1 PE=1 SV=2	2.18388e+07	1.06908e+07	2.44588e+07	2.72251e+07	2.77402e+07	1.90793e+07	7.56033e+06	5.35352e+06	5.55398e+06	7.1906e+06	1.17768e+07	7.92674e+06	4.96995e+06	4.50201e+07	8.70385e+07	8.99389e+07	3.42714e+07	5.35352e+06	3.41383e+06	7.9823e+06	7.50632e+06	4.42032e+06	0	20	24	25	17	0	0	1	0	0
P34022	5	5	196.15	Ranbp1	0.346005	0.0172975		P34022|RANG_MOUSE Ran-specific GTPase-activating protein OS=Mus musculus GN=Ranbp1 PE=1 SV=2	4.48514e+06	1.69666e+06	6.01375e+06	4.03585e+06	5.06782e+06	5.61164e+06	1.55188e+06	1.0689e+06	1.92875e+06	2.02869e+06	1.41928e+06	1.3138e+06	788747	1.10692e+07	1.29026e+07	1.64308e+07	1.008e+07	1.0689e+06	1.18553e+06	2.25205e+06	904625	732634	0	4	3	5	3	0	0	0	0	0
Q922D4	14	14	492.71	Ppp6r3	0.346	0.000535321		Q922D4|PP6R3_MOUSE Serine/threonine-protein phosphatase 6 regulatory subunit 3 OS=Mus musculus GN=Ppp6r3 PE=1 SV=1	4.90723e+06	6.17907e+06	4.47739e+06	3.97888e+06	5.69694e+06	4.20387e+06	1.6979e+06	1.68013e+06	1.6202e+06	818506	2.18068e+06	2.18999e+06	2.87254e+06	8.24132e+06	1.27205e+07	1.84705e+07	7.55128e+06	1.68013e+06	995880	908626	1.38992e+06	1.22124e+06	0	6	6	13	6	0	0	0	0	0
O54916;Q80XA6	11	10	413.7	Reps1	0.344836	0.0599294		O54916|REPS1_MOUSE RalBP1-associated Eps domain-containing protein 1 OS=Mus musculus GN=Reps1 PE=1 SV=2	5.18496e+06	2.13479e+06	3.7935e+06	6.20371e+06	6.05807e+06	7.73472e+06	1.78796e+06	672224	715557	518761	6.52502e+06	508249	992426	6.98252e+06	1.98332e+07	1.96414e+07	1.38936e+07	672224	439827	575877	4.15892e+06	283423	0	3	9	11	9	0	0	0	0	0
Q9JIX8	28	28	1378.24	Acin1	0.343487	0.0103457		Q9JIX8|ACINU_MOUSE Apoptotic chromatin condensation inducer in the nucleus OS=Mus musculus GN=Acin1 PE=1 SV=3	5.34021e+07	2.40025e+07	4.9061e+07	6.30435e+07	6.05587e+07	7.03446e+07	1.83429e+07	2.40681e+07	2.07581e+07	1.89587e+07	1.01761e+07	1.77535e+07	1.11583e+07	9.03044e+07	2.0155e+08	1.96343e+08	1.26358e+08	2.40681e+07	1.27593e+07	2.10461e+07	6.48604e+06	9.90021e+06	0	22	31	32	26	0	0	1	0	0
Q6PIJ4	7	7	128.39	Nfrkb	0.341402	0.0764245		Q6PIJ4|NFRKB_MOUSE Nuclear factor related to kappa-B-binding protein OS=Mus musculus GN=Nfrkb PE=1 SV=1	561809	103689	606602	920990	613737	564027	191802	43627.8	100560	46994.2	694658	73172.7	48203.1	1.11655e+06	2.9444e+06	1.98985e+06	1.01314e+06	43627.8	61810.5	52168.4	442761	40804.5	0	1	6	2	1	0	0	0	0	0
P11983	15	15	607.29	Tcp1	0.34087	0.0321522		P11983|TCPA_MOUSE T-complex protein 1 subunit alpha OS=Mus musculus GN=Tcp1 PE=1 SV=3	6.83643e+06	1.36848e+06	6.95522e+06	8.97932e+06	8.1889e+06	8.69022e+06	2.33034e+06	1.92772e+06	1.88943e+06	2.75142e+06	2.91168e+06	2.17143e+06	636182	1.28021e+07	2.87069e+07	2.655e+07	1.561e+07	1.92772e+06	1.16137e+06	3.05436e+06	1.85585e+06	1.21089e+06	0	8	13	11	8	0	0	0	0	0
O89100	4	4	240.67	Grap2	0.34012	0.0926411		O89100|GRAP2_MOUSE GRB2-related adaptor protein 2 OS=Mus musculus GN=Grap2 PE=1 SV=1	1.0683e+06	2.29517e+06	811706	898389	934360	401873	363350	340134	326897	205937	699243	244539	1.06698e+06	1.49407e+06	2.87215e+06	3.02937e+06	721872	340134	200932	228612	445684	136366	0	2	4	4	3	0	0	0	0	0
Q5EBH1	5	5	261.2	Rassf5	0.339511	0.0373125		Q5EBH1|RASF5_MOUSE Ras association domain-containing protein 5 OS=Mus musculus GN=Rassf5 PE=1 SV=1	8.45778e+06	1.31457e+06	9.24179e+06	1.09776e+07	1.18089e+07	8.94606e+06	2.87151e+06	3.47819e+06	3.25063e+06	4.28795e+06	857805	2.48296e+06	611120	1.70109e+07	3.50953e+07	3.82866e+07	1.60695e+07	3.47819e+06	1.99805e+06	4.76006e+06	546748	1.38462e+06	0	3	6	7	3	2	1	1	1	1
Q9QXK3	20	18	896.46	Copg2	0.339236	0.0576417		Q9QXK3|COPG2_MOUSE Coatomer subunit gamma-2 OS=Mus musculus GN=Copg2 PE=1 SV=1	9.98653e+06	1.45329e+06	7.71977e+06	1.17177e+07	1.59334e+07	1.31084e+07	3.38779e+06	4.28088e+06	3.13876e+06	3.48274e+06	3.79178e+06	2.24478e+06	675608	1.42094e+07	3.74616e+07	5.16591e+07	2.35462e+07	4.28088e+06	1.92928e+06	3.8662e+06	2.4168e+06	1.2518e+06	0	6	12	17	11	5	3	3	1	0
Q8BK64	10	10	422.58	Ahsa1	0.338876	0.00627364		Q8BK64|AHSA1_MOUSE Activator of 90 kDa heat shock protein ATPase homolog 1 OS=Mus musculus GN=Ahsa1 PE=1 SV=2	1.62099e+07	1.00866e+07	1.54362e+07	1.78744e+07	1.38012e+07	2.38513e+07	5.49316e+06	3.7204e+06	3.55965e+06	4.13846e+06	7.67988e+06	8.36743e+06	4.68909e+06	2.84128e+07	5.71443e+07	4.47461e+07	4.28433e+07	3.7204e+06	2.18799e+06	4.59411e+06	4.895e+06	4.66607e+06	0	9	9	8	9	0	1	0	0	0
Q8BZR9	4	4	93.35	Ncbp3	0.338861	0.0565902		Q8BZR9|NCBP3_MOUSE Nuclear cap-binding protein subunit 3 OS=Mus musculus GN=Ncbp3 PE=1 SV=1	629898	59982.5	635224	819837	630699	1.00375e+06	213448	202649	206363	464016	173439	20771.7	27884.8	1.16923e+06	2.62101e+06	2.04484e+06	1.803e+06	202649	126844	515106	110547	11583.3	0	0	2	1	1	0	0	0	0	0
Q8WTY4	8	8	294.34	Ciapin1	0.338382	0.0109113		Q8WTY4|CPIN1_MOUSE Anamorsin OS=Mus musculus GN=Ciapin1 PE=1 SV=1	9.09262e+06	4.13875e+06	8.41207e+06	1.20835e+07	1.14071e+07	9.42165e+06	3.07678e+06	3.16477e+06	4.33583e+06	3.14978e+06	2.06941e+06	2.66411e+06	1.92403e+06	1.54837e+07	3.86309e+07	3.69841e+07	1.69238e+07	3.16477e+06	2.66508e+06	3.49658e+06	1.319e+06	1.48563e+06	0	6	7	8	5	1	0	1	0	0
Q61753	4	4	168.07	Phgdh	0.336889	0.0122756		Q61753|SERA_MOUSE D-3-phosphoglycerate dehydrogenase OS=Mus musculus GN=Phgdh PE=1 SV=3	926775	469758	1.12701e+06	1.012e+06	1.33016e+06	694934	312220	421605	370492	574321	104423	90258.6	218382	2.07444e+06	3.23537e+06	4.31264e+06	1.24829e+06	421605	227728	637555	66556.9	50332.4	0	3	4	4	3	0	0	0	0	0
P97465	4	3	125.61	Dok1	0.336875	0.128126		P97465|DOK1_MOUSE Docking protein 1 OS=Mus musculus GN=Dok1 PE=1 SV=2	314656	57544	275790	685960	390238	163747	106000	121893	33680.7	82968	236242	55213.7	26751.2	507634	2.19301e+06	1.26523e+06	294132	121893	20702.3	92103	150576	30789.7	0	2	2	1	0	0	0	0	0	0
Q8BHJ9	9	9	236.9	Slu7	0.336074	0.0120284		Q8BHJ9|SLU7_MOUSE Pre-mRNA-splicing factor SLU7 OS=Mus musculus GN=Slu7 PE=1 SV=1	1.85526e+06	817041	1.54752e+06	2.52375e+06	2.3e+06	2.08798e+06	623504	614295	1.11016e+06	344188	633866	415013	379829	2.84845e+06	8.06843e+06	7.45703e+06	3.75057e+06	614295	682374	382084	404014	231431	0	2	7	6	4	0	0	0	0	0
Q9JHC9	11	11	347.24	Elf2	0.336064	0.0126902		Q9JHC9|ELF2_MOUSE ETS-related transcription factor Elf-2 OS=Mus musculus GN=Elf2 PE=1 SV=1	2.19148e+06	847879	2.02193e+06	2.63016e+06	2.64803e+06	2.80938e+06	736476	408076	655849	463868	1.72377e+06	430821	394165	3.72168e+06	8.40861e+06	8.58541e+06	5.0464e+06	408076	403127	514941	1.09869e+06	240246	0	3	8	6	5	0	0	0	0	0
Q8K2T8	4	4	150.63	Paf1	0.335991	0.0374969		Q8K2T8|PAF1_MOUSE RNA polymerase II-associated factor 1 homolog OS=Mus musculus GN=Paf1 PE=1 SV=1	1.01736e+06	150057	1.13131e+06	1.09234e+06	1.47252e+06	1.2406e+06	341825	565124	480406	157144	77796.1	428656	69758.8	2.08235e+06	3.49221e+06	4.77417e+06	2.22845e+06	565124	295289	174446	49585.7	239039	0	1	1	5	0	0	0	0	0	0
Q5SFM8	9	8	198.21	Rbm27	0.33511	0.011453		Q5SFM8|RBM27_MOUSE RNA-binding protein 27 OS=Mus musculus GN=Rbm27 PE=1 SV=3	1.12054e+06	482335	1.60917e+06	1.29163e+06	1.1301e+06	1.08948e+06	375505	370445	773456	351862	137232	244531	224229	2.96192e+06	4.12933e+06	3.66399e+06	1.95699e+06	370445	475416	390602	87468.9	136362	0	3	5	6	2	0	0	0	0	0
Q62311	4	4	102.47	Taf6	0.334674	0.117792		Q62311|TAF6_MOUSE Transcription initiation factor TFIID subunit 6 OS=Mus musculus GN=Taf6 PE=1 SV=1	410143	19709.6	539032	767323	494092	230557	137264	58577.9	39408	448508	110727	29100.8	9162.65	992172	2.45313e+06	1.60194e+06	414142	58577.9	24222.7	497890	70575.2	16228	0	1	4	2	0	0	0	0	0	0
Q9CXK9	10	10	269.23	Rbm33	0.33337	0.0104389		Q9CXK9|RBM33_MOUSE RNA-binding protein 33 OS=Mus musculus GN=Rbm33 PE=1 SV=2	3.83596e+06	2.25427e+06	2.88451e+06	3.57898e+06	5.2064e+06	5.25562e+06	1.27879e+06	1.36687e+06	1.98856e+06	1.4508e+06	940593	647126	1.04797e+06	5.30939e+06	1.1442e+07	1.68801e+07	9.4405e+06	1.36687e+06	1.2223e+06	1.61054e+06	599516	360868	0	4	5	9	4	0	0	1	0	0
Q8BI84	3	3	73.5	Mia3	0.33261	0.0561088		Q8BI84|MIA3_MOUSE Melanoma inhibitory activity protein 3 OS=Mus musculus GN=Mia3 PE=1 SV=2	274572	1825.83	384922	300504	325001	360607	91325.4	159162	96492.3	123882	11080.5	66010.3	848.799	708507	960709	1.05371e+06	647746	159162	59310.4	137521	7062.5	36810.4	0	0	2	3	0	0	0	0	0	0
Q99LG0	5	5	168.02	Usp16	0.332114	0.0226688		Q99LG0|UBP16_MOUSE Ubiquitin carboxyl-terminal hydrolase 16 OS=Mus musculus GN=Usp16 PE=1 SV=2	538331	241080	760077	692725	623940	373833	178787	461607	202679	34131.3	34116.3	161403	112074	1.39904e+06	2.21464e+06	2.02293e+06	671503	461607	124580	37889.3	21745.1	90006.1	0	4	4	4	1	0	0	0	0	0
Q7TN29	4	4	186.52	Smap2	0.33189	0.169193		Q7TN29|SMAP2_MOUSE Stromal membrane-associated protein 2 OS=Mus musculus GN=Smap2 PE=1 SV=1	931815	156867	460617	1.38217e+06	2.15156e+06	507862	309260	400688	169241	158137	93732.9	724500	72924.9	847836	4.41879e+06	6.97575e+06	912255	400688	104027	175549	59743.6	404015	0	0	1	3	2	1	0	1	0	2
P26638	6	6	237.24	Sars	0.331256	0.0172455		P26638|SYSC_MOUSE Serine--tRNA ligase, cytoplasmic OS=Mus musculus GN=Sars PE=1 SV=3	1.8785e+06	572220	2.47752e+06	2.29359e+06	2.14893e+06	1.90024e+06	622265	407673	183545	282221	1.09474e+06	1.14315e+06	266015	4.56026e+06	7.33261e+06	6.96725e+06	3.41335e+06	407673	112819	313294	697765	637472	0	4	6	4	4	0	0	0	0	0
Q9Z1Z2	6	6	221.25	Strap	0.330879	0.0344557		Q9Z1Z2|STRAP_MOUSE Serine-threonine kinase receptor-associated protein OS=Mus musculus GN=Strap PE=1 SV=2	3.43257e+06	537447	3.98617e+06	3.95226e+06	3.97217e+06	4.71483e+06	1.13577e+06	1.15617e+06	1.20653e+06	1.23912e+06	616446	1.46058e+06	249850	7.33716e+06	1.26354e+07	1.28785e+07	8.46909e+06	1.15617e+06	741610	1.37555e+06	392911	814486	0	1	3	3	4	0	0	0	0	0
Q501J7	5	5	181.91	Phactr4	0.327778	0.0172337		Q501J7|PHAR4_MOUSE Phosphatase and actin regulator 4 OS=Mus musculus GN=Phactr4 PE=1 SV=2	678921	281103	923198	605793	959586	624926	222535	187745	175977	332934	80209.5	335810	130680	1.69929e+06	1.93672e+06	3.11116e+06	1.12253e+06	187745	108167	369590	51124	187263	0	2	3	5	3	0	0	0	0	0
Q9R0I7	13	13	522.46	Ylpm1	0.327744	0.0332754		Q9R0I7|YLPM1_MOUSE YLP motif-containing protein 1 OS=Mus musculus GN=Ylpm1 PE=2 SV=2	4.12997e+06	1.02782e+06	3.71394e+06	5.29099e+06	4.39753e+06	6.21957e+06	1.35357e+06	1.6869e+06	1.2883e+06	1.65123e+06	1.40062e+06	740803	477817	6.83607e+06	1.69153e+07	1.42576e+07	1.1172e+07	1.6869e+06	791871	1.83304e+06	892729	413106	0	5	12	11	7	0	0	0	0	0
Q61464	24	24	1053.36	Znf638	0.327059	0.0121431		Q61464|ZN638_MOUSE Zinc finger protein 638 OS=Mus musculus GN=Znf638 PE=1 SV=2	1.2933e+07	5.24017e+06	1.31527e+07	1.68213e+07	1.62049e+07	1.32458e+07	4.22983e+06	4.53336e+06	4.72559e+06	3.23343e+06	3.19494e+06	5.46184e+06	2.43606e+06	2.42095e+07	5.37776e+07	5.25392e+07	2.37929e+07	4.53336e+06	2.90465e+06	3.58944e+06	2.03639e+06	3.04578e+06	0	18	24	20	14	0	0	0	0	0
Q8BRN9	8	8	183.46	Cc2d1b	0.32606	0.0590245		Q8BRN9|C2D1B_MOUSE Coiled-coil and C2 domain-containing protein 1B OS=Mus musculus GN=Cc2d1b PE=1 SV=1	777801	22615.6	846601	1.23353e+06	956677	829581	253610	263211	356795	346611	190601	110833	10513.6	1.5583e+06	3.9436e+06	3.10173e+06	1.49015e+06	263211	219309	384774	121485	61805.7	0	4	4	4	2	0	0	0	0	0
Q9DAW6	3	3	95.64	Prpf4	0.325349	0.189544		Q9DAW6|PRP4_MOUSE U4/U6 small nuclear ribonucleoprotein Prp4 OS=Mus musculus GN=Prpf4 PE=1 SV=1	954230	2.51945e+06	252279	429996	665201	904219	310457	246492	215879	371386	550945	167584	1.17125e+06	464358	1.37469e+06	2.15671e+06	1.62422e+06	246492	132693	412277	351162	93452.4	0	0	1	3	1	0	0	0	0	0
Q61249;Q9QZ29	6	6	305.99	Igbp1	0.324428	0.00789521		Q61249|IGBP1_MOUSE Immunoglobulin-binding protein 1 OS=Mus musculus GN=Igbp1 PE=1 SV=1	4.07492e+06	1.93642e+06	5.06257e+06	5.13122e+06	4.42987e+06	3.81452e+06	1.32202e+06	1.32919e+06	824287	1.52417e+06	1.27547e+06	1.65698e+06	900209	9.31843e+06	1.64045e+07	1.43625e+07	6.85189e+06	1.32919e+06	506660	1.69198e+06	812957	924011	0	5	5	3	4	0	0	2	0	0
Q99PV8	8	7	328.73	Bcl11b	0.324322	0.0227358		Q99PV8|BC11B_MOUSE B-cell lymphoma/leukemia 11B OS=Mus musculus GN=Bcl11b PE=1 SV=1	1.77802e+06	483981	1.82654e+06	2.46579e+06	1.77946e+06	2.33432e+06	576650	324454	683979	223799	1.08733e+06	563692	224995	3.36203e+06	7.88312e+06	5.76934e+06	4.19306e+06	324454	420417	248440	693041	314341	0	2	5	7	4	0	0	0	0	0
Q8K1B8	11	11	313.12	Fermt3	0.323944	0.0507907		Q8K1B8|URP2_MOUSE Fermitin family homolog 3 OS=Mus musculus GN=Fermt3 PE=1 SV=1	5.77871e+06	1.13379e+07	4.96464e+06	5.15093e+06	3.68007e+06	3.75996e+06	1.87198e+06	2.01154e+06	2.26531e+06	1.91933e+06	2.05456e+06	1.10916e+06	5.27081e+06	9.13818e+06	1.64675e+07	1.19315e+07	6.7539e+06	2.01154e+06	1.3924e+06	2.13065e+06	1.30953e+06	618520	0	8	6	6	2	1	0	0	0	0
Q9Z277	28	27	985.07	Baz1b	0.321386	0.0254604		Q9Z277|BAZ1B_MOUSE Tyrosine-protein kinase BAZ1B OS=Mus musculus GN=Baz1b PE=1 SV=2	2.108e+07	6.63602e+06	2.06953e+07	2.14857e+07	3.3441e+07	2.3142e+07	6.77481e+06	1.19586e+07	3.919e+06	4.03267e+06	7.89377e+06	6.07003e+06	3.08497e+06	3.80929e+07	6.86897e+07	1.08422e+08	4.15692e+07	1.19586e+07	2.40887e+06	4.47667e+06	5.03133e+06	3.38493e+06	0	21	18	16	13	0	0	0	0	0
P33174;B1AVY7;P03366	28	27	917.02	Kif4	0.320777	0.00897099		P33174|KIF4_MOUSE Chromosome-associated kinesin KIF4 OS=Mus musculus GN=Kif4 PE=1 SV=3	7.57754e+06	3.11156e+06	8.3583e+06	1.01161e+07	8.2497e+06	8.05203e+06	2.4307e+06	2.0676e+06	2.37334e+06	2.12086e+06	1.48426e+06	4.10746e+06	1.44651e+06	1.53847e+07	3.23412e+07	2.67471e+07	1.44636e+07	2.0676e+06	1.45881e+06	2.35437e+06	946037	2.29051e+06	0	16	18	20	15	0	0	0	0	0
Q9JIK5	4	4	113.53	Ddx21	0.319887	0.0142439		Q9JIK5|DDX21_MOUSE Nucleolar RNA helicase 2 OS=Mus musculus GN=Ddx21 PE=1 SV=3	831854	364861	1.23713e+06	1.00887e+06	707446	840964	266099	290475	368568	428582	79869.5	162999	169618	2.27713e+06	3.22534e+06	2.29367e+06	1.5106e+06	290475	226546	475770	50907.3	90895.9	0	1	2	1	2	0	0	0	0	0
Q505F5	2	2	53.51	Lrrc47	0.319376	0.271137		Q505F5|LRC47_MOUSE Leucine-rich repeat-containing protein 47 OS=Mus musculus GN=Lrrc47 PE=1 SV=1	104971	23448.8	73156.9	123869	0	304379	33525.1	2387.52	6340.29	26679.7	113160	19058.7	10901	134657	396010	0	546746	2387.52	3897.15	29617.2	72125.7	10628	0	0	1	0	1	0	0	0	0	0
Q569Z5	19	19	760.38	Ddx46	0.318876	0.00703124		Q569Z5|DDX46_MOUSE Probable ATP-dependent RNA helicase DDX46 OS=Mus musculus GN=Ddx46 PE=1 SV=2	1.20174e+07	6.45934e+06	1.61931e+07	1.2686e+07	1.07331e+07	1.40153e+07	3.83205e+06	2.93845e+06	3.87775e+06	3.56783e+06	4.30603e+06	4.47019e+06	3.00283e+06	2.9806e+07	4.05572e+07	3.47988e+07	2.51753e+07	2.93845e+06	2.38352e+06	3.96066e+06	2.74458e+06	2.49279e+06	0	14	12	13	15	0	0	0	0	1
P11157	3	3	124.2	Rrm2	0.31837	0.0992845		P11157|RIR2_MOUSE Ribonucleoside-diphosphate reductase subunit M2 OS=Mus musculus GN=Rrm2 PE=1 SV=1	276420	12687.8	318348	524978	305666	220418	88003.8	39886.9	29259.5	38703.1	304742	27426.8	5898.33	585969	1.67835e+06	991028	395929	39886.9	17984.8	42964.4	194237	15294.5	0	1	2	2	0	0	0	0	0	0
Q6NZR2	4	4	123.84	Msantd2	0.318355	0.0503264		Q6NZR2|MSD2_MOUSE Myb/SANT-like DNA-binding domain-containing protein 2 OS=Mus musculus GN=Msantd2 PE=1 SV=1	641180	6007.94	849918	804127	767408	778441	204123	108182	42692.2	90513.8	447167	332058	2792.99	1.56441e+06	2.57079e+06	2.48808e+06	1.39829e+06	108182	26241.4	100480	285016	185171	0	1	3	2	3	0	0	0	0	0
Q920N2	12	12	504.65	Hlcs	0.317533	0.0555369		Q920N2|BPL1_MOUSE Biotin--protein ligase OS=Mus musculus GN=Hlcs PE=1 SV=1	5.85865e+06	2.70686e+06	3.69901e+06	5.88446e+06	5.61686e+06	1.13861e+07	1.86031e+06	1.29581e+06	1.44012e+06	2.55242e+06	1.7212e+06	2.29202e+06	1.25837e+06	6.80859e+06	1.88126e+07	1.82109e+07	2.04524e+07	1.29581e+06	885188	2.83345e+06	1.09706e+06	1.27813e+06	0	3	8	11	6	0	0	0	0	0
Q8C547	4	4	66.17	Heatr5b	0.31321	0.180645		Q8C547|HTR5B_MOUSE HEAT repeat-containing protein 5B OS=Mus musculus GN=Heatr5b PE=1 SV=3	620282	1.64339e+06	374832	267079	237853	578257	194279	213307	215394	91358.4	164868	286466	763984	689936	853851	771165	1.0387e+06	213307	132395	101417	105084	159747	0	2	0	1	2	0	0	0	0	0
Q6P6L0	3	3	106.94	Filip1l	0.312726	0.116975		Q6P6L0|FIL1L_MOUSE Filamin A-interacting protein 1-like OS=Mus musculus GN=Filip1l PE=1 SV=2	345176	24052.5	459871	401215	255605	585137	107946	3076.38	507.438	2799.19	48071.1	485274	11181.6	846462	1.28268e+06	828718	1.05106e+06	3076.38	311.904	3107.38	30639.6	270611	0	2	2	1	2	0	0	0	0	0
Q5SV85	15	15	538.44	Synrg	0.312508	0.00104379		Q5SV85|SYNRG_MOUSE Synergin gamma OS=Mus musculus GN=Synrg PE=1 SV=1	2.67919e+06	2.19955e+06	2.60524e+06	2.9029e+06	3.58798e+06	2.10026e+06	837266	546586	437277	765277	1.81235e+06	624837	1.02253e+06	4.79535e+06	9.28054e+06	1.16329e+07	3.77262e+06	546586	268779	849535	1.15516e+06	348438	0	7	14	11	5	0	0	0	0	0
Q9D0V7	2	2	40.41	Ebag9	0.312162	0.156405		Q9D0V7|RCAS1_MOUSE Receptor-binding cancer antigen expressed on SiSo cells OS=Mus musculus GN=Ebag9 PE=1 SV=2	336670	0	313230	394614	183545	791960	105096	109075	222649	4363.66	131005	58386.7	0	576548	1.26158e+06	595088	1.42257e+06	109075	136854	4844.1	83499.9	32559.2	0	0	0	0	2	0	0	0	0	0
Q99020	5	4	223.84	Hnrnpab	0.31186	0.0403332		Q99020|ROAA_MOUSE Heterogeneous nuclear ribonucleoprotein A/B OS=Mus musculus GN=Hnrnpab PE=1 SV=1	2.30273e+06	256616	2.61389e+06	3.30757e+06	2.93508e+06	2.40047e+06	718128	918908	803468	785345	640378	442542	119296	4.81127e+06	1.05743e+07	9.51609e+06	4.31188e+06	918908	493863	871813	408164	246782	0	3	4	3	2	0	0	1	0	0
Q91VZ6	2	2	93.33	Smap1	0.310846	0.00164155		Q91VZ6|SMAP1_MOUSE Stromal membrane-associated protein 1 OS=Mus musculus GN=Smap1 PE=1 SV=1	1.08801e+06	1.10695e+06	951770	1.5112e+06	1.04673e+06	823379	338203	661473	521110	236849	38159.7	233425	514604	1.75188e+06	4.8313e+06	3.3937e+06	1.47901e+06	661473	320308	262926	24322.2	130168	0	1	3	1	2	1	0	0	0	0
O08553;P97427;Q62188	14	14	568.08	Dpysl2	0.310764	0.016812		O08553|DPYL2_MOUSE Dihydropyrimidinase-related protein 2 OS=Mus musculus GN=Dpysl2 PE=1 SV=2	6.10236e+06	1.7586e+06	7.23974e+06	6.98286e+06	6.21992e+06	8.31068e+06	1.89639e+06	946850	1.37226e+06	1.12121e+06	2.33898e+06	3.70267e+06	817542	1.33258e+07	2.23242e+07	2.01662e+07	1.49282e+07	946850	843477	1.24466e+06	1.49082e+06	2.06478e+06	0	10	11	12	8	0	0	0	0	0
Q80VJ2	3	3	150.88	Sra1	0.310199	0.0964175		Q80VJ2|SRA1_MOUSE Steroid receptor RNA activator 1 OS=Mus musculus GN=Sra1 PE=1 SV=3	1.01747e+06	458363	528232	1.41036e+06	574072	2.11633e+06	315618	471316	238066	424652	161026	283032	213085	972293	4.50891e+06	1.86125e+06	3.80149e+06	471316	146331	471407	102635	157832	0	1	4	2	3	0	0	0	0	0
Q9Z315	18	18	858.99	Sart1	0.309536	0.0546959		Q9Z315|SNUT1_MOUSE U4/U6.U5 tri-snRNP-associated protein 1 OS=Mus musculus GN=Sart1 PE=1 SV=1	1.29638e+07	1.50102e+06	1.44656e+07	1.40364e+07	1.23356e+07	2.24806e+07	4.01277e+06	6.13627e+06	5.28991e+06	2.22417e+06	2.92745e+06	3.48603e+06	697796	2.66261e+07	4.48742e+07	3.99942e+07	4.03812e+07	6.13627e+06	3.25152e+06	2.46906e+06	1.8659e+06	1.94397e+06	0	16	17	14	18	0	0	0	0	0
Q00899;P22227	3	3	90.43	Yy1	0.309264	0.0631124		Q00899|TYY1_MOUSE Transcriptional repressor protein YY1 OS=Mus musculus GN=Yy1 PE=1 SV=1	699083	48507.6	543977	905616	827466	1.16985e+06	216202	255657	194475	303751	284871	42254.6	22550.3	1.00127e+06	2.89525e+06	2.6828e+06	2.10136e+06	255657	119537	337194	181571	23563.2	0	3	3	1	2	0	0	0	0	0
Q9D9K3	2	2	91.02	Aven	0.307306	0.0130987		Q9D9K3|AVEN_MOUSE Cell death regulator Aven OS=Mus musculus GN=Aven PE=1 SV=2	1.8273e+06	2.90151e+06	1.66763e+06	1.91866e+06	1.27729e+06	1.3714e+06	561540	196829	376337	375477	222647	1.63641e+06	1.34886e+06	3.06953e+06	6.13393e+06	4.14122e+06	2.46339e+06	196829	231321	416818	141911	912538	0	1	2	2	1	0	0	0	0	0
A2A884	2	2	86.5	Hivep3	0.307047	0.223077		A2A884|ZEP3_MOUSE Transcription factor HIVEP3 OS=Mus musculus GN=Hivep3 PE=1 SV=1	51163.6	13125.7	22656.6	64183.7	137685	18167.5	15709.6	6944.47	3783.38	59865.2	5020.25	2934.92	6101.89	41703	205195	446399	32633.6	6944.47	2325.51	66456.5	3199.81	1636.65	0	0	1	2	0	0	0	0	0	0
Q5SW75	5	5	128.8	Ssh2	0.305841	0.130828		Q5SW75|SSH2_MOUSE Protein phosphatase Slingshot homolog 2 OS=Mus musculus GN=Ssh2 PE=1 SV=2	266223	7651.91	204151	408958	505066	205290	81422	340608	11503.5	13182.9	596.931	41218.7	3557.24	375772	1.30744e+06	1.63752e+06	368755	340608	7070.79	14634.3	380.472	22985.5	0	0	2	4	2	0	0	0	0	0
Q61048	4	4	155.7	Wbp4	0.305805	0.0281026		Q61048|WBP4_MOUSE WW domain-binding protein 4 OS=Mus musculus GN=Wbp4 PE=1 SV=4	2.42029e+06	580608	2.10051e+06	3.42289e+06	2.95176e+06	3.0457e+06	740137	846615	489187	570525	1.10484e+06	689514	269915	3.86631e+06	1.0943e+07	9.57015e+06	5.47089e+06	846615	300685	633342	704205	384505	0	1	3	4	2	0	0	0	0	0
Q8BGD9	10	10	555.95	Eif4b	0.305602	0.0519482		Q8BGD9|IF4B_MOUSE Eukaryotic translation initiation factor 4B OS=Mus musculus GN=Eif4b PE=1 SV=1	4.28428e+07	569628	4.64896e+07	5.2078e+07	5.20503e+07	6.30265e+07	1.30928e+07	1.29853e+07	1.18883e+07	1.8252e+07	1.19797e+07	1.0359e+07	264810	8.55712e+07	1.66493e+08	1.68757e+08	1.13212e+08	1.29853e+07	7.30733e+06	2.02616e+07	7.6356e+06	5.77664e+06	0	20	24	21	23	1	1	7	2	1
P47740	2	2	107.5	Aldh3a2	0.305597	0.0272088		P47740|AL3A2_MOUSE Fatty aldehyde dehydrogenase OS=Mus musculus GN=Aldh3a2 PE=1 SV=2	235938	111148	321258	278636	347241	121406	72101.8	164442	23323.7	25320.5	91507.3	55915.2	51670.7	591325	890797	1.12582e+06	218078	164442	14336.2	28108.4	58325	31180.9	0	1	1	2	1	0	0	0	0	0
Q9CX34	8	8	415.42	Sugt1	0.304523	0.0192877		Q9CX34|SGT1_MOUSE Protein SGT1 homolog OS=Mus musculus GN=Sugt1 PE=1 SV=3	9.94661e+06	3.32374e+06	1.12026e+07	1.16652e+07	9.17171e+06	1.43699e+07	3.02897e+06	3.04076e+06	3.79714e+06	3.17276e+06	1.99252e+06	3.14169e+06	1.54515e+06	2.062e+07	3.72934e+07	2.97364e+07	2.58121e+07	3.04076e+06	2.33397e+06	3.52209e+06	1.27e+06	1.75195e+06	0	6	6	8	8	1	0	1	0	0
Q61316	4	4	133.21	Hspa4	0.304055	0.035866		Q61316|HSP74_MOUSE Heat shock 70 kDa protein 4 OS=Mus musculus GN=Hspa4 PE=1 SV=1	507827	99986.9	461226	563459	810726	603740	154407	59565.3	106286	126797	289342	190047	46482.2	848957	1.80137e+06	2.62853e+06	1.08448e+06	59565.3	65330	140758	184421	105979	0	2	2	1	3	0	0	0	0	0
P17225	5	5	384.54	Ptbp1	0.303854	0.0513549		P17225|PTBP1_MOUSE Polypyrimidine tract-binding protein 1 OS=Mus musculus GN=Ptbp1 PE=1 SV=2	1.63479e+06	89948.3	1.67156e+06	2.60841e+06	1.92565e+06	1.87836e+06	496736	543958	306822	596043	707555	329302	41815.4	3.07677e+06	8.33906e+06	6.24331e+06	3.37404e+06	543958	188592	661669	450982	183634	0	4	6	5	4	0	0	0	0	0
P37913	18	18	803.15	Lig1	0.303617	0.0272234		P37913|DNLI1_MOUSE DNA ligase 1 OS=Mus musculus GN=Lig1 PE=1 SV=2	8.16766e+06	1.48721e+06	9.58449e+06	1.01155e+07	1.04604e+07	9.1907e+06	2.47984e+06	2.83763e+06	1.94295e+06	3.10095e+06	2.21137e+06	2.30632e+06	691379	1.76417e+07	3.23393e+07	3.39145e+07	1.6509e+07	2.83763e+06	1.19426e+06	3.44238e+06	1.40948e+06	1.28611e+06	0	13	15	18	8	0	0	0	0	0
Q9R1E0	7	7	266.07	Foxo1	0.303614	0.0697871		Q9R1E0|FOXO1_MOUSE Forkhead box protein O1 OS=Mus musculus GN=Foxo1 PE=1 SV=2	2.25079e+06	152517	1.86694e+06	2.69353e+06	2.42636e+06	4.1146e+06	683372	1.02603e+06	1.04565e+06	797949	198249	348980	70902.5	3.43639e+06	8.61121e+06	7.86671e+06	7.39092e+06	1.02603e+06	642722	885805	126360	194608	0	4	7	7	5	0	0	0	0	0
P47757	4	4	270.09	Capzb	0.303105	0.0349833		P47757|CAPZB_MOUSE F-actin-capping protein subunit beta OS=Mus musculus GN=Capzb PE=1 SV=3	2.50048e+06	330065	2.46113e+06	3.26735e+06	3.35585e+06	3.08799e+06	757906	679934	1.101e+06	767031	345794	895774	153442	4.5301e+06	1.04457e+07	1.08803e+07	5.54685e+06	679934	676743	851482	220403	499526	0	3	4	5	5	2	0	1	0	0
Q6PGH2	5	5	259.73	Hn1l	0.302861	0.034159		Q6PGH2|HN1L_MOUSE Hematological and neurological expressed 1-like protein OS=Mus musculus GN=Hn1l PE=1 SV=1	5.83341e+06	1.07044e+06	8.06263e+06	7.49416e+06	7.43333e+06	5.10649e+06	1.76671e+06	1.74981e+06	2.03757e+06	2.18463e+06	1.29904e+06	1.5625e+06	497628	1.48405e+07	2.39588e+07	2.41003e+07	9.17262e+06	1.74981e+06	1.25242e+06	2.42517e+06	827986	871321	0	8	8	6	3	2	0	4	0	0
Q8C2K5	20	20	823.44	Rasal3	0.302213	0.0306799		Q8C2K5|RASL3_MOUSE RAS protein activator like-3 OS=Mus musculus GN=Rasal3 PE=1 SV=1	7.03393e+06	1.13787e+06	7.82371e+06	9.18446e+06	9.24129e+06	7.78232e+06	2.12575e+06	2.17198e+06	1.98886e+06	1.79649e+06	1.91388e+06	2.75753e+06	528976	1.44007e+07	2.93627e+07	2.9962e+07	1.39791e+07	2.17198e+06	1.22248e+06	1.99428e+06	1.21987e+06	1.53773e+06	0	9	14	15	12	2	2	1	0	0
Q61823	5	5	193.48	Pdcd4	0.301326	0.0490275		Q61823|PDCD4_MOUSE Programmed cell death protein 4 OS=Mus musculus GN=Pdcd4 PE=1 SV=1	3.60164e+06	540034	3.78855e+06	4.17467e+06	3.26916e+06	6.2358e+06	1.08527e+06	527470	498595	509499	1.59338e+06	2.2974e+06	251052	6.97342e+06	1.33464e+07	1.05992e+07	1.12012e+07	527470	306469	565595	1.01559e+06	1.28114e+06	0	3	3	3	4	0	0	0	0	0
Q8BS90	3	3	116.26	Bora	0.300997	0.0822214		Q8BS90|BORA_MOUSE Protein aurora borealis OS=Mus musculus GN=Bora PE=1 SV=1	676502	28338.2	766905	1.04188e+06	939765	605624	203625	43208.4	67898.3	50057.4	830432	26530.2	13173.9	1.41161e+06	3.33087e+06	3.04689e+06	1.08786e+06	43208.4	41734.6	55568.8	529301	14794.5	0	0	3	3	1	0	0	0	0	0
Q99J77	4	4	138.31	Nans	0.300966	0.0877829		Q99J77|SIAS_MOUSE Sialic acid synthase OS=Mus musculus GN=Nans PE=1 SV=1	1.13992e+06	468624	795851	1.42218e+06	649575	2.36336e+06	343077	119973	137154	83777.8	292066	1.08241e+06	217855	1.46489e+06	4.54672e+06	2.10604e+06	4.24523e+06	119973	84303.4	93001.9	186157	603604	0	1	2	1	3	0	0	0	0	0
Q6PDQ2	43	33	1731.38	Chd4	0.300933	0.0239144		Q6PDQ2|CHD4_MOUSE Chromodomain-helicase-DNA-binding protein 4 OS=Mus musculus GN=Chd4 PE=1 SV=1	2.85133e+07	8.39318e+06	4.44671e+07	3.25946e+07	2.96324e+07	2.74792e+07	8.58059e+06	4.98435e+06	6.35114e+06	1.03877e+07	6.45694e+06	1.47228e+07	3.90185e+06	8.18485e+07	1.04205e+08	9.60736e+07	4.936e+07	4.98435e+06	3.90382e+06	1.15315e+07	4.11553e+06	8.21012e+06	0	24	27	33	22	1	2	5	1	4
O88942	7	6	225.32	Nfatc1	0.299473	0.00765547		O88942|NFAC1_MOUSE Nuclear factor of activated T-cells, cytoplasmic 1 OS=Mus musculus GN=Nfatc1 PE=1 SV=1	679579	347974	774016	804782	941656	529467	203516	111476	137244	143730	500760	124367	161767	1.4247e+06	2.57288e+06	3.05303e+06	951064	111476	84359	159555	319175	69353	0	1	4	5	2	0	0	0	0	0
Q8K2K6	9	9	420.12	Agfg1	0.298022	0.0466308		Q8K2K6|AGFG1_MOUSE Arf-GAP domain and FG repeat-containing protein 1 OS=Mus musculus GN=Agfg1 PE=1 SV=2	1.03259e+07	885162	1.31239e+07	1.45659e+07	1.42459e+07	8.80871e+06	3.07735e+06	2.90226e+06	2.01102e+06	3.39687e+06	4.93447e+06	2.14215e+06	411496	2.41566e+07	4.65671e+07	4.61879e+07	1.58228e+07	2.90226e+06	1.2361e+06	3.77087e+06	3.14514e+06	1.19456e+06	0	5	9	5	4	0	0	1	0	0
Q8BMA5	9	9	250.73	Npat	0.297819	0.0355342		Q8BMA5|NPAT_MOUSE Protein NPAT OS=Mus musculus GN=Npat PE=1 SV=2	1.69164e+06	172700	1.81159e+06	2.42315e+06	2.03277e+06	2.01798e+06	503802	158767	583693	300641	380009	1.0959e+06	80285.1	3.33451e+06	7.74681e+06	6.59061e+06	3.62484e+06	158767	358775	333742	242210	611126	0	3	9	5	3	0	0	0	0	0
Q60611;Q8VI24	13	13	389.29	Satb1	0.295696	0.0260988		Q60611|SATB1_MOUSE DNA-binding protein SATB1 OS=Mus musculus GN=Satb1 PE=1 SV=2	6.94902e+06	1.33633e+06	6.9225e+06	9.68978e+06	8.39484e+06	8.40162e+06	2.0548e+06	1.13923e+06	1.9529e+06	3.85133e+06	1.95631e+06	1.37423e+06	621237	1.27419e+07	3.09782e+07	2.72176e+07	1.50915e+07	1.13923e+06	1.20038e+06	4.27537e+06	1.24691e+06	766333	0	6	10	9	9	0	0	0	0	0
P08775	6	6	230.1	Polr2a	0.295157	0.0446791		P08775|RPB1_MOUSE DNA-directed RNA polymerase II subunit RPB1 OS=Mus musculus GN=Polr2a PE=1 SV=3	545957	108680	520509	958186	555070	587338	161143	79723.1	177617	113614	197845	236917	50523.5	958078	3.06332e+06	1.79964e+06	1.05502e+06	79723.1	109175	126123	126103	132116	0	1	4	4	1	0	0	0	0	0
Q8CFE4	6	6	167.15	Scyl2	0.293911	0.0519686		Q8CFE4|SCYL2_MOUSE SCY1-like protein 2 OS=Mus musculus GN=Scyl2 PE=1 SV=1	1.00472e+06	180411	810058	1.55804e+06	1.58495e+06	890131	295297	205639	284281	347455	503971	135139	83869.9	1.49104e+06	4.98104e+06	5.1387e+06	1.59891e+06	205639	174737	385710	321221	75359.8	0	2	4	4	1	0	1	1	0	0
Q8BHK9	5	5	167.02	Ercc6l	0.293844	0.0587668		Q8BHK9|ERC6L_MOUSE DNA excision repair protein ERCC-6-like OS=Mus musculus GN=Ercc6l PE=1 SV=1	1.03286e+06	191205	696767	1.19005e+06	1.23549e+06	1.85081e+06	303500	251194	260309	393592	342279	270128	88888	1.28251e+06	3.80457e+06	4.00568e+06	3.32455e+06	251194	160003	436927	218162	150636	0	1	3	4	2	0	0	0	0	0
A2AJI0	3	3	63.53	Map7d1	0.292487	0.0924598		A2AJI0|MA7D1_MOUSE MAP7 domain-containing protein 1 OS=Mus musculus GN=Map7d1 PE=1 SV=1	173383	24854.3	249276	294664	119223	178896	50712.2	0	16797.5	2021.13	13139.2	221603	11554.3	458831	942038	386542	321345	0	10324.8	2243.66	8374.64	123576	0	1	2	1	0	0	0	0	0	0
Q60710	24	24	1191.01	Samhd1	0.291781	0.000654915		Q60710|SAMH1_MOUSE Deoxynucleoside triphosphate triphosphohydrolase SAMHD1 OS=Mus musculus GN=Samhd1 PE=1 SV=2	3.83856e+07	2.57832e+07	4.1995e+07	3.86861e+07	3.93148e+07	4.6149e+07	1.12002e+07	1.0786e+07	9.62475e+06	1.06001e+07	1.59639e+07	9.02636e+06	1.19862e+07	7.72982e+07	1.23679e+08	1.27466e+08	8.2896e+07	1.0786e+07	5.91599e+06	1.17672e+07	1.01751e+07	5.03352e+06	0	22	23	20	20	0	0	2	0	0
Q99K28	9	9	356.43	Arfgap2	0.289989	0.00364913		Q99K28|ARFG2_MOUSE ADP-ribosylation factor GTPase-activating protein 2 OS=Mus musculus GN=Arfgap2 PE=1 SV=1	2.17549e+06	1.23592e+06	2.63773e+06	2.33566e+06	2.80873e+06	1.85942e+06	630870	532866	789743	807817	257287	766636	574556	4.85515e+06	7.46711e+06	9.10643e+06	3.34002e+06	532866	485427	896759	163990	427512	0	4	6	5	4	0	0	0	0	0
Q9R0L6	5	5	180.85	Pcm1	0.288243	0.0631538		Q9R0L6|PCM1_MOUSE Pericentriolar material 1 protein OS=Mus musculus GN=Pcm1 PE=1 SV=2	537234	19117	767981	657942	851884	389247	154854	38735.3	36717.7	354393	187687	156737	8887.15	1.41359e+06	2.10344e+06	2.76197e+06	699192	38735.3	22569.1	393413	119628	87403.7	0	0	2	5	2	0	0	0	0	0
P26040	18	10	717.73	Ezr	0.284338	0.00406246		P26040|EZRI_MOUSE Ezrin OS=Mus musculus GN=Ezr PE=1 SV=3	8.62639e+06	5.17332e+06	9.58085e+06	1.16183e+07	6.36821e+06	1.03912e+07	2.45281e+06	1.42389e+06	5.29437e+06	1.61273e+06	1.86304e+06	2.07001e+06	2.40499e+06	1.7635e+07	3.71437e+07	2.06469e+07	1.86654e+07	1.42389e+06	3.25426e+06	1.79029e+06	1.18747e+06	1.15433e+06	0	8	11	8	8	1	0	1	0	0
Q9WVM1	4	4	91.65	Racgap1	0.282563	0.0191615		Q9WVM1|RGAP1_MOUSE Rac GTPase-activating protein 1 OS=Mus musculus GN=Racgap1 PE=1 SV=1	397160	135711	475795	514782	376066	483445	112223	56357.6	379321	3580.72	28851.7	93002.1	63089.6	875773	1.64576e+06	1.21928e+06	868397	56357.6	233155	3974.97	18389.5	51862.3	0	0	3	1	2	0	0	0	0	0
Q3UZ39;Q91WK0	21	20	984.56	Lrrfip1	0.282525	0.0241626		Q3UZ39|LRRF1_MOUSE Leucine-rich repeat flightless-interacting protein 1 OS=Mus musculus GN=Lrrfip1 PE=1 SV=2	2.25281e+07	5.52115e+06	2.24313e+07	2.38785e+07	2.72331e+07	3.35763e+07	6.36473e+06	6.22202e+06	5.77753e+06	6.76414e+06	3.5151e+06	9.54485e+06	2.56669e+06	4.12882e+07	7.63395e+07	8.82947e+07	6.0312e+07	6.22202e+06	3.55124e+06	7.50889e+06	2.24046e+06	5.32266e+06	0	14	18	20	17	0	0	0	0	0
P67871	2	2	55.29	Csnk2b	0.282407	0.0601925		P67871|CSK2B_MOUSE Casein kinase II subunit beta OS=Mus musculus GN=Csnk2b PE=1 SV=1	258711	481497	148078	251487	339528	72964.4	73061.8	81005.1	15803.3	197465	64890.8	6144.74	223840	272560	804002	1.10081e+06	131064	81005.1	9713.75	219206	41360.2	3426.59	0	1	1	1	1	0	0	0	0	0
P63242;Q8BGY2	6	6	535.23	Eif5a	0.282262	0.0357196		P63242|IF5A1_MOUSE Eukaryotic translation initiation factor 5A-1 OS=Mus musculus GN=Eif5a PE=1 SV=2	1.04004e+07	1.04112e+06	1.08941e+07	1.49006e+07	1.34088e+07	1.17573e+07	2.93564e+06	3.0511e+06	2.44168e+06	3.25073e+06	4.74557e+06	1.18912e+06	483999	2.00523e+07	4.76372e+07	4.34739e+07	2.11193e+07	3.0511e+06	1.50081e+06	3.60864e+06	3.02474e+06	663111	0	6	9	7	10	2	2	5	0	0
Q8BH58	5	5	271.62	Tiprl	0.282026	0.0201628		Q8BH58|TIPRL_MOUSE TIP41-like protein OS=Mus musculus GN=Tiprl PE=1 SV=1	1.11125e+07	3.75297e+06	1.16898e+07	1.39512e+07	9.63318e+06	1.65351e+07	3.134e+06	3.21655e+06	4.56226e+06	2.53162e+06	2.7914e+06	2.56818e+06	1.74469e+06	2.1517e+07	4.46019e+07	3.12326e+07	2.97014e+07	3.21655e+06	2.80426e+06	2.81035e+06	1.77919e+06	1.43214e+06	0	5	8	6	5	0	0	1	0	0
Q99LC5	10	9	225.51	Etfa	0.281318	0.0831768		Q99LC5|ETFA_MOUSE Electron transfer flavoprotein subunit alpha, mitochondrial OS=Mus musculus GN=Etfa PE=1 SV=2	1.96101e+06	247879	1.23936e+06	3.83111e+06	1.76747e+06	2.71923e+06	551668	347717	564767	664626	848634	332595	115235	2.28124e+06	1.2248e+07	5.73046e+06	4.88446e+06	347717	347142	737803	540903	185471	0	2	4	1	5	0	0	0	0	0
P15307	6	6	203.49	Rel	0.280965	0.039991		P15307|REL_MOUSE Proto-oncogene c-Rel OS=Mus musculus GN=Rel PE=1 SV=2	2.19978e+06	415476	2.25487e+06	2.36398e+06	2.1555e+06	3.80906e+06	618061	462673	301243	567902	513910	1.24458e+06	193148	4.15044e+06	7.55764e+06	6.98853e+06	6.84208e+06	462673	185163	630429	327556	694035	0	3	3	6	5	0	0	0	0	0
Q8C0D5	7	7	160.08	Efl1	0.280604	0.047		Q8C0D5|EFL1_MOUSE Elongation factor-like GTPase 1 OS=Mus musculus GN=Efl1 PE=1 SV=1	1.1549e+06	122663	1.10962e+06	1.28729e+06	1.91913e+06	1.33581e+06	324070	145891	120236	993824	342074	18323.8	57024	2.04243e+06	4.11547e+06	6.22216e+06	2.39947e+06	145891	73904.6	1.10325e+06	218031	10218.2	0	2	6	5	0	0	0	0	0	0
O88286	3	3	51	Wiz	0.280551	0.0642162		O88286|WIZ_MOUSE Protein Wiz OS=Mus musculus GN=Wiz PE=1 SV=2	224265	11505	248200	298391	172530	390697	62917.5	30993	79339.5	40095	163767	393.294	5348.47	456850	953955	559374	701796	30993	48767.2	44509.6	104382	219.319	0	0	3	1	0	0	0	0	0	0
Q61233;Q99K51;Q3V0K9	40	38	2221.06	Lcp1	0.279085	0.0239623		Q61233|PLSL_MOUSE Plastin-2 OS=Mus musculus GN=Lcp1 PE=1 SV=4	1.5921e+08	3.10765e+07	1.75314e+08	1.84464e+08	1.78528e+08	2.26666e+08	4.4433e+07	3.381e+07	3.87106e+07	4.17847e+07	7.86675e+07	2.91924e+07	1.44469e+07	3.22692e+08	5.8973e+08	5.78822e+08	4.07152e+08	3.381e+07	2.37941e+07	4.63853e+07	5.01411e+07	1.6279e+07	0	43	44	48	40	9	4	8	2	1
Q6A0A2	5	4	119.17	Larp4b	0.278934	0.0768336		Q6A0A2|LAR4B_MOUSE La-related protein 4B OS=Mus musculus GN=Larp4b PE=1 SV=2	612337	1695.62	941515	520624	531649	1.0662e+06	170802	348681	180747	176732	40577.4	107270	788.262	1.733e+06	1.66443e+06	1.72371e+06	1.91518e+06	348681	111099	196190	25863.2	59818.6	0	2	2	1	1	0	0	1	0	0
Q91WN1	2	2	59.06	Dnajc9	0.27859	0.0325599		Q91WN1|DNJC9_MOUSE DnaJ homolog subfamily C member 9 OS=Mus musculus GN=Dnajc9 PE=1 SV=2	628283	100339	619757	810008	671720	939593	175033	161454	183630	161655	274726	93701.8	46646	1.14076e+06	2.58959e+06	2.17784e+06	1.68776e+06	161454	112871	179454	175105	52252.5	0	0	2	2	2	0	0	0	0	0
Q8BFW7	9	9	267.79	Lpp	0.27794	0.0163357		Q8BFW7|LPP_MOUSE Lipoma-preferred partner homolog OS=Mus musculus GN=Lpp PE=1 SV=1	4.64334e+06	1.19843e+06	5.30344e+06	5.85921e+06	5.96343e+06	4.8922e+06	1.29057e+06	1.88192e+06	1.1083e+06	1.81289e+06	329754	1.31999e+06	557130	9.76179e+06	1.87319e+07	1.93346e+07	8.78769e+06	1.88192e+06	681232	2.01249e+06	210179	736088	0	6	6	10	2	3	0	1	0	0
P97868	14	14	450.49	Rbbp6	0.276527	0.00713242		P97868|RBBP6_MOUSE E3 ubiquitin-protein ligase RBBP6 OS=Mus musculus GN=Rbbp6 PE=1 SV=5	5.115e+06	2.1653e+06	6.34048e+06	5.66531e+06	5.46875e+06	5.93516e+06	1.41444e+06	937991	1.42891e+06	1.47427e+06	1.78572e+06	1.44529e+06	1.00661e+06	1.16706e+07	1.8112e+07	1.77307e+07	1.06611e+07	937991	878300	1.63659e+06	1.13818e+06	805962	0	6	7	13	5	0	0	0	0	0
Q64213	11	11	679.88	Sf1	0.27528	0.00687935		Q64213|SF01_MOUSE Splicing factor 1 OS=Mus musculus GN=Sf1 PE=1 SV=6	2.77084e+07	2.15288e+07	2.29659e+07	2.78999e+07	2.14823e+07	4.4665e+07	7.62756e+06	5.9089e+06	4.92569e+06	1.58101e+07	6.80173e+06	4.69138e+06	1.00084e+07	4.22723e+07	8.9196e+07	6.96498e+07	8.02303e+07	5.9089e+06	3.02764e+06	1.75509e+07	4.33529e+06	2.61613e+06	0	11	15	13	15	1	0	1	0	0
Q9JMA1	10	10	411.09	Usp14	0.275151	0.0401883		Q9JMA1|UBP14_MOUSE Ubiquitin carboxyl-terminal hydrolase 14 OS=Mus musculus GN=Usp14 PE=1 SV=3	6.66387e+06	2.1534e+06	5.67386e+06	8.4718e+06	5.23874e+06	1.17816e+07	1.83357e+06	1.93595e+06	2.2413e+06	1.08233e+06	1.5121e+06	2.39616e+06	1.00108e+06	1.04436e+07	2.70843e+07	1.6985e+07	2.11629e+07	1.93595e+06	1.37765e+06	1.2015e+06	963782	1.33621e+06	0	5	9	9	5	1	0	1	0	0
Q8R4X3	2	2	39.1	Rbm12	0.274858	0.0414823		Q8R4X3|RBM12_MOUSE RNA-binding protein 12 OS=Mus musculus GN=Rbm12 PE=1 SV=3	231125	30029.5	358779	302516	276031	188268	63526.6	34926	55723.6	84499.7	43766.9	98716.7	13960.2	660389	967143	894943	338180	34926	34251.3	93803.3	27896.2	55049.1	0	0	2	0	0	0	0	0	0	0
Q5U3K5	3	3	87.47	Rabl6	0.274775	0.0722333		Q5U3K5|RABL6_MOUSE Rab-like protein 6 OS=Mus musculus GN=Rabl6 PE=1 SV=2	332949	719163	301922	268074	229830	145755	91486	85731.6	157509	33136.9	99266	81786.4	334326	555734	857031	745153	261814	85731.6	96815.3	36785.4	63270.3	45607.9	0	1	3	2	1	0	0	0	0	0
Q91WJ8	8	6	193.1	Fubp1	0.272155	0.0458731		Q91WJ8|FUBP1_MOUSE Far upstream element-binding protein 1 OS=Mus musculus GN=Fubp1 PE=1 SV=1	1.02682e+06	12858.1	1.47118e+06	1.39308e+06	1.03278e+06	1.22419e+06	279453	405664	175931	436318	230587	148765	5977.52	2.70793e+06	4.45367e+06	3.34846e+06	2.19896e+06	405664	108138	484358	146971	82958.5	0	5	5	1	2	1	0	0	0	0
Q6NVE8	11	11	373.33	Wdr44	0.272044	0.0253409		Q6NVE8|WDR44_MOUSE WD repeat-containing protein 44 OS=Mus musculus GN=Wdr44 PE=1 SV=1	2.62875e+06	635140	2.08877e+06	3.69105e+06	3.21378e+06	3.51501e+06	715136	745892	503136	401528	1.45937e+06	465748	295266	3.8447e+06	1.18003e+07	1.04197e+07	6.31389e+06	745892	309260	445737	930177	259723	0	5	5	8	3	0	0	0	0	0
Q9JHJ0	4	3	174.19	Tmod3	0.271559	0.0485867		Q9JHJ0|TMOD3_MOUSE Tropomodulin-3 OS=Mus musculus GN=Tmod3 PE=1 SV=1	463005	5835.25	456587	578401	545101	729100	125733	43934.8	226613	188332	166063	3721.57	2712.71	840419	1.84915e+06	1.76732e+06	1.30966e+06	43934.8	139291	209068	105846	2075.32	0	2	1	2	3	0	0	0	0	0
Q9ESX5	4	4	139.97	Dkc1	0.271232	0.00877595		Q9ESX5|DKC1_MOUSE H/ACA ribonucleoprotein complex subunit 4 OS=Mus musculus GN=Dkc1 PE=1 SV=4	735403	265141	971303	722017	820729	897828	199465	141214	160063	78976.8	497219	119852	123259	1.78783e+06	2.30829e+06	2.66096e+06	1.61274e+06	141214	98385	87672.4	316918	66835.3	0	4	3	4	4	0	0	0	0	0
O70400	16	15	675.02	Pdlim1	0.271038	0.0251765		O70400|PDLI1_MOUSE PDZ and LIM domain protein 1 OS=Mus musculus GN=Pdlim1 PE=1 SV=4	3.78946e+07	6.09573e+06	4.1368e+07	4.5568e+07	4.29989e+07	5.34422e+07	1.02709e+07	1.04182e+07	6.32749e+06	8.87401e+06	2.04384e+07	5.29626e+06	2.8338e+06	7.61441e+07	1.45681e+08	1.39411e+08	9.59964e+07	1.04182e+07	3.88928e+06	9.85106e+06	1.3027e+07	2.95344e+06	0	13	17	13	17	3	0	2	0	0
P33215	8	8	273.4	Nedd1	0.270728	0.00684281		P33215|NEDD1_MOUSE Protein NEDD1 OS=Mus musculus GN=Nedd1 PE=1 SV=2	1.41978e+06	2.11789e+06	1.09533e+06	1.38819e+06	1.4872e+06	1.01026e+06	384373	155559	180726	292472	84544.7	1.20856e+06	984571	2.01613e+06	4.43805e+06	4.82178e+06	1.81469e+06	155559	111086	324674	53887.1	673951	0	2	5	7	3	0	0	0	0	0
Q9CWJ9	2	2	71.12	Atic	0.269857	0.0798247		Q9CWJ9|PUR9_MOUSE Bifunctional purine biosynthesis protein PURH OS=Mus musculus GN=Atic PE=1 SV=2	182260	6022.27	201733	156804	363463	183280	49184.2	130811	66421.8	31948	155.056	16584.9	2799.65	371320	501300	1.17841e+06	329219	130811	40827.1	35465.6	98.8296	9248.54	0	1	0	2	1	0	0	0	0	0
Q9EQ28	5	4	173.56	Pold3	0.269569	0.0431829		Q9EQ28|DPOD3_MOUSE DNA polymerase delta subunit 3 OS=Mus musculus GN=Pold3 PE=1 SV=2	1.97426e+06	200041	2.39793e+06	2.45109e+06	1.65049e+06	3.17177e+06	532201	429351	401703	1.21559e+06	108147	506216	92995.7	4.41376e+06	7.83613e+06	5.35118e+06	5.69735e+06	429351	246913	1.34943e+06	68930.8	282290	0	2	4	2	2	0	0	0	0	0
Q9JJT9	5	5	232.35	Phax	0.269412	0.017959		Q9JJT9|PHAX_MOUSE Phosphorylated adapter RNA export protein OS=Mus musculus GN=Phax PE=1 SV=1	2.8605e+06	720544	2.71165e+06	3.30167e+06	3.54846e+06	4.02016e+06	770651	266875	373565	1.80887e+06	1.00733e+06	396608	334969	4.99121e+06	1.05554e+07	1.15048e+07	7.22128e+06	266875	229617	2.00803e+06	642055	221167	0	1	3	5	4	0	0	0	0	0
P63017;P17156;P16627;P17879	17	16	857.39	Hspa8	0.268939	0.03598		P63017|HSP7C_MOUSE Heat shock cognate 71 kDa protein OS=Mus musculus GN=Hspa8 PE=1 SV=1	3.17737e+07	7.84621e+06	3.35913e+07	3.53075e+07	2.72918e+07	5.48317e+07	8.5452e+06	6.06855e+06	1.20175e+07	1.11741e+07	6.49245e+06	6.97343e+06	3.64757e+06	6.183e+07	1.12878e+08	8.8485e+07	9.84923e+07	6.06855e+06	7.38672e+06	1.24044e+07	4.13816e+06	3.88871e+06	0	12	20	19	20	3	4	3	0	1
Q99PQ1	2	2	53.16	Trim12a	0.268734	0.0849288		Q99PQ1|TR12A_MOUSE Tripartite motif-containing protein 12A OS=Mus musculus GN=Trim12a PE=2 SV=1	470475	13874.3	555165	500455	906098	376783	126432	32646.4	11289.6	490692	37960.2	59574.2	6449.95	1.02187e+06	1.59995e+06	2.93774e+06	676803	32646.4	6939.32	544718	24195.1	33221.3	0	1	2	2	2	0	0	0	0	0
Q69ZC8	3	3	83.84	Gpalpp1	0.265588	0.00645159		Q69ZC8|GPAM1_MOUSE GPALPP motifs-containing protein 1 OS=Mus musculus GN=Gpalpp1 PE=1 SV=2	442639	298070	422996	592188	614894	285045	117559	128695	156244	20677.7	5743.44	276436	138568	778589	1.89322e+06	1.9936e+06	512016	128695	96037.7	22954.4	3660.76	154154	0	0	3	2	0	0	0	0	0	0
Q9D8X2	3	3	68.56	Ccdc124	0.264838	0.0388542		Q9D8X2|CC124_MOUSE Coiled-coil domain-containing protein 124 OS=Mus musculus GN=Ccdc124 PE=1 SV=1	392564	62263.1	444035	372803	427816	655903	103966	94091.7	132641	83756.4	113300	96039.7	28945.1	817314	1.19185e+06	1.38706e+06	1.17818e+06	94091.7	81529.5	92978.2	72215.4	53556.2	0	1	0	0	1	0	0	0	1	0
Q922V4	4	4	108.56	Plrg1	0.262549	0.00520767		Q922V4|PLRG1_MOUSE Pleiotropic regulator 1 OS=Mus musculus GN=Plrg1 PE=1 SV=1	534029	309911	719206	701434	414430	525166	140209	98883.8	34388.5	59553.7	385692	122526	144072	1.32381e+06	2.24248e+06	1.34366e+06	943338	98883.8	21137.4	66110.7	245833	68326.2	0	2	4	2	0	0	0	0	0	0
Q8CIN4;O88643;Q61036	13	13	528.06	Pak2	0.262439	0.03295		Q8CIN4|PAK2_MOUSE Serine/threonine-protein kinase PAK 2 OS=Mus musculus GN=Pak2 PE=1 SV=1	2.6207e+07	4.01221e+06	3.02051e+07	3.00793e+07	2.55699e+07	4.11686e+07	6.87775e+06	5.07472e+06	6.33903e+06	9.72811e+06	9.04766e+06	4.19924e+06	1.86521e+06	5.55971e+07	9.61635e+07	8.29025e+07	7.39498e+07	5.07472e+06	3.89638e+06	1.07992e+07	5.7668e+06	2.34169e+06	0	17	13	15	14	0	0	0	0	0
Q4QY64	15	15	403.93	Atad5	0.259644	0.00830192		Q4QY64|ATAD5_MOUSE ATPase family AAA domain-containing protein 5 OS=Mus musculus GN=Atad5 PE=1 SV=1	2.87518e+06	1.12687e+06	3.36035e+06	3.5793e+06	2.63264e+06	3.67675e+06	746523	452346	632081	694803	1.38735e+06	566036	523864	6.18524e+06	1.1443e+07	8.53551e+06	6.60443e+06	452346	388517	771303	884271	315648	0	6	7	8	6	0	0	0	0	0
Q6A065;Q80U49	17	17	532.01	Cep170	0.25879	0.000126178		Q6A065|CE170_MOUSE Centrosomal protein of 170 kDa OS=Mus musculus GN=Cep170 PE=1 SV=2	2.63321e+06	1.91014e+06	2.76831e+06	3.06042e+06	2.95695e+06	2.47024e+06	681448	449349	471148	507253	530645	1.44885e+06	887993	5.0955e+06	9.78416e+06	9.58697e+06	4.43721e+06	449349	289598	563102	338223	807945	0	2	10	14	6	0	0	0	0	0
E9PVX6	109	108	4521.34	Mki67	0.258505	0.0142509		E9PVX6|KI67_MOUSE Proliferation marker protein Ki-67 OS=Mus musculus GN=Mki67 PE=1 SV=1	1.96965e+08	6.07833e+07	2.12855e+08	2.5492e+08	2.05429e+08	2.50839e+08	5.09166e+07	3.99629e+07	4.54256e+07	5.25785e+07	5.71313e+07	5.94848e+07	2.82571e+07	3.91793e+08	8.14977e+08	6.66041e+08	4.50574e+08	3.99629e+07	2.79215e+07	5.83675e+07	3.64144e+07	3.31715e+07	0	79	104	94	84	3	0	15	0	0
O70251	5	4	218.99	Eef1b	0.258021	0.151723		O70251|EF1B_MOUSE Elongation factor 1-beta OS=Mus musculus GN=Eef1b PE=1 SV=5	1.15316e+07	3.05655e+07	4.7951e+06	6.30021e+06	6.02939e+06	9.96785e+06	2.9754e+06	2.60291e+06	2.93887e+06	2.13637e+06	2.39434e+06	4.80452e+06	1.42094e+07	8.82612e+06	2.01417e+07	1.95484e+07	1.79049e+07	2.60291e+06	1.80642e+06	2.37159e+06	1.5261e+06	2.67922e+06	0	3	3	2	2	0	0	0	0	0
Q3T9E4	19	18	1138.39	Tgtp2	0.257533	0.0347691		Q3T9E4|TGTP2_MOUSE T-cell-specific guanine nucleotide triphosphate-binding protein 2 OS=Mus musculus GN=Tgtp2 PE=1 SV=2	9.57871e+07	7.49346e+06	9.94392e+07	1.31819e+08	1.23139e+08	1.17045e+08	2.46683e+07	3.04786e+07	2.46072e+07	2.75134e+07	1.97176e+07	2.10249e+07	3.48358e+06	1.83033e+08	4.21425e+08	3.99239e+08	2.10244e+08	3.04786e+07	1.51251e+07	3.05427e+07	1.25676e+07	1.17244e+07	0	18	21	25	20	7	2	8	4	2
Q8K212	2	2	50.33	Pacs1	0.256983	0.0158821		Q8K212|PACS1_MOUSE Phosphofurin acidic cluster sorting protein 1 OS=Mus musculus GN=Pacs1 PE=1 SV=2	204484	80596.7	204427	263700	213189	260505	52548.8	2809.84	13409.4	197270	4072.9	45182.4	37468	376280	843048	691199	467937	2809.84	8242.27	218989	2595.99	25195.8	0	1	2	2	0	0	0	0	0	0
Q08639	9	9	326.16	Tfdp1	0.256816	0.0020046		Q08639|TFDP1_MOUSE Transcription factor Dp-1 OS=Mus musculus GN=Tfdp1 PE=1 SV=1	2.63496e+06	3.23249e+06	2.03244e+06	2.56525e+06	2.191e+06	3.1536e+06	676699	145057	124660	461447	1.9633e+06	689031	1.50273e+06	3.74102e+06	8.20111e+06	7.10365e+06	5.66471e+06	145057	76624.1	512253	1.25137e+06	384236	0	3	8	5	4	0	0	0	0	0
Q9CS00	2	2	71.22	Cactin	0.256702	0.0338907		Q9CS00|CATIN_MOUSE Cactin OS=Mus musculus GN=Cactin PE=1 SV=2	203402	104850	275115	354548	170531	111966	52213.7	88248.9	42931	27373.4	35815.7	66699.5	48742.8	506391	1.13349e+06	552894	201121	88248.9	26388.1	30387.3	22828.3	37194.7	0	1	3	0	0	0	0	0	0	0
Q03147	2	2	43.28	Cdk7	0.256502	0.272042		Q03147|CDK7_MOUSE Cyclin-dependent kinase 7 OS=Mus musculus GN=Cdk7 PE=1 SV=2	63691.3	1465.91	202939	67166.3	33677.7	13207	16336.9	0	9875.57	545.031	56735.5	14528.6	681.476	373541	214730	109189	23723.3	0	6070.16	605.04	36162.1	8101.83	0	2	1	1	0	0	0	0	0	0
Q9CR16;Q99KR7	10	9	291.59	Ppid	0.256411	0.013712		Q9CR16|PPID_MOUSE Peptidyl-prolyl cis-trans isomerase D OS=Mus musculus GN=Ppid PE=1 SV=3	2.23677e+06	837357	2.14844e+06	2.36076e+06	2.41746e+06	3.41985e+06	573533	695238	774665	274364	335986	787411	389273	3.95454e+06	7.54734e+06	7.83786e+06	6.14296e+06	695238	476159	304572	214151	439097	0	3	5	6	4	0	0	0	0	0
Q922U1	15	15	613.5	Prpf3	0.254526	0.0160141		Q922U1|PRPF3_MOUSE U4/U6 small nuclear ribonucleoprotein Prp3 OS=Mus musculus GN=Prpf3 PE=1 SV=1	9.77515e+06	2.36747e+06	1.10953e+07	1.2129e+07	1.00847e+07	1.31993e+07	2.48803e+06	1.77653e+06	1.02256e+06	4.03473e+06	4.284e+06	1.32235e+06	1.1006e+06	2.04225e+07	3.87764e+07	3.26966e+07	2.37094e+07	1.77653e+06	628531	4.47896e+06	2.73054e+06	737403	0	12	15	15	12	0	0	0	0	0
P97825	3	3	251.22	Hn1	0.253794	0.108892		P97825|HN1_MOUSE Hematological and neurological expressed 1 protein OS=Mus musculus GN=Hn1 PE=1 SV=3	1.57488e+07	440889	1.05722e+07	1.81066e+07	1.42521e+07	3.53722e+07	3.99695e+06	3.03975e+06	3.17878e+06	4.84574e+06	7.65037e+06	1.27012e+06	204962	1.94599e+07	5.78868e+07	4.62078e+07	6.35379e+07	3.03975e+06	1.95388e+06	5.37926e+06	4.8762e+06	708277	0	5	7	9	7	2	1	3	0	0
Q8VDM6	6	6	188.89	Hnrnpul1	0.253557	0.0358583		Q8VDM6|HNRL1_MOUSE Heterogeneous nuclear ribonucleoprotein U-like protein 1 OS=Mus musculus GN=Hnrnpul1 PE=1 SV=1	1.55784e+06	147636	1.90607e+06	2.33537e+06	1.91018e+06	1.48994e+06	395001	464240	519662	462110	200164	328831	68633.3	3.50841e+06	7.46618e+06	6.19317e+06	2.67633e+06	464240	319417	512989	127580	183372	0	2	4	4	5	0	0	0	0	0
P98083	5	5	152.76	Shc1	0.252886	0.0496369		P98083|SHC1_MOUSE SHC-transforming protein 1 OS=Mus musculus GN=Shc1 PE=1 SV=3	565107	72055.9	684141	543232	503811	1.02229e+06	142907	93323.1	202603	141187	44571.6	232853	33497.5	1.25927e+06	1.73671e+06	1.63345e+06	1.83631e+06	93323.1	124533	156732	28409.1	129850	0	2	3	2	2	0	0	0	0	0
Q8CEE6	11	11	331.77	Pask	0.252162	0.0211064		Q8CEE6|PASK_MOUSE PAS domain-containing serine/threonine-protein kinase OS=Mus musculus GN=Pask PE=1 SV=3	1.26997e+06	554591	1.26245e+06	1.39896e+06	2.14014e+06	993728	320239	219974	376823	285598	274982	443819	257820	2.32373e+06	4.47246e+06	6.93872e+06	1.785e+06	219974	231620	317043	175268	247494	0	2	7	8	1	0	0	0	0	0
Q6A068	19	19	555.11	Cdc5l	0.252125	0.000235802		Q6A068|CDC5L_MOUSE Cell division cycle 5-like protein OS=Mus musculus GN=Cdc5l PE=1 SV=2	6.30295e+06	4.23685e+06	6.25277e+06	7.32048e+06	7.04544e+06	6.65919e+06	1.58913e+06	843946	2.21039e+06	890625	2.15412e+06	1.84658e+06	1.96964e+06	1.15092e+07	2.34035e+07	2.28426e+07	1.19617e+07	843946	1.35865e+06	988684	1.37299e+06	1.02974e+06	0	11	9	8	10	0	0	0	0	0
Q60591;Q8K120	19	17	757.06	Nfatc2	0.249755	0.0281192		Q60591|NFAC2_MOUSE Nuclear factor of activated T-cells, cytoplasmic 2 OS=Mus musculus GN=Nfatc2 PE=1 SV=3	7.33701e+06	941185	7.93227e+06	1.05826e+07	8.50866e+06	8.7203e+06	1.83246e+06	3.04773e+06	1.70149e+06	1.66686e+06	1.2339e+06	1.5123e+06	437541	1.46006e+07	3.38327e+07	2.75867e+07	1.5664e+07	3.04773e+06	1.04585e+06	1.85039e+06	786465	843327	0	12	16	10	7	1	0	2	0	0
Q5D1E7;Q5DTV4	6	6	174.72	Zc3h12a	0.249747	0.0214985		Q5D1E7|ZC12A_MOUSE Endoribonuclease ZC3H12A OS=Mus musculus GN=Zc3h12a PE=1 SV=2	1.40815e+06	512266	1.73061e+06	1.89934e+06	930371	1.96818e+06	351682	453543	379037	373500	243638	308693	238144	3.18545e+06	6.07218e+06	3.01644e+06	3.53538e+06	453543	232981	414624	155290	172141	0	4	3	3	4	1	0	0	0	0
P35601	10	10	397.09	Rfc1	0.248735	0.0180634		P35601|RFC1_MOUSE Replication factor C subunit 1 OS=Mus musculus GN=Rfc1 PE=1 SV=2	1.74559e+06	545401	2.42518e+06	2.16098e+06	2.17281e+06	1.42358e+06	434189	444217	468794	317943	341654	598338	253547	4.46391e+06	6.90863e+06	7.04465e+06	2.55713e+06	444217	288151	352950	217764	333661	0	4	10	7	3	0	0	0	0	0
Q8BTM8;Q80X90	41	37	1516.96	Flna	0.248241	0.000454134		Q8BTM8|FLNA_MOUSE Filamin-A OS=Mus musculus GN=Flna PE=1 SV=5	1.52177e+07	1.20285e+07	1.52041e+07	1.8156e+07	1.74547e+07	1.32452e+07	3.77766e+06	3.58365e+06	4.26537e+06	3.17031e+06	4.42755e+06	3.44143e+06	5.59185e+06	2.79855e+07	5.80448e+07	5.65914e+07	2.3792e+07	3.58365e+06	2.62177e+06	3.51937e+06	2.82203e+06	1.9191e+06	0	21	33	30	13	0	0	1	0	0
Q9D902	5	5	106.82	Gtf2e2	0.24824	0.000601986		Q9D902|T2EB_MOUSE General transcription factor IIE subunit 2 OS=Mus musculus GN=Gtf2e2 PE=1 SV=2	514037	670315	351899	517582	481409	548979	127604	160697	164692	61833	178249	72551.1	311618	647724	1.65471e+06	1.56082e+06	986114	160697	101231	68640.9	113612	40457.9	0	0	3	2	1	0	0	0	0	0
Q9ESZ8	8	8	214.69	Gtf2i	0.245131	0.039566		Q9ESZ8|GTF2I_MOUSE General transcription factor II-I OS=Mus musculus GN=Gtf2i PE=1 SV=3	2.68531e+06	223728	2.82444e+06	2.76029e+06	3.21345e+06	4.40466e+06	658254	159637	976091	657939	916880	580724	104007	5.19881e+06	8.82463e+06	1.04186e+07	7.91195e+06	159637	599968	730380	584402	323839	0	4	7	4	3	0	0	0	0	0
Q8VCH8	3	3	95.99	Ubxn4	0.243869	8.50916e-05		Q8VCH8|UBXN4_MOUSE UBX domain-containing protein 4 OS=Mus musculus GN=Ubxn4 PE=1 SV=1	585080	453549	613234	622016	523504	713096	142683	209410	235172	174546	24261.9	70024.4	210847	1.12875e+06	1.98858e+06	1.6973e+06	1.28091e+06	209410	144552	193764	15464.1	39048.9	0	2	3	3	1	0	0	0	0	0
Q9ESU6;Q8K2F0;Q91Y44	21	21	728.41	Brd4	0.243524	0.0225273		Q9ESU6|BRD4_MOUSE Bromodomain-containing protein 4 OS=Mus musculus GN=Brd4 PE=1 SV=2	1.38634e+07	1.97082e+06	1.53324e+07	1.83549e+07	1.64884e+07	1.71704e+07	3.37606e+06	1.96443e+06	3.21005e+06	3.45936e+06	6.77577e+06	1.4707e+06	916201	2.82217e+07	5.86805e+07	5.34586e+07	3.08426e+07	1.96443e+06	1.9731e+06	3.84024e+06	4.31875e+06	820130	0	11	18	19	14	0	0	0	0	0
Q6PR54	37	37	1474.52	Rif1	0.243518	0.0143361		Q6PR54|RIF1_MOUSE Telomere-associated protein RIF1 OS=Mus musculus GN=Rif1 PE=1 SV=2	1.21693e+07	3.36539e+06	1.26558e+07	1.40763e+07	1.60023e+07	1.47466e+07	2.96344e+06	1.67972e+06	2.54993e+06	3.59399e+06	3.8967e+06	3.09689e+06	1.56451e+06	2.32949e+07	4.50019e+07	5.18824e+07	2.64889e+07	1.67972e+06	1.56735e+06	3.9897e+06	2.48368e+06	1.72697e+06	0	18	30	32	19	0	0	0	0	0
Q64152	5	4	181.68	Btf3	0.243406	0.0859093		Q64152|BTF3_MOUSE Transcription factor BTF3 OS=Mus musculus GN=Btf3 PE=1 SV=3	2.54802e+06	1.05574e+06	1.08882e+06	3.0529e+06	1.90835e+06	5.63428e+06	620203	356327	478969	201689	1.19707e+06	866953	490796	2.00414e+06	9.7601e+06	6.18723e+06	1.01207e+07	356327	294405	223896	762992	483454	0	1	4	5	3	0	0	0	0	0
P26039;Q71LX4	97	96	5080.21	Tln1	0.241838	0.00295019		P26039|TLN1_MOUSE Talin-1 OS=Mus musculus GN=Tln1 PE=1 SV=2	1.8479e+08	2.70568e+08	1.52103e+08	1.55889e+08	1.66356e+08	1.79033e+08	4.46892e+07	3.79122e+07	4.31359e+07	5.1101e+07	4.5306e+07	4.59911e+07	1.25782e+08	2.79969e+08	4.98375e+08	5.39356e+08	3.21591e+08	3.79122e+07	2.65141e+07	5.67273e+07	2.88771e+07	2.56468e+07	0	79	95	114	79	13	2	12	2	1
Q8K3J5	4	4	135.46	Znf131	0.241771	0.0156227		Q8K3J5|ZN131_MOUSE Zinc finger protein 131 OS=Mus musculus GN=Znf131 PE=1 SV=1	320757	234885	414899	394497	351515	207991	77549.9	330217	48179.5	2146.71	4330.01	2876.5	109194	763686	1.2612e+06	1.13968e+06	373608	330217	29614.2	2383.07	2759.86	1604.07	0	3	3	1	1	0	0	0	0	0
A2APB8	19	19	718.34	Tpx2	0.241531	0.0310501		A2APB8|TPX2_MOUSE Targeting protein for Xklp2 OS=Mus musculus GN=Tpx2 PE=1 SV=1	1.94384e+07	1.87841e+06	2.14055e+07	2.70243e+07	1.96549e+07	2.72287e+07	4.69496e+06	2.89022e+06	6.07469e+06	3.53594e+06	1.77791e+06	9.19604e+06	873240	3.94001e+07	8.63967e+07	6.37249e+07	4.891e+07	2.89022e+06	3.7339e+06	3.92526e+06	1.1332e+06	5.12814e+06	0	11	23	19	15	0	0	0	0	0
P26369	4	4	89.95	U2af2	0.241395	0.0398585		P26369|U2AF2_MOUSE Splicing factor U2AF 65 kDa subunit OS=Mus musculus GN=U2af2 PE=1 SV=3	806852	108373	980602	1.2498e+06	603975	1.09151e+06	194770	209096	244708	187272	128035	204740	50380.7	1.80495e+06	3.9956e+06	1.9582e+06	1.96065e+06	209096	150413	207891	81607.3	114173	0	2	2	1	1	0	0	0	0	0
Q8R001	6	6	271.03	Mapre2	0.240602	0.0366147		Q8R001|MARE2_MOUSE Microtubule-associated protein RP/EB family member 2 OS=Mus musculus GN=Mapre2 PE=1 SV=1	4.25741e+06	182072	4.22209e+06	5.54422e+06	5.44208e+06	5.89658e+06	1.02434e+06	1.44412e+06	1.12577e+06	1.34505e+06	533864	672905	84642.3	7.7714e+06	1.77249e+07	1.76442e+07	1.05918e+07	1.44412e+06	691973	1.49314e+06	340275	375243	0	3	4	4	3	0	0	1	0	0
Q6ZPY7	9	8	270.21	Kdm3b	0.237549	0.00455179		Q6ZPY7|KDM3B_MOUSE Lysine-specific demethylase 3B OS=Mus musculus GN=Kdm3b PE=1 SV=2	863102	356628	952411	1.02995e+06	1.11391e+06	862614	205029	189058	73991.5	132180	489758	140155	165790	1.75306e+06	3.29273e+06	3.6115e+06	1.54948e+06	189058	45479.9	146734	312162	78157.1	0	1	5	6	3	0	0	0	0	0
Q9D8Y0;Q9D4J1	9	9	316.46	Efhd2	0.23737	0.0322836		Q9D8Y0|EFHD2_MOUSE EF-hand domain-containing protein D2 OS=Mus musculus GN=Efhd2 PE=1 SV=1	1.59131e+07	891795	2.06914e+07	2.1035e+07	1.91656e+07	1.77815e+07	3.77729e+06	3.4834e+06	4.60954e+06	5.06287e+06	1.91556e+06	3.81506e+06	414580	3.80858e+07	6.72488e+07	6.21384e+07	3.19404e+07	3.4834e+06	2.83332e+06	5.6203e+06	1.22094e+06	2.12746e+06	0	8	11	7	6	1	1	3	0	1
Q9ERZ0	2	2	50.29	Hemgn	0.235702	0.101404		Q9ERZ0|HEMGN_MOUSE Hemogen OS=Mus musculus GN=Hemgn PE=1 SV=1	132406	104438	307442	151566	51782.9	46802.1	31208.4	47810.7	28361.4	1623.65	5212.88	73033.2	48551.4	565895	484555	167890	84069	47810.7	17432.7	1802.42	3322.59	40726.8	0	2	1	0	0	0	0	0	0	0
P35700	5	3	98.96	Prdx1	0.235122	0.120387		P35700|PRDX1_MOUSE Peroxiredoxin-1 OS=Mus musculus GN=Prdx1 PE=1 SV=1	879492	176492	1.73599e+06	762847	1.6007e+06	121425	206788	191743	251353	135435	267918	187492	82048.1	3.19536e+06	2.43882e+06	5.18978e+06	218112	191743	154498	150347	170766	104554	0	1	1	1	0	0	0	0	0	0
Q8BN78	9	8	343.13	Zbtb33	0.234322	0.0142519		Q8BN78|KAISO_MOUSE Transcriptional regulator Kaiso OS=Mus musculus GN=Zbtb33 PE=1 SV=1	2.42743e+06	994292	1.67899e+06	2.77488e+06	3.12074e+06	3.56826e+06	568800	320859	348658	286479	1.16416e+06	723844	462229	3.09045e+06	8.87127e+06	1.0118e+07	6.40954e+06	320859	214308	318021	742014	403649	0	3	8	7	6	0	0	0	0	0
Q9JLQ0	9	9	290.69	Cd2ap	0.234188	0.0402019		Q9JLQ0|CD2AP_MOUSE CD2-associated protein OS=Mus musculus GN=Cd2ap PE=1 SV=3	2.93968e+06	252396	2.63801e+06	4.86079e+06	3.34274e+06	3.60448e+06	688439	1.08705e+06	872117	862381	347390	273257	117335	4.85566e+06	1.55399e+07	1.08378e+07	6.47462e+06	1.08705e+06	536059	957331	221420	152381	0	6	6	4	4	0	0	1	0	0
P60122	19	19	893.84	Ruvbl1	0.233413	0.0329689		P60122|RUVB1_MOUSE RuvB-like 1 OS=Mus musculus GN=Ruvbl1 PE=1 SV=1	4.50696e+07	4.80464e+06	4.3791e+07	5.34292e+07	5.41426e+07	6.91805e+07	1.05198e+07	1.02539e+07	1.0592e+07	1.47665e+07	9.04779e+06	7.93896e+06	2.23359e+06	8.0604e+07	1.70813e+08	1.75541e+08	1.24267e+08	1.02539e+07	6.51052e+06	1.63923e+07	5.76689e+06	4.42713e+06	0	14	22	21	20	0	0	4	0	0
Q8BVE8	7	6	148.54	Whsc1	0.232422	0.0443428		Q8BVE8|NSD2_MOUSE Histone-lysine N-methyltransferase NSD2 OS=Mus musculus GN=Whsc1 PE=1 SV=2	549984	146256	336757	679427	579190	1.00829e+06	127828	112008	102349	255536	98568.3	70679	67991.8	619853	2.17212e+06	1.87784e+06	1.81116e+06	112008	62910.3	283671	62825.5	39413.9	0	1	2	5	3	0	0	0	0	0
Q9D168	5	5	180.5	Ints12	0.232229	0.0556797		Q9D168|INT12_MOUSE Integrator complex subunit 12 OS=Mus musculus GN=Ints12 PE=1 SV=1	1.49362e+06	116148	1.22783e+06	1.74017e+06	1.56734e+06	2.81661e+06	346862	22207.1	590117	93201.9	739278	289507	53995.3	2.26001e+06	5.56331e+06	5.08162e+06	5.05938e+06	22207.1	362724	103464	471201	161443	0	0	2	3	5	0	0	0	0	0
Q9WU62	2	2	45.07	Incenp	0.232018	0.483345		Q9WU62|INCE_MOUSE Inner centromere protein OS=Mus musculus GN=Incenp PE=1 SV=2	1.30052e+07	6.47254e+07	89516.3	5299.59	6718.91	199035	3.01743e+06	2.87708e+06	2.97566e+06	1.29758e+06	2.28633e+06	5.65052e+06	3.00897e+07	164769	16942.8	21784	357520	2.87708e+06	1.82903e+06	1.44045e+06	1.45726e+06	3.151e+06	0	0	0	0	1	0	0	0	0	0
P27546	21	20	830.37	Map4	0.231938	0.0163527		P27546|MAP4_MOUSE Microtubule-associated protein 4 OS=Mus musculus GN=Map4 PE=1 SV=3	2.00199e+07	5.45971e+06	2.05677e+07	2.50301e+07	2.80307e+07	2.10111e+07	4.64336e+06	4.76547e+06	5.25428e+06	5.68386e+06	3.26317e+06	4.25002e+06	2.53813e+06	3.7858e+07	8.00212e+07	9.08807e+07	3.77416e+07	4.76547e+06	3.22962e+06	6.30967e+06	2.07988e+06	2.37001e+06	0	14	19	22	16	1	0	2	0	0
Q6DFW4	2	2	62.74	Nop58	0.231719	0.0770363		Q6DFW4|NOP58_MOUSE Nucleolar protein 58 OS=Mus musculus GN=Nop58 PE=1 SV=1	71535.7	14440.4	117173	51571.2	38949.2	135545	16576.1	5407.27	9473.53	21978.5	6565.83	39455.6	6713.1	215675	164873	126280	243474	5407.27	5823.04	24398.4	4184.93	22002.3	0	2	0	1	1	0	0	0	0	0
Q80W00	11	11	352.8	Ppp1r10	0.231276	0.00168567		Q80W00|PP1RA_MOUSE Serine/threonine-protein phosphatase 1 regulatory subunit 10 OS=Mus musculus GN=Ppp1r10 PE=1 SV=1	8.29304e+06	5.07005e+06	8.14279e+06	9.8721e+06	7.90069e+06	1.04795e+07	1.91798e+06	1.22218e+06	2.35996e+06	1.9376e+06	1.40967e+06	2.66048e+06	2.35698e+06	1.49881e+07	3.15611e+07	2.56155e+07	1.88241e+07	1.22218e+06	1.45059e+06	2.15093e+06	898496	1.48361e+06	0	4	10	6	7	0	0	0	0	0
P40142	9	9	341.79	Tkt	0.231159	7.00383e-06		P40142|TKT_MOUSE Transketolase OS=Mus musculus GN=Tkt PE=1 SV=1	5.93519e+06	6.77419e+06	5.81966e+06	5.13903e+06	5.35706e+06	6.58603e+06	1.37197e+06	1.81669e+06	1.09965e+06	947390	969929	2.0262e+06	3.14921e+06	1.0712e+07	1.64294e+07	1.73686e+07	1.18303e+07	1.81669e+06	675918	1.0517e+06	618214	1.1299e+06	0	7	6	7	8	0	0	0	0	0
Q7TSI3	6	6	171.62	Ppp6r1	0.231089	0.0458524		Q7TSI3|PP6R1_MOUSE Serine/threonine-protein phosphatase 6 regulatory subunit 1 OS=Mus musculus GN=Ppp6r1 PE=1 SV=1	1.58921e+06	62764.7	1.67408e+06	1.66376e+06	2.72854e+06	1.81691e+06	367250	217791	310857	474802	557073	275725	29178.2	3.0814e+06	5.31902e+06	8.84645e+06	3.26366e+06	217791	191073	527079	355068	153757	0	1	5	5	1	0	0	0	0	0
Q9QXD8	13	13	578.26	Limd1	0.230838	0.0186872		Q9QXD8|LIMD1_MOUSE LIM domain-containing protein 1 OS=Mus musculus GN=Limd1 PE=1 SV=2	7.26804e+06	3.17307e+06	5.91892e+06	7.77589e+06	7.27996e+06	1.21924e+07	1.67774e+06	1.69474e+06	1.92611e+06	1.1979e+06	1.83355e+06	1.73641e+06	1.47511e+06	1.08947e+07	2.48595e+07	2.3603e+07	2.19008e+07	1.69474e+06	1.18391e+06	1.32979e+06	1.16867e+06	968302	0	9	12	11	11	2	0	2	0	0
Q9Z1D1	6	6	296.35	Eif3g	0.230676	0.0105741		Q9Z1D1|EIF3G_MOUSE Eukaryotic translation initiation factor 3 subunit G OS=Mus musculus GN=Eif3g PE=1 SV=2	6.03633e+06	1.78726e+06	7.32304e+06	6.42241e+06	7.25424e+06	7.3947e+06	1.39244e+06	2.47533e+06	1.53732e+06	964945	869085	1.11551e+06	830869	1.34792e+07	2.05324e+07	2.35196e+07	1.32829e+07	2.47533e+06	944935	1.07119e+06	553938	622062	0	6	6	3	4	1	0	1	0	0
P42225	31	30	1974.48	Stat1	0.23022	0.0279087		P42225|STAT1_MOUSE Signal transducer and activator of transcription 1 OS=Mus musculus GN=Stat1 PE=1 SV=1	3.3194e+08	4.63597e+07	3.26224e+08	3.87077e+08	5.00556e+08	3.99484e+08	7.64194e+07	7.94725e+07	5.9993e+07	1.25877e+08	6.71439e+07	4.96102e+07	2.15518e+07	6.00466e+08	1.23748e+09	1.6229e+09	7.17581e+08	7.94725e+07	3.68755e+07	1.39737e+08	4.27962e+07	2.7665e+07	0	45	67	68	48	13	4	19	3	5
Q9ERB0	8	8	274.52	Snap29	0.229966	0.0274414		Q9ERB0|SNP29_MOUSE Synaptosomal-associated protein 29 OS=Mus musculus GN=Snap29 PE=1 SV=1	4.80741e+06	498502	6.28442e+06	6.12623e+06	6.02861e+06	5.09928e+06	1.10554e+06	924473	772832	1.12783e+06	1.4467e+06	1.25587e+06	231745	1.15674e+07	1.95855e+07	1.95459e+07	9.15966e+06	924473	475032	1.25201e+06	922100	700329	0	4	7	5	5	0	0	0	0	0
Q6PIU9	13	12	659.81		0.229616	0.0219997		Q6PIU9|YJ005_MOUSE Uncharacterized protein FLJ45252 homolog OS=Mus musculus PE=1 SV=2	1.15018e+07	1.91267e+06	1.22215e+07	1.59751e+07	1.44274e+07	1.29725e+07	2.641e+06	2.82701e+06	2.04378e+06	3.1486e+06	4.01889e+06	1.1667e+06	889167	2.24955e+07	5.10722e+07	4.67762e+07	2.33021e+07	2.82701e+06	1.25624e+06	3.49527e+06	2.56156e+06	650607	0	8	13	12	9	1	0	1	0	0
Q61191	27	27	1163.48	Hcfc1	0.229342	0.0291601		Q61191|HCFC1_MOUSE Host cell factor 1 OS=Mus musculus GN=Hcfc1 PE=1 SV=2	4.27823e+07	3.44003e+06	4.60208e+07	5.75512e+07	5.78357e+07	4.9064e+07	9.81179e+06	7.18374e+06	6.52269e+06	1.21931e+07	1.78043e+07	5.35519e+06	1.59921e+06	8.47084e+07	1.83991e+08	1.87514e+08	8.8132e+07	7.18374e+06	4.00926e+06	1.35356e+07	1.13481e+07	2.9863e+06	0	18	33	33	18	0	0	1	0	0
Q61699	14	14	490.57	Hsph1	0.229115	0.00255136		Q61699|HS105_MOUSE Heat shock protein 105 kDa OS=Mus musculus GN=Hsph1 PE=1 SV=2	5.74588e+06	3.49181e+06	5.1959e+06	6.14587e+06	6.29908e+06	7.59673e+06	1.31646e+06	1.08542e+06	1.41589e+06	1.06353e+06	1.62881e+06	1.38867e+06	1.62328e+06	9.56385e+06	1.96483e+07	2.04228e+07	1.36458e+07	1.08542e+06	870300	1.18063e+06	1.03817e+06	774387	0	5	7	7	5	0	0	0	0	0
P57776	13	12	638.1	Eef1d	0.228971	0.0186286		P57776|EF1D_MOUSE Elongation factor 1-delta OS=Mus musculus GN=Eef1d PE=1 SV=3	1.81241e+07	3.9059e+06	1.77387e+07	2.07584e+07	2.16675e+07	2.65498e+07	4.14989e+06	8.52545e+06	4.3294e+06	4.81443e+06	1.25704e+06	1.82314e+06	1.81579e+06	3.26508e+07	6.63646e+07	7.02501e+07	4.76905e+07	8.52545e+06	2.66113e+06	5.34451e+06	801212	1.01667e+06	0	10	8	12	10	1	1	3	0	2
Q9CPW7	3	3	88.98	Zmat2	0.228943	0.0227669		Q9CPW7|ZMAT2_MOUSE Zinc finger matrin-type protein 2 OS=Mus musculus GN=Zmat2 PE=2 SV=1	1.24507e+06	409316	861800	2.00819e+06	1.6071e+06	1.33892e+06	285049	75452.1	107076	113615	253362	875741	190284	1.58628e+06	6.42016e+06	5.21052e+06	2.40506e+06	75452.1	65815.9	126124	161488	488354	0	2	3	3	0	0	0	0	0	0
Q8CH18	5	5	173.53	Ccar1	0.228633	0.0135039		Q8CH18|CCAR1_MOUSE Cell division cycle and apoptosis regulator protein 1 OS=Mus musculus GN=Ccar1 PE=1 SV=1	734258	172625	973066	905361	739851	880386	167875	74436.5	471966	68126.6	53581.8	171265	80250.3	1.79108e+06	2.89444e+06	2.39874e+06	1.58141e+06	74436.5	290101	75627.4	34152	95505.3	0	0	3	2	2	0	0	0	0	0
Q6PGB6	4	4	139.14	Naa50	0.22862	0.0329387		Q6PGB6|NAA50_MOUSE N-alpha-acetyltransferase 50 OS=Mus musculus GN=Naa50 PE=1 SV=1	636132	237845	488567	755351	535253	1.16365e+06	145433	94158.7	256855	149330	116707	110113	110570	899283	2.41485e+06	1.73539e+06	2.09022e+06	94158.7	157880	165771	74386.7	61404.2	0	2	3	4	2	0	0	0	0	0
Q9D8W5	2	2	74.81	Psmd12	0.228482	0.0815052		Q9D8W5|PSD12_MOUSE 26S proteasome non-ATPase regulatory subunit 12 OS=Mus musculus GN=Psmd12 PE=1 SV=4	152886	335559	93195.7	88009	192555	55111	34931.7	58103.5	32556.5	21410.2	57690	4898.56	155996	171541	281364	624299	98994.1	58103.5	20011.3	23767.5	36770.5	2731.66	0	1	1	2	1	0	0	0	0	0
Q61937	7	7	574.12	Npm1	0.228189	0.0306067		Q61937|NPM_MOUSE Nucleophosmin OS=Mus musculus GN=Npm1 PE=1 SV=1	3.17078e+07	8.17847e+06	2.76676e+07	3.25181e+07	3.52593e+07	5.49154e+07	7.23537e+06	6.79929e+06	7.22196e+06	9.17971e+06	5.57957e+06	7.39634e+06	3.80203e+06	5.09265e+07	1.0396e+08	1.14317e+08	9.86427e+07	6.79929e+06	4.43908e+06	1.01904e+07	3.55631e+06	4.12454e+06	1	8	9	9	10	4	2	2	3	3
Q99NB9	36	36	1525.85	Sf3b1	0.227043	0.0170687		Q99NB9|SF3B1_MOUSE Splicing factor 3B subunit 1 OS=Mus musculus GN=Sf3b1 PE=1 SV=1	3.49545e+07	7.52905e+06	4.06504e+07	4.33413e+07	3.92191e+07	4.40327e+07	7.93617e+06	5.97412e+06	9.16216e+06	7.09249e+06	7.8223e+06	9.6298e+06	3.50012e+06	7.48232e+07	1.38562e+08	1.27156e+08	7.90945e+07	5.97412e+06	5.63165e+06	7.87339e+06	4.98578e+06	5.37003e+06	0	24	36	40	32	0	0	0	0	0
Q9ERS5	2	2	61.07	Plekha2	0.225191	0.0198779		Q9ERS5|PKHA2_MOUSE Pleckstrin homology domain-containing family A member 2 OS=Mus musculus GN=Plekha2 PE=1 SV=1	299486	78250.7	434780	418689	280397	285312	67441.6	32279	25819.1	37311.4	239812	1986.77	36377.4	800279	1.33855e+06	909100	512497	32279	15870.1	41419.5	152851	1107.91	0	1	2	1	0	0	0	0	0	0
E9Q1P8	9	7	301.49	Irf2bp2	0.224984	0.0020294		E9Q1P8|I2BP2_MOUSE Interferon regulatory factor 2-binding protein 2 OS=Mus musculus GN=Irf2bp2 PE=1 SV=1	3.06931e+06	3.27117e+06	1.54018e+06	3.60791e+06	3.37634e+06	3.55095e+06	690544	368282	435299	184038	2.1218e+06	343303	1.52071e+06	2.83494e+06	1.15345e+07	1.09467e+07	6.37845e+06	368282	267563	204301	1.35239e+06	191442	0	2	5	4	6	0	0	0	0	0
Q3U7R1	17	17	605.73	Esyt1	0.224108	0.0526003		Q3U7R1|ESYT1_MOUSE Extended synaptotagmin-1 OS=Mus musculus GN=Esyt1 PE=1 SV=2	4.02122e+06	685721	5.41543e+06	7.32809e+06	4.23876e+06	2.43808e+06	901187	682324	871647	1.68897e+06	735764	527229	318780	9.96794e+06	2.34279e+07	1.37429e+07	4.37943e+06	682324	535770	1.87493e+06	468962	294007	0	11	14	11	7	0	0	0	0	0
Q9D1P4	4	4	132.7	Chordc1	0.223703	0.00471587		Q9D1P4|CHRD1_MOUSE Cysteine and histidine-rich domain-containing protein 1 OS=Mus musculus GN=Chordc1 PE=1 SV=1	2.82073e+06	2.20412e+06	3.5924e+06	1.68553e+06	2.91923e+06	3.70237e+06	631006	651198	779728	541142	646623	536341	1.02466e+06	6.61237e+06	5.38864e+06	9.46468e+06	6.65044e+06	651198	479271	600723	412145	299089	0	2	1	1	3	0	0	0	0	0
Q9CZ44	7	7	380.11	Nsfl1c	0.222918	0.0370618		Q9CZ44|NSF1C_MOUSE NSFL1 cofactor p47 OS=Mus musculus GN=Nsfl1c PE=1 SV=1	3.87085e+06	199502	4.57151e+06	4.56368e+06	3.79169e+06	6.22786e+06	862881	805161	348364	1.99507e+06	394301	771511	92744.8	8.41456e+06	1.45901e+07	1.22934e+07	1.11869e+07	805161	214127	2.21473e+06	251320	430230	0	4	5	6	7	1	0	1	0	0
Q91YE7	6	5	187	Rbm5	0.222696	0.037735		Q91YE7|RBM5_MOUSE RNA-binding protein 5 OS=Mus musculus GN=Rbm5 PE=1 SV=1	792829	19495	1.19044e+06	950009	791099	1.0131e+06	176560	128107	70289.6	281926	207949	194528	9062.87	2.19119e+06	3.03717e+06	2.56489e+06	1.8198e+06	128107	43204.5	312966	132543	108478	0	5	3	1	0	0	0	0	0	0
Q03958	2	2	31.52	Pfdn6	0.222566	0.0125418		Q03958|PFD6_MOUSE Prefoldin subunit 6 OS=Mus musculus GN=Pfdn6 PE=1 SV=1	175378	55602.5	249453	167882	182072	221880	39033.1	33053.7	68915	29109.7	51392.3	12695	25848.6	459157	536719	590310	398555	33053.7	42359.6	32314.7	32756.4	7079.35	0	1	0	1	0	0	0	0	0	0
Q9QYC0;Q9QYB8	10	10	309.5	Add1	0.221869	0.00970991		Q9QYC0|ADDA_MOUSE Alpha-adducin OS=Mus musculus GN=Add1 PE=1 SV=2	2.44646e+06	839690	2.57526e+06	3.26304e+06	2.63502e+06	2.9193e+06	542794	712951	438874	547934	683487	330722	390357	4.74017e+06	1.04319e+07	8.54324e+06	5.24384e+06	712951	269760	608263	435641	184426	0	7	5	6	3	0	0	0	0	0
Q62241	2	2	58.09	Snrpc	0.221645	0.000260118		Q62241|RU1C_MOUSE U1 small nuclear ribonucleoprotein C OS=Mus musculus GN=Snrpc PE=1 SV=1	667137	454001	751894	794339	741186	594265	147867	158570	90591.9	291004	62520.8	136651	211057	1.38398e+06	2.5395e+06	2.40306e+06	1.06746e+06	158570	55683.6	323044	39849.6	76203.2	0	1	1	2	1	0	0	0	0	0
Q8K2Z4	16	16	589.97	Ncapd2	0.221641	0.0175267		Q8K2Z4|CND1_MOUSE Condensin complex subunit 1 OS=Mus musculus GN=Ncapd2 PE=1 SV=2	3.00025e+06	579604	3.30674e+06	3.7593e+06	3.70814e+06	3.64744e+06	664976	337173	668494	531214	798551	989449	269448	6.08656e+06	1.20185e+07	1.20225e+07	6.55178e+06	337173	410899	589702	508981	551763	0	10	10	10	9	0	0	0	0	0
Q9WUM4	5	5	185.36	Coro1c	0.220866	0.010109		Q9WUM4|COR1C_MOUSE Coronin-1C OS=Mus musculus GN=Coro1c PE=1 SV=2	852502	929378	423770	1.25001e+06	1.0511e+06	608251	188288	137892	183595	155266	155566	309123	432052	780013	3.99629e+06	3.40786e+06	1.09258e+06	137892	112849	172362	99154.5	172381	0	2	5	4	1	0	0	0	0	0
Q8BTI8	32	31	1193.46	Srrm2	0.220717	0.0157001		Q8BTI8|SRRM2_MOUSE Serine/arginine repetitive matrix protein 2 OS=Mus musculus GN=Srrm2 PE=1 SV=3	2.35915e+07	5.71035e+06	3.13495e+07	2.78857e+07	2.81559e+07	2.48563e+07	5.20706e+06	6.86684e+06	5.1377e+06	4.41219e+06	5.04757e+06	4.57099e+06	2.65464e+06	5.77035e+07	8.91504e+07	9.12865e+07	4.46486e+07	6.86684e+06	3.15796e+06	4.89799e+06	3.21722e+06	2.549e+06	0	24	31	26	22	0	0	0	0	0
O88532	11	11	401.23	Zfr	0.220008	0.015866		O88532|ZFR_MOUSE Zinc finger RNA-binding protein OS=Mus musculus GN=Zfr PE=1 SV=2	3.12807e+06	807141	4.49354e+06	3.46561e+06	3.54919e+06	3.32489e+06	688200	723845	783944	605815	388602	938796	375226	8.27106e+06	1.10795e+07	1.15071e+07	5.97239e+06	723845	481862	672517	247688	523517	0	6	5	8	5	0	0	0	0	0
P47226	9	9	324.9	Tes	0.219984	0.0191176		P47226|TES_MOUSE Testin OS=Mus musculus GN=Tes PE=1 SV=1	9.07022e+06	2.87155e+06	7.3155e+06	1.14477e+07	9.89943e+06	1.38169e+07	1.99531e+06	2.27577e+06	1.45188e+06	2.10828e+06	2.55133e+06	1.58928e+06	1.33494e+06	1.34653e+07	3.65982e+07	3.20958e+07	2.48189e+07	2.27577e+06	892418	2.3404e+06	1.62617e+06	886258	0	6	8	8	9	0	0	2	0	0
Q9ERA6	14	14	359.41	Tfip11	0.219088	0.0167482		Q9ERA6|TFP11_MOUSE Tuftelin-interacting protein 11 OS=Mus musculus GN=Tfip11 PE=1 SV=1	3.04534e+06	906082	3.39907e+06	4.46697e+06	3.84085e+06	2.61371e+06	667198	844155	987733	359404	467826	676872	421222	6.25651e+06	1.42809e+07	1.24528e+07	4.69493e+06	844155	607124	398976	298183	377456	0	4	8	9	4	0	0	0	0	0
Q6PAR5	8	7	207.28	Gapvd1	0.218823	0.00598187		Q6PAR5|GAPD1_MOUSE GTPase-activating protein and VPS9 domain-containing protein 1 OS=Mus musculus GN=Gapvd1 PE=1 SV=2	1.3956e+06	584986	1.35176e+06	1.90681e+06	1.80769e+06	1.32674e+06	305390	147711	98576.6	102213	839521	338926	271950	2.48812e+06	6.09607e+06	5.86088e+06	2.38318e+06	147711	60591.5	113467	535094	189001	0	1	4	3	5	0	0	0	0	0
Q99KG3	13	12	494.48	Rbm10	0.217696	0.00323326		Q99KG3|RBM10_MOUSE RNA-binding protein 10 OS=Mus musculus GN=Rbm10 PE=1 SV=1	1.27235e+07	6.2699e+06	1.55528e+07	1.43126e+07	1.46049e+07	1.28772e+07	2.76985e+06	2.52787e+06	2.06016e+06	3.49683e+06	3.77922e+06	1.98519e+06	2.91477e+06	2.86272e+07	4.57573e+07	4.73519e+07	2.31308e+07	2.52787e+06	1.26631e+06	3.88184e+06	2.4088e+06	1.10703e+06	0	12	12	13	8	0	0	0	0	0
Q3UZA1	20	20	904.64	Rcsd1	0.216376	0.0248802		Q3UZA1|CPZIP_MOUSE CapZ-interacting protein OS=Mus musculus GN=Rcsd1 PE=1 SV=1	1.12196e+08	1.38768e+07	1.19928e+08	1.30996e+08	1.54933e+08	1.41244e+08	2.42764e+07	2.61288e+07	2.42585e+07	3.25664e+07	1.68541e+07	2.15743e+07	6.45108e+06	2.20745e+08	4.18794e+08	5.02323e+08	2.53713e+08	2.61288e+07	1.49108e+07	3.6152e+07	1.07425e+07	1.20308e+07	0	19	30	29	19	9	4	11	1	0
Q8BU11;Q80W03;Q66JW3	12	12	608.33	Tox4	0.216232	0.0160676		Q8BU11|TOX4_MOUSE TOX high mobility group box family member 4 OS=Mus musculus GN=Tox4 PE=1 SV=3	4.63347e+07	8.27787e+07	3.08741e+07	3.73818e+07	3.86568e+07	4.19822e+07	1.0019e+07	1.22786e+07	1.41239e+07	5.5425e+06	5.49531e+06	1.2655e+07	3.84824e+07	5.68285e+07	1.19509e+08	1.25333e+08	7.54112e+07	1.22786e+07	8.68144e+06	6.15274e+06	3.5026e+06	7.05701e+06	0	10	14	15	14	1	0	2	0	0
Q922X9	9	9	286.38	Prmt7	0.216167	0.0025893		Q922X9|ANM7_MOUSE Protein arginine N-methyltransferase 7 OS=Mus musculus GN=Prmt7 PE=1 SV=1	5.24198e+06	3.38154e+06	4.70393e+06	6.67319e+06	4.73106e+06	6.72017e+06	1.13314e+06	836790	1.09342e+06	1.39605e+06	1.42457e+06	914885	1.57202e+06	8.6583e+06	2.13342e+07	1.5339e+07	1.20712e+07	836790	672088	1.54975e+06	907990	510183	0	5	9	9	5	0	0	0	0	0
Q8BK67	9	9	262.7	Rcc2	0.2161	0.0319728		Q8BK67|RCC2_MOUSE Protein RCC2 OS=Mus musculus GN=Rcc2 PE=1 SV=1	1.17355e+06	345278	798664	1.77326e+06	1.10226e+06	1.84831e+06	253605	312307	298968	329336	201029	126383	160514	1.47006e+06	5.6691e+06	3.57373e+06	3.32005e+06	312307	183765	365597	128132	70477.3	0	3	5	3	4	0	0	0	0	0
O54988	26	25	875.27	Slk	0.215734	0.0184234		O54988|SLK_MOUSE STE20-like serine/threonine-protein kinase OS=Mus musculus GN=Slk PE=1 SV=2	1.44179e+07	2.54591e+06	1.68137e+07	1.78667e+07	1.76439e+07	1.72192e+07	3.11043e+06	2.23672e+06	2.28657e+06	3.17675e+06	4.30793e+06	3.54417e+06	1.18355e+06	3.09482e+07	5.71199e+07	5.72047e+07	3.09303e+07	2.23672e+06	1.40547e+06	3.52652e+06	2.74579e+06	1.97639e+06	0	12	18	16	12	0	0	0	0	0
Q3U9G9	8	8	340.54	Lbr	0.215658	0.0268335		Q3U9G9|LBR_MOUSE Lamin-B receptor OS=Mus musculus GN=Lbr PE=1 SV=2	6.23966e+06	1.10274e+06	9.30882e+06	8.55922e+06	6.17544e+06	6.05208e+06	1.34563e+06	1.4671e+06	1.4669e+06	1.58107e+06	1.22145e+06	991631	512645	1.71343e+07	2.73638e+07	2.00219e+07	1.08711e+07	1.4671e+06	901654	1.75515e+06	778527	552980	0	8	8	6	6	0	0	0	0	0
Q9QYJ3;Q9D832	6	6	268.79	Dnajb1	0.215545	0.00441938		Q9QYJ3|DNJB1_MOUSE DnaJ homolog subfamily B member 1 OS=Mus musculus GN=Dnajb1 PE=1 SV=3	6.40092e+06	3.55336e+06	8.65777e+06	7.14356e+06	4.52768e+06	8.12226e+06	1.37969e+06	680654	654733	957790	3.40266e+06	1.20259e+06	1.6519e+06	1.5936e+07	2.28379e+07	1.46796e+07	1.45897e+07	680654	402441	1.06325e+06	2.16879e+06	670623	0	4	6	4	5	0	0	0	0	0
Q8R5H1	30	30	1324.23	Usp15	0.215202	0.017746		Q8R5H1|UBP15_MOUSE Ubiquitin carboxyl-terminal hydrolase 15 OS=Mus musculus GN=Usp15 PE=1 SV=1	2.2466e+07	5.25328e+06	2.10775e+07	2.96611e+07	2.63113e+07	3.0027e+07	4.83474e+06	3.31741e+06	6.11343e+06	3.57127e+06	6.58116e+06	4.59043e+06	2.44216e+06	3.87964e+07	9.48265e+07	8.53062e+07	5.39366e+07	3.31741e+06	3.7577e+06	3.96448e+06	4.1947e+06	2.55984e+06	0	20	25	24	22	0	0	0	0	0
Q8BXC6	2	2	82.02	Commd2	0.214642	0.0368213		Q8BXC6|COMD2_MOUSE COMM domain-containing protein 2 OS=Mus musculus GN=Commd2 PE=1 SV=1	816131	18611.3	1.19905e+06	996885	788494	1.07762e+06	175176	299334	184524	207555	86467.8	98000.2	8652.09	2.20703e+06	3.18704e+06	2.55644e+06	1.93569e+06	299334	113420	230408	55112.9	54649.5	0	1	1	1	2	0	0	0	0	0
Q80YV2	3	3	129.53	Zc3hc1	0.213651	0.0103889		Q80YV2|NIPA_MOUSE Nuclear-interacting partner of ALK OS=Mus musculus GN=Zc3hc1 PE=1 SV=1	222509	113039	280153	327331	248435	143585	47539.2	88748.3	45987.5	57141.2	16066.2	29752.8	52550	515665	1.04648e+06	805471	257916	88748.3	28266.9	63432.6	10240.3	16591.5	0	0	4	1	2	0	0	0	0	0
P28659	2	2	64.6	Celf1	0.213485	0.158041		P28659|CELF1_MOUSE CUGBP Elav-like family member 1 OS=Mus musculus GN=Celf1 PE=1 SV=2	67525.9	0	34735.2	67867.6	54826.8	180200	14415.7	2064.05	6912.26	45694.7	0	17407.8	0	63935.5	216972	177759	323687	2064.05	4248.72	50725.7	0	9707.39	0	1	1	1	1	0	0	0	0	0
Q2L4X1;Q9CQC6	3	3	89.78	Bzw2	0.212738	0.164972		Q2L4X1|BZW2_MUSMM Basic leucine zipper and W2 domain-containing protein 2 OS=Mus musculus molossinus GN=Bzw2 PE=2 SV=1	273533	55335.5	107657	399840	102637	702196	58190.9	6060.79	11303	817.124	270843	1931.06	25724.5	198158	1.27829e+06	332769	1.26133e+06	6060.79	6947.57	907.091	172630	1076.85	0	1	2	1	2	0	0	0	0	0
Q69ZA1	7	4	125.23	Cdk13	0.211673	0.0325644		Q69ZA1|CDK13_MOUSE Cyclin-dependent kinase 13 OS=Mus musculus GN=Cdk13 PE=1 SV=3	564977	49071.2	494105	833656	754400	693652	119590	196501	121175	149430	30079.7	100766	22812.3	909477	2.6652e+06	2.4459e+06	1.24598e+06	196501	74481.8	165882	19172.2	56191.9	0	1	1	3	3	0	0	0	0	0
Q80UV9	5	5	119.21	Taf1	0.210415	0.00796522		Q80UV9|TAF1_MOUSE Transcription initiation factor TFIID subunit 1 OS=Mus musculus GN=Taf1 PE=1 SV=2	719375	337151	1.05162e+06	881003	803451	523652	151367	131323	299805	265808	21120.4	38780	156736	1.93567e+06	2.81656e+06	2.60494e+06	940618	131323	184279	295074	13461.7	21625.5	0	3	2	3	0	0	0	0	0	0
Q61033	19	10	888.67	Tmpo	0.207996	0.0195302		Q61033|LAP2A_MOUSE Lamina-associated polypeptide 2, isoforms alpha/zeta OS=Mus musculus GN=Tmpo PE=1 SV=4	3.15862e+06	379838	3.78286e+06	4.06272e+06	3.76258e+06	3.80509e+06	656981	218057	577714	612250	249008	1.62787e+06	176580	6.96293e+06	1.29885e+07	1.2199e+07	6.83496e+06	218057	355100	679660	158713	907778	0	4	10	8	7	0	0	0	0	0
Q58A65;Q9ESN9	2	2	51.18	Spag9	0.207164	0.12375		Q58A65|JIP4_MOUSE C-Jun-amino-terminal kinase-interacting protein 4 OS=Mus musculus GN=Spag9 PE=1 SV=2	45371.1	374.619	67880.5	90296.6	65454.2	2849.49	9399.28	1327.52	32197.7	9112.71	309.817	4048.64	174.154	124945	288678	212215	5118.45	1327.52	19790.8	10116	197.471	2257.71	0	0	2	0	0	0	0	0	0	0
P09450	5	5	173.31	Junb	0.207015	0.00599159		P09450|JUNB_MOUSE Transcription factor jun-B OS=Mus musculus GN=Junb PE=1 SV=1	773044	264934	874313	945592	918051	862331	160032	123179	328320	220334	58792.9	69533.7	123163	1.60931e+06	3.02305e+06	2.97649e+06	1.54898e+06	123179	201806	244593	37473.4	38775.2	0	2	3	4	3	0	0	0	0	0
O35685	13	13	504.18	Nudc	0.204706	0.0145498		O35685|NUDC_MOUSE Nuclear migration protein nudC OS=Mus musculus GN=Nudc PE=1 SV=1	2.23662e+07	4.99445e+06	2.80482e+07	2.65119e+07	2.71426e+07	2.5134e+07	4.57851e+06	5.44227e+06	3.37137e+06	6.20168e+06	4.87487e+06	3.00235e+06	2.32183e+06	5.16271e+07	8.47584e+07	8.80014e+07	4.51474e+07	5.44227e+06	2.07226e+06	6.8845e+06	3.10715e+06	1.67425e+06	0	9	10	10	13	2	0	2	0	0
Q8K4B0;Q924K8	5	4	121.87	Mta1	0.204108	0.0627401		Q8K4B0|MTA1_MOUSE Metastasis-associated protein MTA1 OS=Mus musculus GN=Mta1 PE=1 SV=1	495817	14323.5	801575	821047	567246	274897	101201	71853	90654.9	328050	15200.6	244.318	6658.76	1.47542e+06	2.62488e+06	1.83912e+06	493788	71853	55722.4	364169	9688.56	136.243	0	3	3	2	0	0	0	0	0	0
Q8K019	17	16	438.94	Bclaf1	0.202992	0.0244785		Q8K019|BCLF1_MOUSE Bcl-2-associated transcription factor 1 OS=Mus musculus GN=Bclaf1 PE=1 SV=2	7.87226e+06	736725	9.21468e+06	8.8707e+06	1.05235e+07	1.00157e+07	1.59801e+06	961974	1.45973e+06	1.00365e+06	2.55419e+06	2.01049e+06	342491	1.6961e+07	2.83596e+07	3.41192e+07	1.79908e+07	961974	897242	1.11416e+06	1.62799e+06	1.12115e+06	0	5	11	11	9	0	0	0	0	0
Q9QWV9	11	11	341.12	Ccnt1	0.202756	0.0186633		Q9QWV9|CCNT1_MOUSE Cyclin-T1 OS=Mus musculus GN=Ccnt1 PE=1 SV=3	4.20322e+06	682433	5.40946e+06	4.81347e+06	5.11175e+06	4.99898e+06	852227	659056	1.03016e+06	999094	469131	1.10369e+06	317251	9.95694e+06	1.53886e+07	1.65733e+07	8.97949e+06	659056	633204	1.1091e+06	299015	615471	0	7	6	7	5	0	0	0	0	0
Q91ZW3;Q6PGB8	16	16	620.73	Smarca5	0.202622	0.0297174		Q91ZW3|SMCA5_MOUSE SWI/SNF-related matrix-associated actin-dependent regulator of chromatin subfamily A member 5 OS=Mus musculus GN=Smarca5 PE=1 SV=1	6.07961e+06	545637	7.09364e+06	6.94897e+06	6.10776e+06	9.70207e+06	1.23186e+06	619052	676681	1.02865e+06	3.05021e+06	784733	253657	1.30569e+07	2.22158e+07	1.98025e+07	1.74275e+07	619052	415931	1.14191e+06	1.94414e+06	437604	0	10	14	12	9	0	0	0	0	0
Q60664	3	3	74.36	Lrmp	0.202551	0.0895578		Q60664|LRMP_MOUSE Lymphoid-restricted membrane protein OS=Mus musculus GN=Lrmp PE=1 SV=1	638699	76930.8	547481	494623	1.47524e+06	599221	129369	159248	137812	67380.7	221530	60875.3	35763.8	1.00772e+06	1.58131e+06	4.783e+06	1.07636e+06	159248	84707.9	74799.5	141199	33946.9	0	1	2	3	1	0	0	0	0	0
Q62446	2	2	53.58	Fkbp3	0.202254	0.055282		Q62446|FKBP3_MOUSE Peptidyl-prolyl cis-trans isomerase FKBP3 OS=Mus musculus GN=Fkbp3 PE=1 SV=2	844893	0	1.36576e+06	1.07151e+06	1.25478e+06	532417	170883	32701.9	52442.9	124798	123095	521376	0	2.51389e+06	3.42562e+06	4.06822e+06	956364	32701.9	32234.8	138539	78458.6	290744	0	0	2	2	1	0	0	0	0	0
P10711	3	3	73.3	Tcea1	0.201465	0.0185714		P10711|TCEA1_MOUSE Transcription elongation factor A protein 1 OS=Mus musculus GN=Tcea1 PE=1 SV=2	136210	48722.8	151660	132928	116729	231009	27441.5	7072.71	45243.1	10274.9	40411.7	34205	22650.4	279154	424969	378457	414954	7072.71	27809.3	11406.2	25757.7	19074.3	0	1	2	1	1	0	0	0	0	0
P61290	8	8	225.15	Psme3	0.200786	0.0289687		P61290|PSME3_MOUSE Proteasome activator complex subunit 3 OS=Mus musculus GN=Psme3 PE=1 SV=1	3.32389e+06	250784	3.54352e+06	4.87823e+06	3.73374e+06	4.21318e+06	667391	441964	470281	644222	968008	812483	116585	6.52239e+06	1.55957e+07	1.21055e+07	7.56799e+06	441964	289065	715152	616989	453078	0	4	7	5	4	0	0	0	0	0
Q9WUU8	9	8	344.06	Tnip1	0.200027	0.0298272		Q9WUU8|TNIP1_MOUSE TNFAIP3-interacting protein 1 OS=Mus musculus GN=Tnip1 PE=1 SV=1	2.69347e+06	142829	3.04626e+06	2.87547e+06	3.42264e+06	3.98016e+06	538768	593691	173760	1.05423e+06	595470	276694	66398.6	5.60711e+06	9.19285e+06	1.10968e+07	7.14943e+06	593691	106804	1.1703e+06	379541	154297	0	2	5	5	5	0	0	0	0	0
Q8VI33;Q6NZA9	5	5	109.24	Taf9	0.199871	0.0114924		Q8VI33|TAF9_MOUSE Transcription initiation factor TFIID subunit 9 OS=Mus musculus GN=Taf9 PE=1 SV=1	1.9802e+06	654818	2.86775e+06	2.28167e+06	2.13491e+06	1.96188e+06	395786	254747	399300	287826	536874	500181	304414	5.27853e+06	7.29448e+06	6.92177e+06	3.52406e+06	254747	245436	319516	342193	278924	0	2	5	2	1	0	0	0	0	0
Q8CII2	3	3	58.71	Cdc123	0.199661	0.055552		Q8CII2|CD123_MOUSE Cell division cycle protein 123 homolog OS=Mus musculus GN=Cdc123 PE=1 SV=2	95408.6	0	142888	163463	102210	68482.4	19049.4	7839.52	2692.35	4397.76	52402.6	27914.7	0	263007	522589	331384	123013	7839.52	1654.89	4881.96	33400.4	15566.5	0	0	2	0	1	0	0	0	0	0
Q8R010	3	3	114.52	Aimp2	0.199399	0.0303721		Q8R010|AIMP2_MOUSE Aminoacyl tRNA synthase complex-interacting multifunctional protein 2 OS=Mus musculus GN=Aimp2 PE=1 SV=2	1.07324e+06	20817.9	1.40232e+06	1.50087e+06	1.30568e+06	1.13651e+06	214004	45517.8	97583	63455.3	801900	61562.4	9677.9	2.58119e+06	4.79829e+06	4.23327e+06	2.04148e+06	45517.8	59980.8	70441.8	511116	34330.1	0	1	2	3	2	0	0	0	0	0
Q8CDN6	12	12	490.11	Txnl1	0.19867	0.0227384		Q8CDN6|TXNL1_MOUSE Thioredoxin-like protein 1 OS=Mus musculus GN=Txnl1 PE=1 SV=3	2.27423e+07	2.9001e+06	3.12205e+07	2.84511e+07	2.6925e+07	2.4215e+07	4.51822e+06	6.25866e+06	3.88394e+06	5.0323e+06	4.04447e+06	3.37171e+06	1.34821e+06	5.74662e+07	9.09579e+07	8.72958e+07	4.34965e+07	6.25866e+06	2.38732e+06	5.58637e+06	2.57787e+06	1.88022e+06	0	9	14	9	11	2	0	3	0	0
Q52KI8	3	3	139.62	Srrm1	0.197838	0.0276654		Q52KI8|SRRM1_MOUSE Serine/arginine repetitive matrix protein 1 OS=Mus musculus GN=Srrm1 PE=1 SV=2	977578	89090.9	1.3843e+06	1.28103e+06	1.25532e+06	878146	193402	61199.5	204088	265674	40680.2	395371	41416.8	2.54802e+06	4.09544e+06	4.06999e+06	1.57738e+06	61199.5	125446	294925	25928.8	220477	0	1	3	2	2	0	0	0	0	0
Q8BM39	2	2	35.65	Prpf18	0.197728	0.00184845		Q8BM39|PRP18_MOUSE Pre-mRNA-splicing factor 18 OS=Mus musculus GN=Prpf18 PE=1 SV=1	116997	97098.8	125641	171516	115079	75649.6	23133.6	19152.6	38310.8	54716.6	2157.61	1330.43	45139.6	231262	548336	373106	135887	19152.6	23548.3	60741	1375.22	741.911	0	0	1	1	0	0	0	0	0	0
Q9CT10	15	15	650.94	Ranbp3	0.19754	7.88101e-05		Q9CT10|RANB3_MOUSE Ran-binding protein 3 OS=Mus musculus GN=Ranbp3 PE=1 SV=2	7.07993e+06	5.58782e+06	7.72695e+06	6.6846e+06	7.9036e+06	7.49666e+06	1.39857e+06	1.27543e+06	1.18867e+06	1.19335e+06	1.46524e+06	1.87015e+06	2.59768e+06	1.42226e+07	2.13706e+07	2.5625e+07	1.3466e+07	1.27543e+06	730632	1.32474e+06	933913	1.04289e+06	0	8	12	13	11	0	0	0	0	0
Q8CGF7;Q3B807	17	17	502.64	Tcerg1	0.197147	0.00512184		Q8CGF7|TCRG1_MOUSE Transcription elongation regulator 1 OS=Mus musculus GN=Tcerg1 PE=1 SV=2	1.07389e+07	5.00547e+06	1.12875e+07	1.25886e+07	1.00767e+07	1.47361e+07	2.11714e+06	1.60041e+06	1.37707e+06	2.00934e+06	2.12789e+06	3.47098e+06	2.32696e+06	2.07764e+07	4.02457e+07	3.26706e+07	2.64699e+07	1.60041e+06	846435	2.23057e+06	1.35628e+06	1.93558e+06	0	9	10	10	11	0	0	0	0	0
Q78PG9	4	4	102.18	Ccdc25	0.196821	0.032352		Q78PG9|CCD25_MOUSE Coiled-coil domain-containing protein 25 OS=Mus musculus GN=Ccdc25 PE=1 SV=1	1.38149e+06	21568.1	1.99938e+06	1.74262e+06	1.64045e+06	1.50342e+06	271905	225943	495541	344006	161352	132686	10026.6	3.68017e+06	5.57115e+06	5.31865e+06	2.70055e+06	225943	304591	381882	102842	73991.8	0	3	2	2	3	0	0	0	0	0
Q8BWS5	11	11	372.04	Gprin3	0.195726	0.0151124		Q8BWS5|GRIN3_MOUSE G protein-regulated inducer of neurite outgrowth 3 OS=Mus musculus GN=Gprin3 PE=1 SV=1	3.78396e+06	1.05862e+06	3.62135e+06	5.03544e+06	3.89216e+06	5.3122e+06	740619	982422	581288	874145	473333	791907	492135	6.66565e+06	1.60983e+07	1.26191e+07	9.54214e+06	982422	357297	970391	301693	441604	0	2	7	8	5	0	0	0	0	0
Q8VBW5	2	2	48.95	Bbx	0.193501	0.0460685		Q8VBW5|BBX_MOUSE HMG box transcription factor BBX OS=Mus musculus GN=Bbx PE=1 SV=2	461560	93609.8	409737	473248	414877	916330	89312.4	129085	160688	16541.7	107223	33024.2	43517.6	754183	1.51297e+06	1.34511e+06	1.64597e+06	129085	98769.1	18363	68342	18415.8	0	1	1	1	3	0	0	0	0	0
Q3TGF2	4	4	93.3	Fam107b	0.193491	0.0413057		Q3TGF2|F107B_MOUSE Protein FAM107B OS=Mus musculus GN=Fam107b PE=1 SV=2	9.33109e+06	289022	1.20105e+07	8.62343e+06	1.00011e+07	1.57314e+07	1.80548e+06	1.79397e+06	2.28366e+06	3.08304e+06	1.0424e+06	824336	134361	2.21073e+07	2.75691e+07	3.24253e+07	2.82577e+07	1.79397e+06	1.40369e+06	3.42249e+06	664406	459688	0	3	2	1	2	0	0	1	0	0
Q8K1I7	7	7	197.13	Wipf1	0.191751	0.0342751		Q8K1I7|WIPF1_MOUSE WAS/WASL-interacting protein family member 1 OS=Mus musculus GN=Wipf1 PE=1 SV=1	3.90595e+06	378973	5.70414e+06	3.49997e+06	6.00127e+06	3.94538e+06	748971	835647	453833	1.13303e+06	809451	512889	176178	1.04994e+07	1.11894e+07	1.94573e+07	7.08695e+06	835647	278955	1.25778e+06	515928	286011	0	4	5	5	2	1	0	1	0	0
Q6P5D8	18	18	592.01	Smchd1	0.190627	0.00693027		Q6P5D8|SMHD1_MOUSE Structural maintenance of chromosomes flexible hinge domain-containing protein 1 OS=Mus musculus GN=Smchd1 PE=1 SV=2	2.4086e+06	818239	2.72626e+06	2.74677e+06	3.07664e+06	2.67509e+06	459145	800457	624281	291312	301141	278530	380385	5.0181e+06	8.78141e+06	9.97504e+06	4.80518e+06	800457	383724	323387	191942	155321	0	9	8	14	5	0	0	0	0	0
Q99N69	11	11	548.68	Lpxn	0.19039	0.0086981		Q99N69|LPXN_MOUSE Leupaxin OS=Mus musculus GN=Lpxn PE=1 SV=2	1.9246e+07	6.41945e+06	2.28209e+07	2.35811e+07	2.49873e+07	1.84211e+07	3.66425e+06	5.24988e+06	2.77665e+06	5.71682e+06	1.58119e+06	2.99669e+06	2.98429e+06	4.20054e+07	7.53888e+07	8.10134e+07	3.30891e+07	5.24988e+06	1.70671e+06	6.34625e+06	1.00782e+06	1.6711e+06	0	8	9	11	8	2	0	1	0	0
Q9CXW3	2	2	51.32	Cacybp	0.18921	0.0163821		Q9CXW3|CYBP_MOUSE Calcyclin-binding protein OS=Mus musculus GN=Cacybp PE=1 SV=1	672080	176775	924855	935024	744877	578869	127164	212604	164302	118188	61981.2	78747.3	82179.7	1.70234e+06	2.98927e+06	2.41503e+06	1.0398e+06	212604	100990	131201	39505.6	43913.2	0	1	1	2	1	0	0	0	0	0
P19973	11	11	788.72	Lsp1	0.187769	0.0184381		P19973|LSP1_MOUSE Lymphocyte-specific protein 1 OS=Mus musculus GN=Lsp1 PE=1 SV=2	6.46557e+07	8.76077e+06	7.96957e+07	7.44314e+07	8.38508e+07	7.65399e+07	1.21403e+07	1.28724e+07	1.37942e+07	2.31427e+07	4.64784e+06	6.24445e+06	4.07273e+06	1.46692e+08	2.37957e+08	2.7186e+08	1.37486e+08	1.28724e+07	8.47883e+06	2.56907e+07	2.96244e+06	3.4822e+06	0	16	16	20	18	5	3	4	1	0
Q9ES28	3	2	80.1	Arhgef7	0.186785	0.101154		Q9ES28|ARHG7_MOUSE Rho guanine nucleotide exchange factor 7 OS=Mus musculus GN=Arhgef7 PE=1 SV=2	39208.1	274.854	7914.13	78229.3	52684.4	56938	7323.51	725.404	2496.68	1468.05	24618.6	7308.77	127.775	14567.2	250099	170813	102276	725.404	1534.62	1629.69	15691.4	4075.71	0	0	1	1	0	0	0	0	0	0
Q9EQM6	5	5	161.97	Dgcr8	0.185769	0.014796		Q9EQM6|DGCR8_MOUSE Microprocessor complex subunit DGCR8 OS=Mus musculus GN=Dgcr8 PE=1 SV=2	408637	146725	605304	548744	435088	307324	75911.9	81585.6	114283	31609.7	106124	45957.3	68209.8	1.11415e+06	1.75433e+06	1.41064e+06	552037	81585.6	70245.8	35090	67641.2	25627.9	0	3	2	4	2	0	0	0	0	0
Q3UEB3	5	5	131.65	Puf60	0.185678	0.00976506		Q3UEB3|PUF60_MOUSE Poly(U)-binding-splicing factor PUF60 OS=Mus musculus GN=Puf60 PE=1 SV=2	1.81322e+06	565246	1.93797e+06	2.21724e+06	2.34989e+06	1.99577e+06	336675	371513	394501	264976	267181	385205	262773	3.56714e+06	7.08849e+06	7.61878e+06	3.58493e+06	371513	242485	294151	170296	214808	0	3	4	3	2	0	0	1	0	0
Q7TNC4	2	2	67.92	Luc7l2	0.185582	0.110102		Q7TNC4|LC7L2_MOUSE Putative RNA-binding protein Luc7-like 2 OS=Mus musculus GN=Luc7l2 PE=1 SV=1	57081.3	1075.21	62698.2	65543.5	133526	22563.5	10593.3	0	36129.2	0	5332.17	11504.9	499.845	115406	209542	432917	40530.1	0	22207.3	0	3398.62	6415.68	0	1	1	0	0	0	0	0	0	0
Q9WVA4	17	14	904.82	Tagln2	0.185394	0.0291439		Q9WVA4|TAGL2_MOUSE Transgelin-2 OS=Mus musculus GN=Tagln2 PE=1 SV=4	1.18848e+08	2.69863e+06	1.4143e+08	1.63976e+08	1.39498e+08	1.46636e+08	2.20337e+07	2.99769e+07	1.87681e+07	3.42058e+07	1.17893e+07	1.54283e+07	1.25455e+06	2.60323e+08	5.24231e+08	4.52278e+08	2.63397e+08	2.99769e+07	1.15361e+07	3.79719e+07	7.5143e+06	8.60353e+06	0	14	21	14	18	7	2	8	5	5
Q8R550	25	25	1527.14	Sh3kbp1	0.185376	0.000518463		Q8R550|SH3K1_MOUSE SH3 domain-containing kinase-binding protein 1 OS=Mus musculus GN=Sh3kbp1 PE=1 SV=1	1.24602e+08	8.52806e+07	1.0915e+08	1.28528e+08	1.44163e+08	1.55887e+08	2.30981e+07	2.29824e+07	1.80641e+07	4.30863e+07	1.49996e+07	1.63583e+07	3.96455e+07	2.00907e+08	4.10904e+08	4.67404e+08	2.80015e+08	2.29824e+07	1.11034e+07	4.78302e+07	9.56043e+06	9.12215e+06	0	32	38	43	36	6	2	10	1	1
Q923D5	8	8	275.66	Wbp11	0.185348	0.0134847		Q923D5|WBP11_MOUSE WW domain-binding protein 11 OS=Mus musculus GN=Wbp11 PE=1 SV=2	3.2492e+06	1.03556e+06	2.55122e+06	4.25491e+06	3.84194e+06	4.56238e+06	602232	440984	646028	509770	1.18381e+06	230571	481413	4.6959e+06	1.36029e+07	1.24563e+07	8.19524e+06	440984	397090	565897	754536	128577	0	3	6	6	4	0	0	0	0	0
Q80TQ2	21	21	1076.51	Cyld	0.184828	0.0145688		Q80TQ2|CYLD_MOUSE Ubiquitin carboxyl-terminal hydrolase CYLD OS=Mus musculus GN=Cyld PE=1 SV=2	8.12464e+06	1.58768e+06	9.79534e+06	9.46965e+06	8.85588e+06	1.09146e+07	1.50166e+06	920750	614647	3.09356e+06	1.38222e+06	1.49712e+06	738085	1.80298e+07	3.02744e+07	2.87124e+07	1.96056e+07	920750	377802	3.43417e+06	881003	834862	0	14	18	20	17	0	0	0	0	0
P56960	9	9	240.65	Exosc10	0.18381	0.0228519		P56960|EXOSX_MOUSE Exosome component 10 OS=Mus musculus GN=Exosc10 PE=1 SV=2	2.52997e+06	679023	2.91914e+06	2.81404e+06	2.0359e+06	4.20174e+06	465032	569072	381536	475004	253335	646216	315666	5.37312e+06	8.99647e+06	6.60078e+06	7.54745e+06	569072	234517	527303	161471	360360	0	5	4	4	5	0	0	0	0	0
Q9EPQ8	12	11	421.57	Tcf20	0.183316	0.0503689		Q9EPQ8|TCF20_MOUSE Transcription factor 20 OS=Mus musculus GN=Tcf20 PE=1 SV=3	3.66368e+06	367295	3.09789e+06	4.70001e+06	3.15976e+06	6.99346e+06	671613	387968	366397	899318	529504	1.17488e+06	170749	5.70215e+06	1.50259e+07	1.02445e+07	1.25621e+07	387968	225211	998335	337496	655168	0	4	7	8	4	0	0	1	0	0
Q61210	5	5	179.64	Arhgef1	0.183265	0.0386466		Q61210|ARHG1_MOUSE Rho guanine nucleotide exchange factor 1 OS=Mus musculus GN=Arhgef1 PE=1 SV=2	917704	146427	1.22135e+06	1.04419e+06	1.57045e+06	606101	168183	203845	224379	134982	142298	135413	68071.2	2.24808e+06	3.33827e+06	5.0917e+06	1.08872e+06	203845	137918	149844	90698	75512.4	0	1	5	5	2	1	0	0	0	0
Q9D2V7	5	5	208.72	Coro7	0.182488	0.0387345		Q9D2V7|CORO7_MOUSE Coronin-7 OS=Mus musculus GN=Coro7 PE=1 SV=2	1.39145e+06	21041	1.55231e+06	1.97376e+06	2.2152e+06	1.19494e+06	253923	89402.6	83572	774764	98124.3	223751	9781.62	2.85727e+06	6.31011e+06	7.18211e+06	2.14643e+06	89402.6	51368.7	860068	62542.5	124774	0	5	5	4	3	0	0	0	0	0
Q6NZB0	3	3	80.45	Dnajc8	0.182389	0.0282802		Q6NZB0|DNJC8_MOUSE DnaJ homolog subfamily C member 8 OS=Mus musculus GN=Dnajc8 PE=1 SV=2	1.09249e+06	130774	1.71214e+06	1.32282e+06	985045	1.31169e+06	199259	146390	165935	269053	224098	190818	60794.4	3.15146e+06	4.22906e+06	3.1937e+06	2.35614e+06	146390	101995	298676	142836	106409	0	1	3	2	3	0	0	0	0	0
Q8VCE2	5	5	274.96	Gpn1	0.182149	0.0127264		Q8VCE2|GPN1_MOUSE GPN-loop GTPase 1 OS=Mus musculus GN=Gpn1 PE=1 SV=1	2.15161e+06	544513	2.70931e+06	2.60283e+06	2.11322e+06	2.78818e+06	391915	314493	175361	445521	609910	414288	253135	4.9869e+06	8.32124e+06	6.85146e+06	5.00831e+06	314493	107788	494574	388745	231026	0	2	4	4	3	0	0	0	0	0
O08788	3	3	141.81	Dctn1	0.182013	0.047896		O08788|DCTN1_MOUSE Dynactin subunit 1 OS=Mus musculus GN=Dctn1 PE=1 SV=3	86845.8	28593.6	38993.8	160635	128956	77051	15807.1	6659.21	8253.41	17780	9406.44	36936.3	13292.7	71774.1	513549	418099	138404	6659.21	5073.08	19737.6	5995.48	20597.4	0	0	2	2	1	0	0	0	0	0
Q8VEE4	5	5	243.36	Rpa1	0.181863	0.000444169		Q8VEE4|RFA1_MOUSE Replication protein A 70 kDa DNA-binding subunit OS=Mus musculus GN=Rpa1 PE=1 SV=1	1.72463e+06	2.02072e+06	1.40609e+06	1.20065e+06	1.89618e+06	2.09953e+06	313648	36336.9	60889.5	16983.3	798859	655169	939397	2.58812e+06	3.83849e+06	6.14776e+06	3.77132e+06	36336.9	37426.6	18853.2	509177	365353	0	4	4	5	2	0	0	0	0	0
Q9D8B3	4	4	189.68	Chmp4b	0.181399	0.0467966		Q9D8B3|CHM4B_MOUSE Charged multivesicular body protein 4b OS=Mus musculus GN=Chmp4b PE=1 SV=2	6.74485e+06	331980	6.15102e+06	7.37167e+06	7.30116e+06	1.25684e+07	1.22351e+06	948489	1.60205e+06	1.90689e+06	767538	892568	154332	1.13219e+07	2.35672e+07	2.36717e+07	2.25762e+07	948489	984723	2.11685e+06	489214	497738	0	0	3	3	3	0	1	0	0	0
Q9JJN0	3	3	71.19	Polh	0.181368	0.00132519		Q9JJN0|POLH_MOUSE DNA polymerase eta OS=Mus musculus GN=Polh PE=1 SV=1	475593	542154	343310	550671	613346	328483	86257.4	75119.3	57808	88050.1	174459	35851	252038	631914	1.76049e+06	1.98858e+06	590043	75119.3	35532.5	97744.7	111197	19992.2	0	0	2	1	0	0	0	0	0	0
Q9D7S9	3	3	173.47	Chmp5	0.180645	0.0310862		Q9D7S9|CHMP5_MOUSE Charged multivesicular body protein 5 OS=Mus musculus GN=Chmp5 PE=1 SV=1	4.49519e+06	2.25714e+06	2.57709e+06	3.9863e+06	4.95705e+06	8.69839e+06	812036	632954	2.06891e+06	638834	308363	411120	1.0493e+06	4.74353e+06	1.27442e+07	1.60717e+07	1.56246e+07	632954	1.27169e+06	709171	196544	229260	0	2	4	2	2	0	0	1	0	0
Q8JZM7	2	2	60.66	Cdc73	0.180541	0.00634756		Q8JZM7|CDC73_MOUSE Parafibromin OS=Mus musculus GN=Cdc73 PE=1 SV=1	111530	81380.1	179050	133593	90398.8	73226.2	20135.7	0	2263.95	14483.2	15890	68041.4	37832.2	329569	427096	293090	131534	0	1391.57	16077.8	10128	37943.1	0	1	1	2	0	0	0	0	0	0
P40124	8	8	518.19	Cap1	0.180499	0.0275648		P40124|CAP1_MOUSE Adenylyl cyclase-associated protein 1 OS=Mus musculus GN=Cap1 PE=1 SV=4	2.39361e+06	255151	2.16617e+06	2.94175e+06	3.56063e+06	3.04435e+06	432044	423832	487877	372838	403673	472000	118615	3.98716e+06	9.40477e+06	1.15442e+07	5.46846e+06	423832	299881	413888	257293	263210	0	6	10	8	6	1	0	1	0	0
Q9EQK5	5	5	157.29	Mvp	0.178919	0.0117993		Q9EQK5|MVP_MOUSE Major vault protein OS=Mus musculus GN=Mvp PE=1 SV=4	367060	362459	257104	555773	487904	172063	65674.1	114020	54282.1	72672.6	21246.5	66149.5	168501	473239	1.7768e+06	1.58188e+06	309071	114020	33365.3	80674	13542.1	36888.1	0	1	4	3	1	0	0	0	0	0
Q66JQ7	4	4	82.58	Casc5	0.178362	0.0463866		Q66JQ7|CASC5_MOUSE Protein CASC5 OS=Mus musculus GN=Casc5 PE=1 SV=3	254541	27213.6	436498	366915	292820	149258	45400.4	7781.12	2586.34	3213.57	201047	12373.3	12651.2	803441	1.17303e+06	949377	268107	7781.12	1589.73	3567.39	128144	6899.92	0	1	1	3	0	0	0	0	0	0
P61979	16	16	903.04	Hnrnpk	0.177811	0.0202901		P61979|HNRPK_MOUSE Heterogeneous nuclear ribonucleoprotein K OS=Mus musculus GN=Hnrnpk PE=1 SV=1	3.71452e+07	5.48817e+06	3.96607e+07	4.8505e+07	3.95874e+07	5.24849e+07	6.60485e+06	5.53816e+06	4.57209e+06	9.83712e+06	9.69532e+06	3.38154e+06	2.55136e+06	7.30017e+07	1.5507e+08	1.2835e+08	9.42769e+07	5.53816e+06	2.8103e+06	1.09202e+07	6.17961e+06	1.88571e+06	0	19	18	22	21	4	0	6	1	1
Q80UU9;O55022	5	5	247.73	Pgrmc2	0.177753	0.0283603		Q80UU9|PGRC2_MOUSE Membrane-associated progesterone receptor component 2 OS=Mus musculus GN=Pgrmc2 PE=1 SV=2	7.96993e+06	88171.9	9.45067e+06	9.32538e+06	9.6056e+06	1.13798e+07	1.41668e+06	577624	458804	1.6099e+06	913932	3.52312e+06	40989.6	1.73954e+07	2.98132e+07	3.11432e+07	2.04412e+07	577624	282010	1.78715e+06	582522	1.96466e+06	0	4	5	5	4	1	0	1	0	0
Q6P6I6	6	6	229.5	Polr2m	0.176711	0.0522648		Q6P6I6|GRL1A_MOUSE DNA-directed RNA polymerase II subunit GRINL1A OS=Mus musculus GN=Polr2m PE=2 SV=2	1.93542e+06	246044	1.42456e+06	1.57512e+06	2.7722e+06	3.65919e+06	342009	147560	184956	133724	696674	547133	114381	2.62211e+06	5.03565e+06	8.98798e+06	6.57288e+06	147560	113686	148447	444046	305107	0	1	4	4	6	0	0	0	0	0
Q99MI1	8	5	202.01	Erc1	0.176406	0.030549		Q99MI1|RB6I2_MOUSE ELKS/Rab6-interacting/CAST family member 1 OS=Mus musculus GN=Erc1 PE=1 SV=1	446923	59000.2	483450	438406	781108	472650	78839.8	80066.3	111535	173485	15931.9	13181.1	27428.2	889863	1.40158e+06	2.5325e+06	849006	80066.3	68556.4	192586	10154.7	7350.42	0	2	3	4	2	0	0	0	0	0
O08579	3	3	106.31	Emd	0.176055	0.063405		O08579|EMD_MOUSE Emerin OS=Mus musculus GN=Emd PE=1 SV=1	663631	86098.3	518916	903051	452167	1.35792e+06	116836	26527.1	78105.4	17012.9	112016	350517	40025.6	955144	2.88705e+06	1.46601e+06	2.43919e+06	26527.1	48008.6	18886.1	71396.5	195465	0	0	2	1	2	0	0	0	0	0
Q61074	4	4	97.17	Ppm1g	0.175685	0.0133172		Q61074|PPM1G_MOUSE Protein phosphatase 1G OS=Mus musculus GN=Ppm1g PE=1 SV=3	629548	144167	694535	744159	811512	753365	110602	111828	128559	117744	97040.6	97839.2	67020.7	1.2784e+06	2.37907e+06	2.63107e+06	1.35324e+06	111828	79020.8	130707	61851.8	54559.7	0	2	2	4	1	0	0	0	0	0
Q9QVP9	11	11	408.24	Ptk2b	0.174391	0.0289769		Q9QVP9|FAK2_MOUSE Protein-tyrosine kinase 2-beta OS=Mus musculus GN=Ptk2b PE=1 SV=2	4.40394e+06	232653	6.39442e+06	5.77777e+06	5.36413e+06	4.25075e+06	768010	601292	940974	1.29439e+06	566920	436475	108156	1.17699e+07	1.84715e+07	1.73915e+07	7.63547e+06	601292	578383	1.4369e+06	361344	243399	0	10	8	8	5	0	0	1	0	0
Q8CIM8	3	3	73.55	Ints4	0.174154	0.0435497		Q8CIM8|INT4_MOUSE Integrator complex subunit 4 OS=Mus musculus GN=Ints4 PE=1 SV=1	77917.6	7758.21	86895.8	66527.7	81182.4	147224	13569.7	20696.1	16404.6	401.316	8250.8	22095.6	3606.66	159945	212689	263209	264453	20696.1	10083.3	445.502	5258.9	12321.6	0	0	0	1	2	0	0	0	0	0
O35691	10	10	333.47	Pnn	0.173966	0.044044		O35691|PININ_MOUSE Pinin OS=Mus musculus GN=Pnn PE=1 SV=4	1.96531e+06	120050	1.70746e+06	2.49186e+06	3.57267e+06	1.93449e+06	341897	365041	297670	629259	179094	238420	55809.3	3.14284e+06	7.96646e+06	1.15833e+07	3.47486e+06	365041	182967	698542	114151	132954	0	2	7	8	3	0	0	0	0	0
P59325	16	16	810.22	Eif5	0.173836	0.0246447		P59325|IF5_MOUSE Eukaryotic translation initiation factor 5 OS=Mus musculus GN=Eif5 PE=1 SV=1	6.86125e+07	3.89494e+06	8.13539e+07	9.05539e+07	8.10256e+07	8.62344e+07	1.19273e+07	1.48431e+07	9.71739e+06	1.85884e+07	8.66958e+06	7.81804e+06	1.81069e+06	1.49744e+08	2.895e+08	2.627e+08	1.549e+08	1.48431e+07	5.97294e+06	2.0635e+07	5.52582e+06	4.3597e+06	0	14	23	25	18	4	0	1	0	0
P70698;P70303	10	10	439.13	Ctps1	0.173789	0.0174665		P70698|PYRG1_MOUSE CTP synthase 1 OS=Mus musculus GN=Ctps1 PE=1 SV=2	4.66058e+06	648194	6.54131e+06	4.97096e+06	5.62263e+06	5.5198e+06	809956	264322	235420	591333	2.08479e+06	873914	301334	1.20403e+07	1.58921e+07	1.82296e+07	9.91503e+06	264322	144704	656440	1.32881e+06	487335	0	4	9	11	6	0	0	1	0	0
P35821	4	4	93.08	Ptpn1	0.173634	0.0278508		P35821|PTN1_MOUSE Tyrosine-protein phosphatase non-receptor type 1 OS=Mus musculus GN=Ptpn1 PE=1 SV=2	500303	69900.7	747161	741319	509585	433551	86869.9	88221.1	61575	165673	22981.8	95898.7	32495.7	1.37526e+06	2.37e+06	1.65217e+06	778774	88221.1	37848	183914	14648.2	53477.6	0	2	3	2	1	0	0	0	0	0
P09405	21	21	886.86	Ncl	0.172398	0.0197341		P09405|NUCL_MOUSE Nucleolin OS=Mus musculus GN=Ncl PE=1 SV=2	1.06955e+08	1.79018e+07	1.18614e+08	1.20878e+08	1.12118e+08	1.65264e+08	1.84388e+07	1.64523e+07	1.47375e+07	4.04425e+07	9.65433e+06	1.09075e+07	8.32225e+06	2.18328e+08	3.86447e+08	3.63506e+08	2.96859e+08	1.64523e+07	9.05863e+06	4.48953e+07	6.15348e+06	6.08253e+06	0	24	24	27	22	3	1	7	1	0
Q8R1B4	8	8	185.26	Eif3c	0.170672	0.0167085		Q8R1B4|EIF3C_MOUSE Eukaryotic translation initiation factor 3 subunit C OS=Mus musculus GN=Eif3c PE=1 SV=1	1.47731e+06	295720	1.57154e+06	2.08059e+06	1.53454e+06	1.90415e+06	252136	179810	145617	324972	268801	341478	137475	2.89267e+06	6.65165e+06	4.97526e+06	3.42035e+06	179810	89505.6	360752	171329	190424	0	3	4	3	3	0	0	0	0	0
Q7TMX5	10	10	529.04	Shq1	0.170668	0.0146174		Q7TMX5|SHQ1_MOUSE Protein SHQ1 homolog OS=Mus musculus GN=Shq1 PE=1 SV=2	4.89567e+06	915590	5.11439e+06	6.25159e+06	6.1512e+06	6.04559e+06	835536	405102	358827	856025	1.60414e+06	953593	425642	9.41382e+06	1.99863e+07	1.99433e+07	1.08595e+07	405102	220558	950275	1.02245e+06	531768	0	8	8	8	7	0	0	0	0	0
Q99PT1	5	5	149.45	Arhgdia	0.170312	0.00499481		Q99PT1|GDIR1_MOUSE Rho GDP-dissociation inhibitor 1 OS=Mus musculus GN=Arhgdia PE=1 SV=3	2.05476e+06	871208	2.57767e+06	2.6588e+06	2.22126e+06	1.94489e+06	349950	406333	545508	460826	117186	219898	405009	4.74459e+06	8.50017e+06	7.20175e+06	3.49354e+06	406333	335304	511564	74692.1	122625	0	0	3	3	2	0	0	0	0	0
Q8BMB0	6	6	300.01	Emsy	0.170183	0.0234118		Q8BMB0|EMSY_MOUSE BRCA2-interacting transcriptional repressor EMSY OS=Mus musculus GN=Emsy PE=1 SV=2	1.44394e+06	1.00657e+06	494360	1.4575e+06	1.76701e+06	2.49426e+06	245734	231683	264190	112139	406660	213997	467939	909946	4.65961e+06	5.72899e+06	4.48035e+06	231683	162388	124485	259197	119335	0	1	4	6	4	0	0	0	0	0
Q505F1	3	3	100.07	Nr2c1	0.169972	0.113817		Q505F1|NR2C1_MOUSE Nuclear receptor subfamily 2 group C member 1 OS=Mus musculus GN=Nr2c1 PE=1 SV=3	406986	1.07685e+06	232861	242962	232488	249767	69176.2	27287.7	24393.4	61738.4	130988	101474	500609	428616	776749	753771	448647	27287.7	14993.8	68535.9	83489.1	56586.4	0	1	2	2	1	0	0	0	0	0
Q8K4I3	14	13	505.09	Arhgef6	0.169038	0.0217734		Q8K4I3|ARHG6_MOUSE Rho guanine nucleotide exchange factor 6 OS=Mus musculus GN=Arhgef6 PE=1 SV=1	5.43762e+06	539880	6.17922e+06	5.58684e+06	6.97368e+06	7.90848e+06	919165	612381	600189	2.47303e+06	379725	530497	250981	1.13738e+07	1.78611e+07	2.261e+07	1.42057e+07	612381	368915	2.74532e+06	242029	295830	0	7	11	10	10	0	0	0	0	0
P58404	6	5	155.35	Strn4	0.16872	0.0250723		P58404|STRN4_MOUSE Striatin-4 OS=Mus musculus GN=Strn4 PE=1 SV=2	307594	79621.4	333376	482243	445771	196959	51897.1	37257.5	25221.5	6085.88	54378	136543	37014.6	613630	1.54173e+06	1.44527e+06	353790	37257.5	15502.8	6755.95	34659.5	76142.6	0	3	3	5	0	0	0	0	0	0
Q80WJ7	13	13	599.24	Mtdh	0.168505	0.0229891		Q80WJ7|LYRIC_MOUSE Protein LYRIC OS=Mus musculus GN=Mtdh PE=1 SV=1	7.03699e+06	1.97546e+06	6.58601e+06	6.26005e+06	8.30278e+06	1.20607e+07	1.18577e+06	1.21851e+06	1.39174e+06	1.22982e+06	1.08053e+06	1.00825e+06	918356	1.21226e+07	2.00134e+07	2.69192e+07	2.16642e+07	1.21851e+06	855453	1.36523e+06	688711	562248	0	5	11	14	10	0	0	1	0	0
Q9JHU9	5	5	188.08	Isyna1	0.168019	0.00359668		Q9JHU9|INO1_MOUSE Inositol-3-phosphate synthase 1 OS=Mus musculus GN=Isyna1 PE=1 SV=1	1.39827e+06	792383	1.61663e+06	1.67838e+06	1.79591e+06	1.10806e+06	234936	215309	286447	259427	224007	189491	368365	2.97566e+06	5.36577e+06	5.82267e+06	1.99038e+06	215309	176069	287991	142778	105669	0	3	3	3	1	0	0	0	0	0
Q9CSN1	9	9	381.37	Snw1	0.167991	0.0176291		Q9CSN1|SNW1_MOUSE SNW domain-containing protein 1 OS=Mus musculus GN=Snw1 PE=1 SV=3	8.43134e+06	1.40588e+06	9.18287e+06	1.19685e+07	9.66701e+06	9.93245e+06	1.41639e+06	1.15465e+06	1.33763e+06	2.31175e+06	1.2938e+06	984099	653570	1.69025e+07	3.82632e+07	3.13423e+07	1.78413e+07	1.15465e+06	822191	2.56628e+06	824642	548780	0	5	5	6	7	0	0	0	0	0
Q64511	11	6	337.18	Top2b	0.166807	0.0380347		Q64511|TOP2B_MOUSE DNA topoisomerase 2-beta OS=Mus musculus GN=Top2b PE=1 SV=2	1.17418e+06	71239.6	1.17317e+06	1.38684e+06	1.16138e+06	2.07826e+06	195861	196290	157017	327428	208109	90461.6	33118.1	2.15941e+06	4.43372e+06	3.76541e+06	3.73311e+06	196290	96512.7	363478	132644	50445.6	0	3	6	4	3	0	0	0	0	0
Q99K48	13	12	597.07	Nono	0.166772	0.0400587		Q99K48|NONO_MOUSE Non-POU domain-containing octamer-binding protein OS=Mus musculus GN=Nono PE=1 SV=3	1.63916e+07	1.18569e+06	1.18743e+07	1.82994e+07	2.33948e+07	2.72036e+07	2.73366e+06	2.23482e+06	1.40007e+06	4.55336e+06	1.38501e+06	4.09503e+06	551209	2.18565e+07	5.8503e+07	7.58504e+07	4.88649e+07	2.23482e+06	860572	5.0547e+06	882777	2.28358e+06	0	10	15	14	12	1	0	1	0	0
Q640N3	9	8	379.04	Arhgap30	0.166691	0.0252335		Q640N3|RHG30_MOUSE Rho GTPase-activating protein 30 OS=Mus musculus GN=Arhgap30 PE=1 SV=3	4.2881e+06	324083	4.52201e+06	5.89864e+06	4.83938e+06	5.85641e+06	714788	802594	664806	944245	572549	589744	150661	8.32345e+06	1.88579e+07	1.56902e+07	1.05197e+07	802594	408633	1.04821e+06	364931	328869	0	4	7	6	7	0	0	0	0	0
Q689Z5;Q7TNB8	10	10	429.04	Sbno1	0.165083	0.00835118		Q689Z5|SBNO1_MOUSE Protein strawberry notch homolog 1 OS=Mus musculus GN=Sbno1 PE=1 SV=2	1.55321e+06	547908	1.72078e+06	2.12684e+06	1.94774e+06	1.42279e+06	256409	228378	365580	319011	331481	37591.9	254713	3.16736e+06	6.79949e+06	6.31495e+06	2.55571e+06	228378	224709	354135	211280	20963	0	2	9	8	2	0	0	0	0	0
Q9JIH2	13	12	517.39	Nup50	0.164862	0.019927		Q9JIH2|NUP50_MOUSE Nuclear pore complex protein Nup50 OS=Mus musculus GN=Nup50 PE=1 SV=3	1.1439e+07	2.18989e+06	1.1344e+07	1.37132e+07	1.21408e+07	1.78073e+07	1.88586e+06	1.63122e+06	893383	2.01457e+06	2.21303e+06	2.67709e+06	1.01804e+06	2.08804e+07	4.38411e+07	3.93626e+07	3.19866e+07	1.63122e+06	549131	2.23638e+06	1.41054e+06	1.49287e+06	0	5	10	13	10	0	0	0	0	0
Q6PGL7	16	16	542.65	Fam21	0.163486	0.0196617		Q6PGL7|FAM21_MOUSE WASH complex subunit FAM21 OS=Mus musculus GN=Fam21 PE=1 SV=1	4.27864e+06	606238	4.65311e+06	5.12106e+06	6.21328e+06	4.7995e+06	699497	545862	577561	785067	1.10244e+06	486557	281830	8.56477e+06	1.6372e+07	2.01446e+07	8.62118e+06	545862	355006	871505	702673	271327	0	4	8	14	10	0	0	0	0	0
Q61026	3	3	79.86	Ncoa2	0.162442	0.045938		Q61026|NCOA2_MOUSE Nuclear receptor coactivator 2 OS=Mus musculus GN=Ncoa2 PE=1 SV=3	236944	75188.2	157095	359728	445967	146741	38489.5	13983.2	27858.8	110970	39635.3	0	34953.7	289158	1.15005e+06	1.44591e+06	263585	13983.2	17123.8	123188	25262.8	0	0	1	2	2	1	0	0	0	0	0
Q922R5	15	7	579.28	Ppp4r3b	0.162254	0.0131353		Q922R5|P4R3B_MOUSE Serine/threonine-protein phosphatase 4 regulatory subunit 3B OS=Mus musculus GN=Ppp4r3b PE=1 SV=2	1.75748e+06	544141	2.33432e+06	1.66288e+06	1.67152e+06	2.57454e+06	285159	143576	434541	189955	404921	252802	252962	4.29668e+06	5.31622e+06	5.41938e+06	4.62455e+06	143576	267097	210870	258089	140974	0	5	3	3	5	0	0	0	0	0
A2AGT5	12	12	439.94	Ckap5	0.162038	0.0214032		A2AGT5|CKAP5_MOUSE Cytoskeleton-associated protein 5 OS=Mus musculus GN=Ckap5 PE=1 SV=1	1.72028e+06	233345	2.29533e+06	2.39661e+06	2.11948e+06	1.55666e+06	278751	398013	315710	443685	84419.1	151928	108478	4.2249e+06	7.66194e+06	6.87176e+06	2.79618e+06	398013	194056	492535	53807.1	84722.4	0	5	6	10	7	0	1	0	0	0
Q8BIW1	11	10	356.74	Prune	0.161721	0.0259542		Q8BIW1|PRUNE_MOUSE Protein prune homolog OS=Mus musculus GN=Prune PE=1 SV=1	7.85147e+06	313554	9.74882e+06	1.08547e+07	9.61564e+06	8.72471e+06	1.26975e+06	1.33166e+06	922726	1.97782e+06	1.0302e+06	1.08635e+06	145766	1.79442e+07	3.47023e+07	3.11757e+07	1.56719e+07	1.33166e+06	567166	2.19558e+06	656631	605798	0	5	8	6	5	1	0	0	0	0
Q3U182	3	3	102.02	Crtc2	0.161491	0.0406083		Q3U182|CRTC2_MOUSE CREB-regulated transcription coactivator 2 OS=Mus musculus GN=Crtc2 PE=1 SV=2	741712	123326	516303	1.35746e+06	717346	994127	119780	138411	107862	193183	111208	48236.4	57331.9	950335	4.33979e+06	2.32577e+06	1.78572e+06	138411	66298.7	214453	70882.1	26898.9	0	1	4	2	1	0	0	0	0	0
P51125	14	14	633.04	Cast	0.161428	0.0217119		P51125|ICAL_MOUSE Calpastatin OS=Mus musculus GN=Cast PE=1 SV=2	1.11032e+07	1.14632e+06	1.15575e+07	1.52089e+07	1.36232e+07	1.39803e+07	1.79237e+06	1.65966e+06	1.35274e+06	2.54546e+06	1.61389e+06	1.79009e+06	532904	2.12734e+07	4.86227e+07	4.41689e+07	2.51123e+07	1.65966e+06	831479	2.82572e+06	1.02867e+06	998237	0	10	15	12	12	2	0	3	0	0
Q8K327	13	12	377.99	Champ1	0.160398	0.00581521		Q8K327|CHAP1_MOUSE Chromosome alignment-maintaining phosphoprotein 1 OS=Mus musculus GN=Champ1 PE=1 SV=1	2.19457e+06	778228	2.63263e+06	2.82134e+06	2.64277e+06	2.09787e+06	352004	232467	835188	290393	107421	294550	361785	4.84577e+06	9.01982e+06	8.56834e+06	3.76834e+06	232467	513360	322366	68467.8	164255	0	7	9	4	5	0	0	0	0	0
Q9QWF0	10	9	297.23	Chaf1a	0.160199	0.0300426		Q9QWF0|CAF1A_MOUSE Chromatin assembly factor 1 subunit A OS=Mus musculus GN=Chaf1a PE=1 SV=1	4.06858e+06	397304	3.66298e+06	5.1705e+06	4.47579e+06	6.63632e+06	651781	361690	659184	661349	883371	693314	184700	6.74229e+06	1.65301e+07	1.45113e+07	1.19206e+07	361690	405177	734165	563043	386624	0	4	8	10	6	0	0	0	0	0
Q60775	5	5	154.15	Elf1	0.159722	0.0130961		Q60775|ELF1_MOUSE ETS-related transcription factor Elf-1 OS=Mus musculus GN=Elf1 PE=1 SV=1	2.81061e+06	582506	3.1836e+06	3.64981e+06	3.37317e+06	3.26397e+06	448916	271726	466626	489335	307093	709798	270797	5.8599e+06	1.16684e+07	1.09365e+07	5.86296e+06	271726	286819	543212	195735	395817	0	3	6	4	4	0	0	0	0	0
Q3UIR3	3	3	66.42	Dtx3l	0.159662	0.0532669		Q3UIR3|DTX3L_MOUSE E3 ubiquitin-protein ligase DTX3L OS=Mus musculus GN=Dtx3l PE=1 SV=1	316417	13413.8	226954	418911	311818	610986	50519.8	3714.23	10225.8	9891.59	9396.39	219371	6235.85	417744	1.33926e+06	1.01097e+06	1.09749e+06	3714.23	6285.4	10980.7	5989.07	122332	0	1	2	1	0	0	0	0	0	0
Q9QYB5	11	11	404.53	Add3	0.15935	0.0316055		Q9QYB5|ADDG_MOUSE Gamma-adducin OS=Mus musculus GN=Add3 PE=1 SV=2	5.62165e+06	760815	4.86654e+06	6.5518e+06	6.13659e+06	9.7925e+06	895809	972997	767197	511437	1.17497e+06	1.05245e+06	353690	8.95761e+06	2.09461e+07	1.9896e+07	1.75899e+07	972997	471569	567747	748902	586894	0	6	11	9	8	0	0	0	0	0
Q8C827	5	5	109.15	Zfp62	0.158859	0.0193494		Q8C827|ZFP62_MOUSE Zinc finger protein 62 OS=Mus musculus GN=Zfp62 PE=1 SV=1	956248	150199	957939	1.15495e+06	1.4684e+06	1.04976e+06	151909	88878.1	46032.2	191953	348760	83922.2	69825	1.76323e+06	3.69236e+06	4.76081e+06	1.88565e+06	88878.1	28294.3	213088	222293	46798.9	0	2	3	4	2	0	0	0	0	0
P54227;P55821	5	5	189.17	Stmn1	0.156653	0.0269512		P54227|STMN1_MOUSE Stathmin OS=Mus musculus GN=Stmn1 PE=1 SV=2	1.32826e+07	715050	1.44997e+07	1.57128e+07	1.51323e+07	2.03532e+07	2.08076e+06	1.59711e+06	2.76804e+06	3.38676e+06	1.22132e+06	1.43056e+06	332414	2.6689e+07	5.02336e+07	4.90617e+07	3.65598e+07	1.59711e+06	1.70142e+06	3.75965e+06	778447	797750	0	3	8	8	6	0	1	1	0	0
Q8CI95	3	3	85.86	Osbpl11	0.156395	0.0502964		Q8CI95|OSB11_MOUSE Oxysterol-binding protein-related protein 11 OS=Mus musculus GN=Osbpl11 PE=1 SV=2	292468	29900.9	197960	354551	304287	575642	45740.5	57289.9	7364.72	13132.9	33434.8	117480	13900.4	364376	1.1335e+06	986556	1.03401e+06	57289.9	4526.83	14578.8	21310.7	65512.6	0	0	2	1	2	0	0	0	0	0
P70290	3	3	104.96	Mpp1	0.156294	0.0013778		P70290|EM55_MOUSE 55 kDa erythrocyte membrane protein OS=Mus musculus GN=Mpp1 PE=1 SV=1	1.26531e+06	920190	1.26187e+06	1.37768e+06	968284	1.7985e+06	197759	208467	199606	157577	25736.1	397409	427781	2.32267e+06	4.40444e+06	3.13936e+06	3.23059e+06	208467	122691	174927	16403.7	221614	0	3	1	1	2	0	0	0	0	0
Q5SUR0	5	5	85.47	Pfas	0.156248	0.0569059		Q5SUR0|PUR4_MOUSE Phosphoribosylformylglycinamidine synthase OS=Mus musculus GN=Pfas PE=1 SV=1	374561	7519.84	687670	559408	388205	230000	58524.5	118926	96312.3	7685.94	53519.8	16178.9	3495.84	1.26576e+06	1.78842e+06	1.25863e+06	413141	118926	59199.7	8532.18	34112.5	9022.11	0	1	3	2	0	0	0	0	0	0
Q9CWU4	2	2	60.58		0.155949	0.0667937		Q9CWU4|CA052_MOUSE UPF0690 protein C1orf52 homolog OS=Mus musculus PE=1 SV=1	949966	307756	908157	1.03418e+06	391505	2.10823e+06	148146	177029	53164.8	42869.4	147175	320492	143071	1.6716e+06	3.30627e+06	1.26933e+06	3.78695e+06	177029	32678.5	47589.4	93806.3	178721	0	2	2	1	1	0	0	0	0	0
Q99LE6	6	6	246.19	Abcf2	0.154845	0.0266601		Q99LE6|ABCF2_MOUSE ATP-binding cassette sub-family F member 2 OS=Mus musculus GN=Abcf2 PE=1 SV=1	2.81461e+06	98391.4	3.92379e+06	3.96998e+06	2.94432e+06	3.13654e+06	435829	147776	347190	679294	927507	77376.2	45740.5	7.22234e+06	1.2692e+07	9.54605e+06	5.63406e+06	147776	213405	754086	591175	43148.6	0	4	6	4	1	0	0	0	0	0
Q8VIJ6	8	6	290.91	Sfpq	0.154531	0.0205034		Q8VIJ6|SFPQ_MOUSE Splicing factor, proline- and glutamine-rich OS=Mus musculus GN=Sfpq PE=1 SV=1	5.08811e+06	539478	5.61065e+06	6.94234e+06	5.56536e+06	6.78272e+06	786273	635538	467550	1.49512e+06	549163	783997	250794	1.03273e+07	2.21946e+07	1.80439e+07	1.21836e+07	635538	287386	1.65973e+06	350026	437193	0	5	5	5	5	0	0	1	0	0
Q3UM18	2	2	53.89	Lsg1	0.153669	0.0396624		Q3UM18|LSG1_MOUSE Large subunit GTPase 1 homolog OS=Mus musculus GN=Lsg1 PE=1 SV=2	237240	30865.6	362692	230246	162663	399733	36456.5	31985.2	18606.8	40143.1	20700.5	70846.7	14348.9	667591	736095	527385	718027	31985.2	11436.9	44563	13194.1	39507.4	0	1	0	0	1	0	0	0	0	0
Q8BGQ7	2	2	52.6	Aars	0.153197	0.0946988		Q8BGQ7|SYAC_MOUSE Alanine--tRNA ligase, cytoplasmic OS=Mus musculus GN=Aars PE=1 SV=1	390859	983846	194234	179191	225505	371520	59878.6	10292.6	54783.6	30574.2	186656	17086.5	457373	357518	572874	731131	667349	10292.6	33673.5	33940.5	118971	9528.22	0	1	1	1	4	0	0	0	0	0
P48193;Q9Z2H5	15	12	494.66	Epb41	0.15281	0.0343609		P48193|41_MOUSE Protein 4.1 OS=Mus musculus GN=Epb41 PE=1 SV=2	1.09574e+07	350363	9.63124e+06	1.26357e+07	1.46182e+07	1.75517e+07	1.6744e+06	1.94837e+06	1.57665e+06	1.37991e+06	1.10324e+06	2.36382e+06	162878	1.77278e+07	4.03961e+07	4.73949e+07	3.15275e+07	1.94837e+06	969108	1.53184e+06	703187	1.31818e+06	0	8	11	10	9	0	0	0	0	0
Q8CH02	14	13	538.06	Sugp1	0.152454	0.00236587		Q8CH02|SUGP1_MOUSE SURP and G-patch domain-containing protein 1 OS=Mus musculus GN=Sugp1 PE=1 SV=1	8.57406e+06	5.39445e+06	1.0381e+07	1.07785e+07	9.67262e+06	6.64375e+06	1.30715e+06	1.57603e+06	1.4121e+06	1.11432e+06	970255	1.46305e+06	2.50778e+06	1.91078e+07	3.44587e+07	3.13604e+07	1.19339e+07	1.57603e+06	867970	1.23701e+06	618422	815866	0	7	12	9	4	0	0	1	0	0
P97480	2	2	82.64	Eya3	0.152338	0.0154782		P97480|EYA3_MOUSE Eyes absent homolog 3 OS=Mus musculus GN=Eya3 PE=1 SV=2	243398	52578.5	273901	331688	328442	230379	37078.8	48788.6	35974.1	19620.6	41430.4	39580.1	24442.8	504157	1.0604e+06	1.06487e+06	413822	48788.6	22112	21780.8	26406.9	22071.7	0	2	1	3	2	0	0	0	0	0
Q61166;Q6PER3	3	3	71.01	Mapre1	0.152223	0.0109791		Q61166|MARE1_MOUSE Microtubule-associated protein RP/EB family member 1 OS=Mus musculus GN=Mapre1 PE=1 SV=3	617504	164317	588284	779137	844020	711761	93998.1	82330	187042	49160.5	114051	37406.6	76388.1	1.08283e+06	2.4909e+06	2.73647e+06	1.27851e+06	82330	114968	54573.2	72693.8	20859.7	0	1	1	2	2	0	0	0	0	0
O08784	23	23	836.21	Tcof1	0.151459	0.0275627		O08784|TCOF_MOUSE Treacle protein OS=Mus musculus GN=Tcof1 PE=1 SV=1	2.11248e+07	1.13591e+06	2.4327e+07	2.14267e+07	2.52873e+07	3.3447e+07	3.19954e+06	1.87268e+06	1.47287e+06	2.97333e+06	7.45449e+06	2.22432e+06	528064	4.47775e+07	6.85011e+07	8.19863e+07	6.00797e+07	1.87268e+06	905323	3.3007e+06	4.75135e+06	1.24038e+06	0	14	15	15	19	0	0	1	0	1
Q9JIF7	4	4	108.15	Copb1	0.149638	0.0460973		Q9JIF7|COPB_MOUSE Coatomer subunit beta OS=Mus musculus GN=Copb1 PE=1 SV=1	370725	13008.6	252931	530367	403761	653556	55474.4	84667.5	126267	15900.4	21663.7	28873.6	6047.48	465558	1.69558e+06	1.30907e+06	1.17396e+06	84667.5	77611.8	17651	13808	16101.2	0	1	4	2	2	0	0	0	0	0
Q922Q1	2	2	77.72	Marc2	0.149356	0.0235792		Q922Q1|MARC2_MOUSE Mitochondrial amidoxime reducing component 2 OS=Mus musculus GN=Marc2 PE=1 SV=1	188100	59135.3	271189	297438	206462	106276	28093.9	6243.29	8190.69	15659.7	58551.7	51823.9	27491	499166	950910	669390	190899	6243.29	5034.52	17383.9	37319.7	28899.4	0	1	1	1	0	0	0	0	0	0
Q8VI36	6	5	203.39	Pxn	0.149258	0.0253785		Q8VI36|PAXI_MOUSE Paxillin OS=Mus musculus GN=Pxn PE=1 SV=1	2.31461e+06	100754	2.33526e+06	2.87658e+06	3.21438e+06	3.04609e+06	345475	366134	196511	691363	230475	242891	46838.7	4.29841e+06	9.19641e+06	1.04216e+07	5.47158e+06	366134	120788	767483	146900	135447	0	3	5	5	3	0	0	0	0	0
O54824	23	23	967.13	Il16	0.148784	0.0125039		O54824|IL16_MOUSE Pro-interleukin-16 OS=Mus musculus GN=Il16 PE=1 SV=3	3.48358e+07	9.3993e+06	3.59753e+07	3.62342e+07	4.14961e+07	5.10742e+07	5.183e+06	4.72873e+06	5.51673e+06	7.32867e+06	3.16454e+06	5.17633e+06	4.36957e+06	6.62181e+07	1.15841e+08	1.34538e+08	9.17429e+07	4.72873e+06	3.39094e+06	8.13557e+06	2.01701e+06	2.88657e+06	0	11	24	24	21	2	0	2	0	0
Q00422	5	5	200.08	Gabpa	0.148675	0.00636336		Q00422|GABPA_MOUSE GA-binding protein alpha chain OS=Mus musculus GN=Gabpa PE=1 SV=2	1.47616e+06	857703	1.70589e+06	2.18387e+06	1.64395e+06	989400	219469	162463	175835	150121	282964	325962	398731	3.13995e+06	6.98184e+06	5.33e+06	1.77723e+06	162463	108079	166650	180355	181771	0	4	3	5	3	0	0	0	0	0
Q9QZS3	2	2	60.17	Numb	0.147154	0.0194231		Q9QZS3|NUMB_MOUSE Protein numb homolog OS=Mus musculus GN=Numb PE=1 SV=1	163218	16202.3	191020	215596	208558	184712	24018.2	19674	28378.3	38982.6	9654.11	23401.9	7532.18	351601	689260	676186	331792	19674	17443.1	43274.7	6153.34	13050	0	1	2	2	1	0	0	0	0	0
Q9DC48	4	4	118.04	Cdc40	0.146767	0.027226		Q9DC48|PRP17_MOUSE Pre-mRNA-processing factor 17 OS=Mus musculus GN=Cdc40 PE=2 SV=1	419135	79789.5	285333	672476	474721	583357	61515.4	76903.4	11982.5	117640	25255.9	75795.5	37092.8	525199	2.1499e+06	1.53913e+06	1.04787e+06	76903.4	7365.23	130592	16097.6	42267.1	0	0	3	1	0	0	0	0	0	0
Q99P31	3	3	58.7	Hspbp1	0.145504	0.0226122		Q99P31|HPBP1_MOUSE Hsp70-binding protein 1 OS=Mus musculus GN=Hspbp1 PE=1 SV=1	391673	13130	439342	540416	537988	427489	56990	16518.7	19433	13833.2	8061.44	227104	6103.89	808676	1.72771e+06	1.74426e+06	767884	16518.7	11944.8	15356.2	5138.2	126644	0	1	2	0	2	0	0	0	0	0
Q60953	8	8	238.11	Pml	0.144867	0.0686915		Q60953|PML_MOUSE Protein PML OS=Mus musculus GN=Pml PE=1 SV=3	1.63544e+06	310457	1.6809e+06	1.61446e+06	3.66889e+06	902479	236921	170006	106807	170055	212298	525439	144326	3.09396e+06	5.16143e+06	1.18952e+07	1.62109e+06	170006	65650.4	188778	135315	293009	0	3	4	6	3	0	0	0	0	0
Q5DW34	2	2	39.27	Ehmt1	0.144068	0.0679719		Q5DW34|EHMT1_MOUSE Histone-lysine N-methyltransferase EHMT1 OS=Mus musculus GN=Ehmt1 PE=1 SV=2	190024	7440.25	52939.1	321427	291748	276567	27376.4	2625.35	5295.38	8514.63	115284	5162.33	3458.85	97442.6	1.0276e+06	945900	496789	2625.35	3254.88	9452.11	73479.9	2878.76	0	1	2	0	0	0	0	0	0	0
Q569Z6	19	18	581.48	Thrap3	0.144006	0.0241318		Q569Z6|TR150_MOUSE Thyroid hormone receptor-associated protein 3 OS=Mus musculus GN=Thrap3 PE=1 SV=1	1.58112e+07	999194	1.83403e+07	1.76938e+07	1.8681e+07	2.33415e+07	2.2769e+06	1.55811e+06	2.93327e+06	2.25906e+06	2.41782e+06	2.21623e+06	464508	3.37582e+07	5.65671e+07	6.05673e+07	4.19275e+07	1.55811e+06	1.80298e+06	2.50779e+06	1.54107e+06	1.23587e+06	0	15	15	15	14	0	0	0	0	0
Q9DBJ1	6	5	270.75	Pgam1	0.143969	0.00825759		Q9DBJ1|PGAM1_MOUSE Phosphoglycerate mutase 1 OS=Mus musculus GN=Pgam1 PE=1 SV=3	8.39429e+06	2.54092e+06	8.65004e+06	1.06448e+07	9.2492e+06	1.08865e+07	1.20852e+06	1.02692e+06	1.0161e+06	2.21225e+06	465622	1.32169e+06	1.18123e+06	1.59217e+07	3.40313e+07	2.99876e+07	1.9555e+07	1.02692e+06	624561	2.45582e+06	296779	737036	0	7	6	6	6	0	0	0	0	0
E9Q6J5	18	18	562.47	Bod1l	0.143889	0.017898		E9Q6J5|BD1L1_MOUSE Biorientation of chromosomes in cell division protein 1-like 1 OS=Mus musculus GN=Bod1l PE=1 SV=1	1.91035e+06	346281	1.64281e+06	2.42762e+06	2.47126e+06	2.66377e+06	274879	177248	197242	150487	333657	515761	160980	3.02385e+06	7.76109e+06	8.0123e+06	4.78485e+06	177248	121238	167056	212666	287613	0	4	9	15	9	0	0	0	0	0
Q9DBG5	8	8	246.95	Plin3	0.143723	0.0315521		Q9DBG5|PLIN3_MOUSE Perilipin-3 OS=Mus musculus GN=Plin3 PE=1 SV=1	1.47636e+06	29206.8	1.82788e+06	1.76266e+06	2.34523e+06	1.41683e+06	212187	299539	127451	291716	160070	182157	13577.7	3.3645e+06	5.63522e+06	7.60367e+06	2.54501e+06	299539	78339.7	323834	102026	101579	0	5	5	6	3	0	0	1	0	0
Q02614	2	2	69.57	Sap30bp	0.142123	0.0888327		Q02614|S30BP_MOUSE SAP30-binding protein OS=Mus musculus GN=Sap30bp PE=1 SV=2	969499	71974.8	1.4307e+06	2.15462e+06	411781	778420	137789	53351.7	176042	295993	111199	52357.4	33459.9	2.63343e+06	6.8883e+06	1.33507e+06	1.39825e+06	53351.7	108207	328582	70876.2	29197	0	0	1	2	0	0	0	0	0	0
Q66JX5;P0CAX8	5	5	189.3	Fgfr1op	0.140225	0.0277293		Q66JX5|FR1OP_MOUSE FGFR1 oncogene partner OS=Mus musculus GN=Fgfr1op PE=1 SV=1	1.46281e+06	175981	1.4672e+06	1.40207e+06	1.70986e+06	2.55891e+06	205122	134372	91512.9	99227.7	629028	71468.1	81810.7	2.70061e+06	4.48243e+06	5.54369e+06	4.59648e+06	134372	56249.7	110153	400930	39854	0	4	4	4	4	0	0	0	0	0
A2BH40	14	14	545.35	Arid1a	0.139767	0.0165947		A2BH40|ARI1A_MOUSE AT-rich interactive domain-containing protein 1A OS=Mus musculus GN=Arid1a PE=1 SV=1	3.25138e+06	551823	3.82388e+06	4.06893e+06	4.60807e+06	3.20419e+06	454436	604865	446415	672334	329750	218817	256533	7.03844e+06	1.30084e+07	1.49402e+07	5.75558e+06	604865	274395	746360	210176	122023	0	6	10	13	7	0	0	0	0	0
P39749	5	5	168.09	Fen1	0.139758	0.0435082		P39749|FEN1_MOUSE Flap endonuclease 1 OS=Mus musculus GN=Fen1 PE=1 SV=1	2.08633e+06	110971	3.82671e+06	2.63959e+06	2.45217e+06	1.40218e+06	291580	92602.8	88453.2	187888	945952	143006	51588.5	7.04365e+06	8.43877e+06	7.9504e+06	2.51869e+06	92602.8	54369	208575	602931	79746.6	0	3	3	4	2	0	0	0	0	0
Q9ERD8	4	4	139.98	Parvg	0.139474	0.0152418		Q9ERD8|PARVG_MOUSE Gamma-parvin OS=Mus musculus GN=Parvg PE=1 SV=2	505503	106420	534572	762452	460511	663558	70504.3	5419.4	27669.5	186562	8427.01	124443	49473	983963	2.43756e+06	1.49306e+06	1.19193e+06	5419.4	17007.5	207103	5371.21	69395.5	0	2	3	2	1	0	0	0	0	0
P57784	8	8	488.11	Snrpa1	0.13933	0.0159362		P57784|RU2A_MOUSE U2 small nuclear ribonucleoprotein A' OS=Mus musculus GN=Snrpa1 PE=1 SV=2	2.80145e+07	7.4756e+06	2.85112e+07	2.74489e+07	3.10423e+07	4.55944e+07	3.90327e+06	2.7519e+06	3.05785e+06	4.73805e+06	2.05683e+06	6.91173e+06	3.47528e+06	5.24792e+07	8.77541e+07	1.00645e+08	8.18997e+07	2.7519e+06	1.87955e+06	5.25972e+06	1.31098e+06	3.8543e+06	0	10	8	9	8	0	1	2	0	1
Q9CWK8	6	5	204.94	Snx2	0.138954	0.025918		Q9CWK8|SNX2_MOUSE Sorting nexin-2 OS=Mus musculus GN=Snx2 PE=1 SV=2	793905	15883.7	1.15506e+06	1.02908e+06	971368	798129	110316	75212.3	32891.4	42771	308507	92197.7	7384.05	2.12607e+06	3.28996e+06	3.14936e+06	1.43365e+06	75212.3	20217.2	47480.2	196636	51413.7	0	3	4	3	1	0	0	0	0	0
Q8K3C3	3	3	108.87	Lzic	0.13856	0.0662631		Q8K3C3|LZIC_MOUSE Protein LZIC OS=Mus musculus GN=Lzic PE=1 SV=1	1.29934e+06	45212.4	1.24283e+06	1.37451e+06	1.00248e+06	2.8317e+06	180037	159989	187601	425881	15212.2	111505	21018.5	2.28762e+06	4.39429e+06	3.25021e+06	5.08649e+06	159989	115311	472772	9695.96	62180.3	0	1	1	1	2	0	0	0	0	0
Q8R0H9	3	3	127.47	Gga1	0.138513	0.0193598		Q8R0H9|GGA1_MOUSE ADP-ribosylation factor-binding protein GGA1 OS=Mus musculus GN=Gga1 PE=1 SV=1	633041	65759.1	587316	825355	849689	837084	87684.5	35037.2	17105.4	29239.8	257115	99924.4	30570.3	1.08105e+06	2.63866e+06	2.75485e+06	1.50363e+06	35037.2	10514.1	32459.2	163880	55722.5	0	2	3	1	2	0	0	0	0	0
B2RY56	9	9	402.67	Rbm25	0.137925	0.00968043		B2RY56|RBM25_MOUSE RNA-binding protein 25 OS=Mus musculus GN=Rbm25 PE=1 SV=2	3.65099e+06	931940	4.58736e+06	4.64673e+06	3.76999e+06	4.31893e+06	503563	201348	316369	931762	694758	373578	433243	8.44374e+06	1.48556e+07	1.2223e+07	7.75796e+06	201348	194461	1.03435e+06	442826	208325	0	7	7	8	4	0	0	0	0	0
Q8CHP6;Q9QWH1	3	3	101.62	Phc3	0.137774	0.0619761		Q8CHP6|PHC3_MOUSE Polyhomeotic-like protein 3 OS=Mus musculus GN=Phc3 PE=1 SV=2	674897	8013.65	530230	980598	508472	1.34717e+06	92983.1	3969.5	4950.81	223106	168645	64244.5	3725.41	975971	3.13497e+06	1.64856e+06	2.41988e+06	3969.5	3043.09	247671	107491	35825.8	0	2	1	2	1	0	0	0	0	0
Q810V0	3	3	99.71	Mphosph10	0.137606	0.017351		Q810V0|MPP10_MOUSE U3 small nucleolar ribonucleoprotein protein MPP10 OS=Mus musculus GN=Mphosph10 PE=1 SV=2	513716	660355	299004	859325	520158	229740	70690.3	21625.3	98956.2	142762	59207.5	30900.2	306987	550362	2.74726e+06	1.68645e+06	412674	21625.3	60824.9	158481	37737.7	17231.4	0	0	2	3	1	0	0	0	0	0
P22682	13	11	393.5	Cbl	0.137586	0.0197535		P22682|CBL_MOUSE E3 ubiquitin-protein ligase CBL OS=Mus musculus GN=Cbl PE=1 SV=3	5.81228e+06	541766	7.6273e+06	6.97248e+06	7.62788e+06	6.29195e+06	799686	860286	594663	1.0031e+06	1.14044e+06	399936	251858	1.40392e+07	2.2291e+07	2.4731e+07	1.1302e+07	860286	365518	1.11354e+06	726897	223023	0	7	5	5	3	0	0	0	0	0
Q3USH5	3	3	83.94	Sfswap	0.137515	0.0444045		Q3USH5|SFSWA_MOUSE Splicing factor, suppressor of white-apricot homolog OS=Mus musculus GN=Sfswap PE=1 SV=2	299992	35054.4	442781	536620	181888	303618	41253.4	51875.5	57667.8	32210.8	19054	45458.8	16296.2	815006	1.71557e+06	589716	545380	51875.5	35446.3	35757.3	12144.6	25350	0	0	3	1	0	0	0	0	0	0
P48377;P48379	3	3	166.2	Rfx1	0.136653	0.029511		P48377|RFX1_MOUSE MHC class II regulatory factor RFX1 OS=Mus musculus GN=Rfx1 PE=1 SV=2	572572	14784	738409	811128	794810	503730	78243.7	28282.2	93487	118038	101589	49822.5	6872.82	1.35916e+06	2.59317e+06	2.57692e+06	904833	28282.2	57463.1	131034	64751	27783.3	0	3	3	2	1	0	0	0	0	0
Q8K4L3	8	8	234.36	Svil	0.135977	0.00743879		Q8K4L3|SVIL_MOUSE Supervillin OS=Mus musculus GN=Svil PE=1 SV=1	880981	319635	1.04052e+06	1.16984e+06	757082	1.11783e+06	119793	206884	85946.3	39080.1	85450.2	181604	148593	1.91523e+06	3.73997e+06	2.4546e+06	2.00792e+06	206884	52828.1	43382.9	54464.3	101271	0	1	5	4	2	0	0	0	0	0
Q80YR7	2	2	46.7	Clspn	0.135751	0.025461		Q80YR7|CLSPN_MOUSE Claspin OS=Mus musculus GN=Clspn PE=1 SV=2	192569	24357.9	293121	254235	243860	147271	26141.4	10199.7	33677.4	7263.63	34492.6	45073.5	11323.6	539535	812787	790640	264538	10199.7	20700.3	8063.38	21984.9	25135.1	0	0	2	2	0	0	0	0	0	0
Q9D620;G3XA57	5	5	145.13	Rab11fip1	0.134165	0.0499284		Q9D620|RFIP1_MOUSE Rab11 family-interacting protein 1 OS=Mus musculus GN=Rab11fip1 PE=1 SV=2	659548	75232.3	704346	1.11868e+06	317630	1.08185e+06	88488.5	139401	72504.4	108549	99489.2	22498	34974.2	1.29646e+06	3.57642e+06	1.02982e+06	1.94329e+06	139401	44565.9	120501	63412.5	12545.9	0	1	4	1	3	0	0	0	0	0
Q9D706	7	7	242.62	Rpap3	0.1337	0.0138028		Q9D706|RPAP3_MOUSE RNA polymerase II-associated protein 3 OS=Mus musculus GN=Rpap3 PE=1 SV=1	4.36569e+06	2.24614e+06	3.45804e+06	4.00715e+06	4.24406e+06	7.87304e+06	583694	1.60241e+06	244497	344990	488715	237858	1.04419e+06	6.36506e+06	1.28108e+07	1.376e+07	1.41421e+07	1.60241e+06	150283	382974	311497	132641	0	4	5	3	4	0	0	0	0	0
Q8BWY9	13	12	439.02	Kiaa1524	0.132898	0.0329927		Q8BWY9|CIP2A_MOUSE Protein CIP2A OS=Mus musculus GN=Kiaa1524 PE=1 SV=3	2.62515e+06	173704	2.06714e+06	4.18636e+06	3.78254e+06	2.91598e+06	348877	377204	198168	400564	493901	274548	80752	3.80488e+06	1.33838e+07	1.22637e+07	5.23788e+06	377204	121807	444667	314803	153101	0	6	9	8	6	0	0	0	0	0
Q8CHY6	11	11	348.55	Gatad2a	0.13284	9.99694e-05		Q8CHY6|P66A_MOUSE Transcriptional repressor p66 alpha OS=Mus musculus GN=Gatad2a PE=1 SV=2	3.56786e+06	3.37179e+06	2.92794e+06	3.33072e+06	3.38768e+06	4.82117e+06	473955	380091	251829	1.32018e+06	200826	216852	1.56749e+06	5.38932e+06	1.06483e+07	1.09835e+07	8.6601e+06	380091	154790	1.46553e+06	128002	120927	0	2	8	12	7	0	0	0	0	0
O55098;Q3TV65	11	10	461.78	Stk10	0.131932	0.00497903		O55098|STK10_MOUSE Serine/threonine-protein kinase 10 OS=Mus musculus GN=Stk10 PE=1 SV=2	3.63162e+06	2.11098e+06	2.98778e+06	4.04408e+06	3.46736e+06	5.5479e+06	479129	572259	699014	344617	522874	256878	981357	5.49947e+06	1.29289e+07	1.12418e+07	9.9655e+06	572259	429659	382561	333270	143247	0	5	10	5	7	0	0	0	0	0
Q9WU42	5	5	105.24	Ncor2	0.131626	0.0345071		Q9WU42|NCOR2_MOUSE Nuclear receptor corepressor 2 OS=Mus musculus GN=Ncor2 PE=1 SV=3	558305	12609.6	670719	764705	890930	452563	73487.5	86772.8	63734.2	97399.5	69171.2	50359.9	5861.97	1.23456e+06	2.44476e+06	2.88856e+06	812924	86772.8	39175.1	108123	44088.4	28083	0	0	4	4	1	0	0	0	0	0
Q8CCJ9	2	2	50.1	Phf20l1	0.129686	0.0551353		Q8CCJ9|P20L1_MOUSE PHD finger protein 20-like protein 1 OS=Mus musculus GN=Phf20l1 PE=1 SV=2	386567	215.861	327322	307034	548250	750012	50132.3	87904.6	39723.7	36986.3	85747.2	299.654	100.35	602487	981586	1.77753e+06	1.34722e+06	87904.6	24416.8	41058.6	54653.6	167.101	0	1	1	0	1	0	0	0	0	0
Q3TBD2	11	11	453.85	Hmha1	0.129222	0.0223692		Q3TBD2|HMHA1_MOUSE Minor histocompatibility protein HA-1 OS=Mus musculus GN=Hmha1 PE=1 SV=2	2.15792e+06	82099.9	2.33502e+06	2.69521e+06	2.72664e+06	2.95063e+06	278851	126261	244204	218410	664667	140714	38166.8	4.29796e+06	8.61658e+06	8.84028e+06	5.30013e+06	126261	150103	242457	423646	78468.5	0	4	7	9	1	0	0	0	0	0
Q8BH48	3	3	113.86	Ubap1	0.128625	0.0426534		Q8BH48|UBAP1_MOUSE Ubiquitin-associated protein 1 OS=Mus musculus GN=Ubap1 PE=1 SV=1	289609	18804	282467	465180	480028	201564	37251	40585.6	52053.8	28593.6	30885.7	34136.1	8741.66	519925	1.48718e+06	1.55634e+06	362063	40585.6	31995.6	31741.8	19686	19035.9	0	0	0	2	1	0	0	0	0	0
P08414	4	4	167.35	Camk4	0.128615	0.00689617		P08414|KCC4_MOUSE Calcium/calmodulin-dependent protein kinase type IV OS=Mus musculus GN=Camk4 PE=1 SV=2	1.72823e+06	2.36366e+06	1.12621e+06	1.30567e+06	1.31977e+06	2.52582e+06	222276	247887	245572	187733	162190	267996	1.09883e+06	2.07297e+06	4.17422e+06	4.27894e+06	4.53704e+06	247887	150944	208403	103377	149447	0	2	4	6	3	0	0	0	0	0
A6H619	2	2	35.19	Phrf1	0.128367	0.0201161		A6H619|PHRF1_MOUSE PHD and RING finger domain-containing protein 1 OS=Mus musculus GN=Phrf1 PE=1 SV=2	137357	82179.8	192227	193686	180278	38414.8	17632.2	27677	5357.67	16287.3	25179	13659.8	38204	353824	619212	584496	69003.2	27677	3293.17	18080.6	16048.6	7617.32	0	0	1	1	0	0	0	0	0	0
Q9JL26	6	6	264.37	Fmnl1	0.127646	0.0214428		Q9JL26|FMNL1_MOUSE Formin-like protein 1 OS=Mus musculus GN=Fmnl1 PE=1 SV=1	1.15946e+06	76453.8	1.18483e+06	1.54775e+06	1.44872e+06	1.53956e+06	148001	235856	160171	209268	114307	20402.2	35542	2.18086e+06	4.94816e+06	4.69701e+06	2.76547e+06	235856	98451.1	232309	72857.2	11377.2	0	3	5	4	2	0	0	0	0	0
Q6P8I4	7	7	225.16	Pcnp	0.127503	0.0249512		Q6P8I4|PCNP_MOUSE PEST proteolytic signal-containing nuclear protein OS=Mus musculus GN=Pcnp PE=1 SV=1	9.5706e+06	377469	1.18428e+07	1.25515e+07	1.37524e+07	9.32876e+06	1.22028e+06	634565	957658	1.94109e+06	2.0715e+06	496595	175479	2.17985e+07	4.01271e+07	4.4588e+07	1.67569e+07	634565	588638	2.15481e+06	1.32034e+06	276925	0	4	7	9	4	0	0	0	0	0
Q61599	7	7	387.97	Arhgdib	0.127301	0.0232891		Q61599|GDIR2_MOUSE Rho GDP-dissociation inhibitor 2 OS=Mus musculus GN=Arhgdib PE=1 SV=3	2.19765e+07	1.0352e+06	2.38347e+07	2.68204e+07	2.65658e+07	3.16263e+07	2.79763e+06	3.49391e+06	2.82594e+06	3.88614e+06	2.20206e+06	1.58009e+06	481248	4.38714e+07	8.57447e+07	8.61314e+07	5.68092e+07	3.49391e+06	1.737e+06	4.31401e+06	1.40355e+06	881132	0	5	8	10	11	3	2	2	0	0
P25799	14	14	522.71	Nfkb1	0.127253	0.00493629		P25799|NFKB1_MOUSE Nuclear factor NF-kappa-B p105 subunit OS=Mus musculus GN=Nfkb1 PE=1 SV=2	3.69711e+06	1.67958e+06	3.55539e+06	4.93092e+06	4.80904e+06	3.51061e+06	470469	785545	329406	422416	355569	459410	780810	6.54423e+06	1.57641e+07	1.55918e+07	6.30599e+06	785545	202474	468925	226633	256188	0	6	12	8	4	0	0	0	0	0
Q8R080	11	11	342.32	Gtse1	0.126308	0.0217933		Q8R080|GTSE1_MOUSE G2 and S phase-expressed protein 1 OS=Mus musculus GN=Gtse1 PE=1 SV=2	1.77236e+06	105183	2.53599e+06	2.34417e+06	1.76814e+06	2.10831e+06	223863	350445	132696	576824	15074.2	44276.3	48897.8	4.66787e+06	7.4943e+06	5.73264e+06	3.78709e+06	350445	81563.5	640334	9607.99	24690.5	0	4	6	5	3	0	0	0	0	0
Q8K3Z9	6	6	125.56	Pom121	0.126294	0.0272417		Q8K3Z9|PO121_MOUSE Nuclear envelope pore membrane protein POM 121 OS=Mus musculus GN=Pom121 PE=1 SV=2	1.90895e+06	217253	1.99209e+06	2.1906e+06	1.85796e+06	3.28687e+06	241089	221601	143770	147749	378240	314087	100997	3.66676e+06	7.00333e+06	6.02385e+06	5.90409e+06	221601	88370.4	164016	241083	175149	0	2	4	5	2	0	0	0	0	0
Q80UG5	12	12	517.86	Sept9	0.125735	0.00497282		Q80UG5|SEPT9_MOUSE Septin-9 OS=Mus musculus GN=Sept9 PE=1 SV=1	9.43469e+06	8.4322e+06	5.94351e+06	1.08084e+07	7.50863e+06	1.44807e+07	1.18627e+06	1.16796e+06	884755	1.48434e+06	840522	1.55379e+06	3.91999e+06	1.09399e+07	3.45545e+07	2.43444e+07	2.60112e+07	1.16796e+06	543827	1.64776e+06	535732	866465	0	8	9	11	7	0	0	0	0	0
P35235	6	6	312.84	Ptpn11	0.125055	0.0146341		P35235|PTN11_MOUSE Tyrosine-protein phosphatase non-receptor type 11 OS=Mus musculus GN=Ptpn11 PE=1 SV=2	3.00575e+06	514451	3.18524e+06	4.18897e+06	3.73198e+06	3.40809e+06	375885	216964	477213	639867	291305	254074	239159	5.86293e+06	1.33921e+07	1.20998e+07	6.12185e+06	216964	293326	710318	185672	141684	0	4	6	6	4	0	0	0	0	0
Q80WC1	4	3	74.59	Ubn2	0.124937	0.00924476		Q80WC1|UBN2_MOUSE Ubinuclein-2 OS=Mus musculus GN=Ubn2 PE=1 SV=2	163515	76099.4	160953	220376	244637	115509	20429.1	4174.02	43504.3	13954.9	24023.4	16489.1	35377.3	296259	704541	793160	207484	4174.02	26740.6	15491.3	15312.1	9195.08	0	0	1	2	1	0	0	0	0	0
Q9EQ61	5	5	136.91	Pes1	0.124712	0.130207		Q9EQ61|PESC_MOUSE Pescadillo homolog OS=Mus musculus GN=Pes1 PE=1 SV=1	1.10335e+06	77980.4	525101	412837	1.67082e+06	2.83003e+06	137601	135133	88419.2	178499	196847	89106	36251.8	966528	1.31984e+06	5.41711e+06	5.08349e+06	135133	54348.1	198153	125466	49689.7	0	0	2	4	3	0	0	0	0	0
Q9D3U0	2	2	110.1	Pus10	0.124192	0.11652		Q9D3U0|PUS10_MOUSE Putative tRNA pseudouridine synthase Pus10 OS=Mus musculus GN=Pus10 PE=1 SV=1	566979	33135.3	71700.6	702892	633322	1.39385e+06	70414.4	54950.6	83978.8	111906	24527.9	76708.9	15404	131976	2.24714e+06	2.05335e+06	2.50372e+06	54950.6	51618.8	124227	15633.6	42776.5	0	2	3	2	2	0	0	0	0	0
P14576	4	4	132.54	Srp54	0.12373	0.0295768		P14576|SRP54_MOUSE Signal recognition particle 54 kDa protein OS=Mus musculus GN=Srp54 PE=1 SV=2	703841	6697.39	1.05939e+06	982085	860115	610923	87086.1	26683.2	82902	47103.2	15656.5	263086	3113.5	1.94996e+06	3.13972e+06	2.78865e+06	1.09738e+06	26683.2	50956.9	52289.3	9979.12	146709	0	2	2	2	2	0	0	0	0	0
Q60817	2	2	63.79	Naca	0.123632	0.0286311		Q60817|NACA_MOUSE Nascent polypeptide-associated complex subunit alpha OS=Mus musculus GN=Naca PE=1 SV=1	786725	1241.87	1.02308e+06	832373	860998	1.21593e+06	97264.6	191539	35316.2	143381	80113.6	35973.9	577.323	1.88314e+06	2.66109e+06	2.79151e+06	2.18414e+06	191539	21707.6	159167	51062.8	20060.7	0	1	2	2	1	0	0	0	0	0
Q99PM3	2	2	160.15	Gtf2a1	0.12322	0.0930634		Q99PM3|TF2AA_MOUSE Transcription initiation factor IIA subunit 1 OS=Mus musculus GN=Gtf2a1 PE=2 SV=2	7.11733e+06	759308	2.05015e+06	6.42093e+06	1.64571e+07	9.89914e+06	876994	682280	605469	769533	1.26191e+06	1.06578e+06	352989	3.77362e+06	2.05277e+07	5.3357e+07	1.77815e+07	682280	372160	854261	804316	594328	0	2	2	3	2	0	0	0	0	0
Q09XV5;A3KFM7;Q8BYH8	25	21	711.98	Chd8	0.123196	0.00910878		Q09XV5|CHD8_MOUSE Chromodomain-helicase-DNA-binding protein 8 OS=Mus musculus GN=Chd8 PE=1 SV=1	8.76524e+06	2.57006e+06	1.06045e+07	9.36622e+06	9.21311e+06	1.20723e+07	1.07984e+06	1.1056e+06	1.19936e+06	1.34444e+06	1.07816e+06	671649	1.19478e+06	1.95193e+07	2.99438e+07	2.98706e+07	2.1685e+07	1.1056e+06	737205	1.49246e+06	687200	374543	0	16	16	16	12	0	0	0	0	0
Q8K4R9	2	2	34.04	Dlgap5	0.12319	0.0406747		Q8K4R9|DLGP5_MOUSE Disks large-associated protein 5 OS=Mus musculus GN=Dlgap5 PE=1 SV=2	130449	15953	65584.3	226094	167265	177346	16070	7193.14	7449.99	40410.2	2655.5	22641.2	7416.27	120718	722823	542303	318561	7193.14	4579.24	44859.5	1692.56	12625.8	0	0	2	1	0	0	0	0	0	0
Q6R891	3	3	62.52	Ppp1r9b	0.121691	0.0494031		Q6R891|NEB2_MOUSE Neurabin-2 OS=Mus musculus GN=Ppp1r9b PE=1 SV=1	131347	924.479	95804.8	125824	244501	189679	15983.7	16022.9	25190.8	25.2288	10946.8	27732.8	429.774	176344	402257	792718	340714	16022.9	15483.9	28.0065	6977.28	15465.1	0	1	1	2	2	0	0	0	0	0
P83741	11	11	314.44	Wnk1	0.121199	0.00229565		P83741|WNK1_MOUSE Serine/threonine-protein kinase WNK1 OS=Mus musculus GN=Wnk1 PE=1 SV=2	3.3093e+06	1.75384e+06	3.06205e+06	4.16509e+06	3.56214e+06	4.00335e+06	401083	335659	342429	227438	559613	540278	815332	5.63617e+06	1.33158e+07	1.15491e+07	7.19109e+06	335659	210479	252479	356687	301284	0	4	6	8	7	0	0	0	0	0
Q99MD9	11	11	489.11	Nasp	0.120607	0.0207045		Q99MD9|NASP_MOUSE Nuclear autoantigenic sperm protein OS=Mus musculus GN=Nasp PE=1 SV=2	1.03171e+07	1.02258e+06	1.1237e+07	1.42587e+07	1.44941e+07	1.0573e+07	1.24432e+06	1.6717e+06	1.31012e+06	1.38663e+06	1.01323e+06	839906	475378	2.06835e+07	4.55851e+07	4.69927e+07	1.8992e+07	1.6717e+06	805286	1.5393e+06	645812	468371	0	6	9	11	9	0	0	0	0	0
Q8BMI4	6	6	179.01	Gen1	0.119751	0.0139302		Q8BMI4|GEN_MOUSE Flap endonuclease GEN homolog 1 OS=Mus musculus GN=Gen1 PE=1 SV=2	1.07188e+06	204065	1.22812e+06	1.21276e+06	1.15468e+06	1.55978e+06	128359	193025	109250	191952	43198.9	104369	94866.5	2.26055e+06	3.8772e+06	3.74369e+06	2.80177e+06	193025	67151.8	213086	27534.1	58201.1	0	2	4	5	2	0	0	0	0	0
Q8R1Q8	7	7	180.75	Dync1li1	0.119671	0.00589096		Q8R1Q8|DC1L1_MOUSE Cytoplasmic dynein 1 light intermediate chain 1 OS=Mus musculus GN=Dync1li1 PE=1 SV=1	1.5254e+06	505873	1.83341e+06	2.00312e+06	1.63663e+06	1.64798e+06	182546	202497	345855	85868.7	8496.35	270015	235172	3.37467e+06	6.40397e+06	5.30627e+06	2.96021e+06	202497	212585	95323	5415.41	150573	0	4	5	4	5	0	0	0	0	0
Q9CQ48	4	4	183.22	Nudcd2	0.119092	0.0244933		Q9CQ48|NUDC2_MOUSE NudC domain-containing protein 2 OS=Mus musculus GN=Nudcd2 PE=1 SV=1	3.38294e+06	578488	2.88805e+06	3.48238e+06	4.19266e+06	5.7731e+06	402879	209329	430069	239009	654546	481444	268929	5.3159e+06	1.11332e+07	1.35934e+07	1.037e+07	209329	264348	265324	417195	268475	0	1	5	5	3	0	0	0	0	0
Q78JW9	4	4	210.21	Ubfd1	0.118703	0.0163999		Q78JW9|UBFD1_MOUSE Ubiquitin domain-containing protein UBFD1 OS=Mus musculus GN=Ubfd1 PE=1 SV=2	2.20841e+06	207913	2.84949e+06	2.53623e+06	2.86713e+06	2.58127e+06	262145	49091.6	235211	170683	127532	728207	96655.2	5.24493e+06	8.10831e+06	9.29576e+06	4.63664e+06	49091.6	144576	189476	81286.1	406082	0	3	3	3	2	0	0	0	0	0
O08715	7	7	233.67	Akap1	0.118403	0.0106252		O08715|AKAP1_MOUSE A-kinase anchor protein 1, mitochondrial OS=Mus musculus GN=Akap1 PE=1 SV=4	1.17068e+06	342128	1.00027e+06	1.41084e+06	1.4989e+06	1.60125e+06	138611	236918	89960.2	165357	115284	85538.4	159049	1.84115e+06	4.51045e+06	4.85973e+06	2.87627e+06	236918	55295.3	183563	73479.7	47700.2	0	3	3	8	3	0	0	0	0	0
Q6PFD9	5	5	140.42	Nup98	0.118056	0.00170274		Q6PFD9|NUP98_MOUSE Nuclear pore complex protein Nup98-Nup96 OS=Mus musculus GN=Nup98 PE=1 SV=2	823030	1.09122e+06	874732	950401	630370	568428	97163.5	77647.7	127378	83850.6	103936	93005.9	507289	1.61008e+06	3.03843e+06	2.04378e+06	1.02105e+06	77647.7	78294.5	93082.7	66246.6	51864.4	0	2	3	3	2	0	0	0	0	0
Q68FL4;Q80SW1	5	5	118.38	Ahcyl2	0.11755	0.0630838		Q68FL4|SAHH3_MOUSE Putative adenosylhomocysteinase 3 OS=Mus musculus GN=Ahcyl2 PE=1 SV=1	342844	42856	754134	390873	203025	323331	40301.1	7572.54	48996.7	44148	45184.5	55603.9	19923	1.3881e+06	1.24962e+06	658246	580789	7572.54	30116.5	49008.7	28799.7	31007.3	0	4	3	0	1	0	0	0	0	0
P57016	9	9	267.2	Lad1	0.117385	0.0255284		P57016|LAD1_MOUSE Ladinin-1 OS=Mus musculus GN=Lad1 PE=1 SV=1	3.00363e+06	195966	3.3041e+06	3.39209e+06	3.23883e+06	4.88716e+06	352582	581265	319079	295300	246793	320472	91101.1	6.0817e+06	1.08445e+07	1.05009e+07	8.77864e+06	581265	196126	327814	157301	178710	0	5	7	7	6	0	0	0	0	0
Q03267	5	5	176.16	Ikzf1	0.117018	0.0488287		Q03267|IKZF1_MOUSE DNA-binding protein Ikaros OS=Mus musculus GN=Ikzf1 PE=1 SV=2	3.01011e+06	199163	2.34905e+06	3.15771e+06	3.23226e+06	6.11236e+06	352236	402404	273689	363083	408549	313454	92587.4	4.32378e+06	1.00952e+07	1.04796e+07	1.09794e+07	402404	168227	403060	260401	174797	0	0	4	3	5	0	0	0	0	0
Q9Z2B5	9	9	209.28	Eif2ak3	0.116786	0.0345699		Q9Z2B5|E2AK3_MOUSE Eukaryotic translation initiation factor 2-alpha kinase 3 OS=Mus musculus GN=Eif2ak3 PE=1 SV=1	2.31848e+06	421664	1.78764e+06	1.79755e+06	3.85465e+06	3.73091e+06	270766	341201	258014	148877	171792	433946	196024	3.29043e+06	5.74676e+06	1.24975e+07	6.70171e+06	341201	158592	165269	109497	241989	0	1	5	6	1	0	0	0	0	0
Q9JKX6	5	5	238.01	Nudt5	0.116744	0.0454003		Q9JKX6|NUDT5_MOUSE ADP-sugar pyrophosphatase OS=Mus musculus GN=Nudt5 PE=1 SV=1	3.89722e+06	104609	3.62171e+06	4.82417e+06	3.4038e+06	7.5318e+06	454978	299206	599702	474921	499673	401390	48630.8	6.66631e+06	1.54229e+07	1.10357e+07	1.35291e+07	299206	368615	527210	318482	223834	0	3	6	5	5	0	0	0	0	0
O09106;P70288	2	2	73.94	Hdac1	0.116668	0.0437611		O09106|HDAC1_MOUSE Histone deacetylase 1 OS=Mus musculus GN=Hdac1 PE=1 SV=1	371829	35013.5	463894	560056	620823	179359	43380.6	51802.8	53970.2	69061.4	12339	29729.5	16277.2	853868	1.7905e+06	2.01283e+06	322177	51802.8	33173.6	76665.2	7864.63	16578.6	0	0	1	1	1	0	0	0	0	0
Q5XJY5	11	11	330.51	Arcn1	0.116264	0.0260432		Q5XJY5|COPD_MOUSE Coatomer subunit delta OS=Mus musculus GN=Arcn1 PE=1 SV=2	3.84929e+06	137902	5.23169e+06	5.72378e+06	4.48091e+06	3.67219e+06	447534	255984	235582	389464	638161	718477	64108.5	9.62974e+06	1.82989e+07	1.45279e+07	6.59623e+06	255984	144804	432345	406751	400657	0	4	7	6	6	0	0	0	0	0
P58929	4	4	169.83	Gmeb2	0.115352	0.00338191		P58929|GMEB2_MOUSE Glucocorticoid modulatory element-binding protein 2 OS=Mus musculus GN=Gmeb2 PE=2 SV=2	578356	360451	418726	586858	831954	693793	66714.6	31867.3	74383.4	55644.6	34634.9	137043	167567	770730	1.87618e+06	2.69735e+06	1.24624e+06	31867.3	45720.8	61771.3	22075.6	76421.4	0	2	4	2	1	0	0	0	0	0
Q8CGZ0	7	7	241.54	Cherp	0.115307	0.0329592		Q8CGZ0|CHERP_MOUSE Calcium homeostasis endoplasmic reticulum protein OS=Mus musculus GN=Cherp PE=1 SV=1	2.50151e+06	214586	1.83828e+06	3.72391e+06	2.64884e+06	4.08196e+06	288441	466150	169350	171735	507054	127915	99757.4	3.38363e+06	1.19053e+07	8.58805e+06	7.33229e+06	466150	104093	190644	323186	71331.6	0	1	5	6	4	0	0	0	0	0
Q9JLI8	25	25	1062.49	Sart3	0.114757	0.030785		Q9JLI8|SART3_MOUSE Squamous cell carcinoma antigen recognized by T-cells 3 OS=Mus musculus GN=Sart3 PE=1 SV=1	2.42363e+07	1.28083e+06	3.44808e+07	2.81271e+07	1.91379e+07	3.8155e+07	2.78129e+06	1.47149e+06	1.94791e+06	3.82364e+06	4.4764e+06	2.18702e+06	595436	6.34671e+07	8.99224e+07	6.20487e+07	6.85366e+07	1.47149e+06	1.19731e+06	4.24463e+06	2.85317e+06	1.21958e+06	0	21	23	15	20	0	0	0	0	0
Q3UUV5	2	2	65.19	Skap1	0.114279	0.000795613		Q3UUV5|SKAP1_MOUSE Src kinase-associated phosphoprotein 1 OS=Mus musculus GN=Skap1 PE=1 SV=1	177094	251589	130364	164495	181576	157448	20238.2	27573.7	38840.6	2741.5	4393.88	27641.5	116960	239954	525889	588704	282818	27573.7	23873.9	3043.34	2800.57	15414.2	0	1	1	2	0	0	0	0	0	0
Q8CB77	2	2	72.44	Tceb3	0.113569	0.0238531		Q8CB77|ELOA1_MOUSE Transcription elongation factor B polypeptide 3 OS=Mus musculus GN=Tceb3 PE=1 SV=3	435542	22567.7	598516	613738	533093	409796	49464	72667.7	70262.4	45675	17766.5	40948.3	10491.3	1.10166e+06	1.96212e+06	1.72839e+06	736104	72667.7	43187.8	50704	11324	22834.7	0	1	2	1	1	0	0	0	0	0
Q9CXF4	4	4	136.26	Tbc1d15	0.113252	0.0145351		Q9CXF4|TBC15_MOUSE TBC1 domain family member 15 OS=Mus musculus GN=Tbc1d15 PE=1 SV=1	687567	104616	752529	953613	817806	809270	77868	99285.4	60712.8	124157	92811.4	12373.3	48634	1.38515e+06	3.0487e+06	2.65148e+06	1.45367e+06	99285.4	37318	137827	59156.2	6899.91	0	0	3	4	2	0	0	0	0	0
Q9JL19	9	9	245.09	Ncoa6	0.112767	0.0356038		Q9JL19|NCOA6_MOUSE Nuclear receptor coactivator 6 OS=Mus musculus GN=Ncoa6 PE=1 SV=1	2.58915e+06	618760	3.40242e+06	2.55278e+06	4.86389e+06	1.50791e+06	291970	399781	305201	367915	159265	227688	287651	6.26267e+06	8.16122e+06	1.57697e+07	2.7086e+06	399781	187596	408423	101512	126970	0	4	2	5	3	0	0	0	0	0
Q9QYI3	9	9	285.02	Dnajc7	0.11183	0.0220462		Q9QYI3|DNJC7_MOUSE DnaJ homolog subfamily C member 7 OS=Mus musculus GN=Dnajc7 PE=1 SV=2	3.84035e+06	588934	4.46036e+06	4.58083e+06	3.31348e+06	6.25817e+06	429467	491543	377198	504759	327923	445913	273785	8.20998e+06	1.46449e+07	1.07429e+07	1.12413e+07	491543	231850	560334	209012	248662	0	5	5	4	4	0	0	0	0	0
Q01768;P15532	4	4	136.28	Nme2	0.111161	0.0306447		Q01768|NDKB_MOUSE Nucleoside diphosphate kinase B OS=Mus musculus GN=Nme2 PE=1 SV=1	1.31241e+06	36262.5	2.04096e+06	1.23237e+06	1.92765e+06	1.32481e+06	145889	123691	159224	211345	92468.4	142717	16857.8	3.75671e+06	3.93987e+06	6.24979e+06	2.37972e+06	123691	97869.2	234615	58937.5	79585.5	0	5	3	3	2	0	0	0	0	0
Q9Z1B5	4	4	176.07	Mad2l1	0.110261	0.0254224		Q9Z1B5|MD2L1_MOUSE Mitotic spindle assembly checkpoint protein MAD2A OS=Mus musculus GN=Mad2l1 PE=1 SV=2	955631	51659.1	1.19331e+06	917591	1.5373e+06	1.0783e+06	105369	25838.8	150180	84546.2	20797.1	245481	24015.4	2.19647e+06	2.93354e+06	4.9842e+06	1.93691e+06	25838.8	92310.2	93855	13255.7	136892	0	3	4	1	1	0	0	0	0	0
Q6P1D7	7	6	244.18	Slx4	0.109328	0.012296		Q6P1D7|SLX4_MOUSE Structure-specific endonuclease subunit SLX4 OS=Mus musculus GN=Slx4 PE=1 SV=1	686488	216580	548473	714974	947783	1.00463e+06	75052	34071.4	53603.4	43726.9	98829.9	145028	100684	1.00955e+06	2.28577e+06	3.07289e+06	1.80458e+06	34071.4	32948.1	48541.4	62992.3	80874.7	0	1	3	4	1	0	0	0	0	0
Q8R050;Q149F3	5	5	150.35	Gspt1	0.108524	0.0388436		Q8R050|ERF3A_MOUSE Eukaryotic peptide chain release factor GTP-binding subunit ERF3A OS=Mus musculus GN=Gspt1 PE=1 SV=2	3.11452e+06	25210.9	2.75748e+06	3.88646e+06	5.70471e+06	3.19872e+06	338001	184226	75480	307131	725606	397561	11720.1	5.07557e+06	1.2425e+07	1.84957e+07	5.74576e+06	184226	46394.8	340947	462487	221698	0	1	0	4	2	0	0	0	0	0
Q8CI08	5	5	154	Slain2	0.107907	0.000742022		Q8CI08|SLAI2_MOUSE SLAIN motif-containing protein 2 OS=Mus musculus GN=Slain2 PE=1 SV=2	779486	589061	1.02005e+06	875756	833723	578844	84112.2	78882.8	167270	41972.2	24791.3	107644	273844	1.87755e+06	2.79979e+06	2.70308e+06	1.03976e+06	78882.8	102815	46593.4	15801.5	60027.4	0	3	3	4	0	0	0	0	0	0
Q6P9L6	6	6	211.01	Kif15	0.107361	0.0213562		Q6P9L6|KIF15_MOUSE Kinesin-like protein KIF15 OS=Mus musculus GN=Kif15 PE=1 SV=1	758714	1.37876e+06	548326	757414	850363	258705	81456.7	109561	128667	67644.4	72086.7	29324.7	640964	1.00928e+06	2.42145e+06	2.75704e+06	464704	109561	79087	75092.2	45946.6	16352.8	0	1	4	4	0	0	0	0	0	0
O35226	5	5	269.17	Psmd4	0.107289	0.027528		O35226|PSMD4_MOUSE 26S proteasome non-ATPase regulatory subunit 4 OS=Mus musculus GN=Psmd4 PE=1 SV=1	6.20062e+06	1.76498e+06	4.68159e+06	6.00898e+06	6.7132e+06	1.18343e+07	665261	510691	332579	1.11816e+06	1.13989e+06	224980	820509	8.61718e+06	1.92107e+07	2.17655e+07	2.12576e+07	510691	204424	1.24127e+06	726545	125460	0	5	5	4	5	1	0	0	0	0
Q3UMF0	6	6	173.65	Cobll1	0.106826	0.0249699		Q3UMF0|COBL1_MOUSE Cordon-bleu protein-like 1 OS=Mus musculus GN=Cobll1 PE=1 SV=2	870416	127128	844587	1.48917e+06	1.12781e+06	763389	92982.8	111512	60216.9	53602.7	13902.1	225680	59099.8	1.55459e+06	4.76086e+06	3.65657e+06	1.37125e+06	111512	37013.2	59504.5	8860.91	125850	0	2	5	3	1	0	0	0	0	0
Q3TEA8	13	13	480.55	Hp1bp3	0.106211	0.0165259		Q3TEA8|HP1B3_MOUSE Heterochromatin protein 1-binding protein 3 OS=Mus musculus GN=Hp1bp3 PE=1 SV=1	2.76151e+07	2.72177e+06	3.52565e+07	3.39579e+07	3.34569e+07	3.26823e+07	2.93303e+06	2.09636e+06	3.66501e+06	4.3282e+06	2.08819e+06	2.48737e+06	1.2653e+06	6.4895e+07	1.08563e+08	1.08473e+08	5.87061e+07	2.09636e+06	2.25275e+06	4.80474e+06	1.33097e+06	1.38707e+06	0	9	12	15	11	0	0	3	0	0
Q9WTQ5	3	3	84.2	Akap12	0.10496	0.039514		Q9WTQ5|AKA12_MOUSE A-kinase anchor protein 12 OS=Mus musculus GN=Akap12 PE=1 SV=1	128552	18371.4	149875	207738	208905	57869.9	13492.8	0	54569.7	0	2778.69	10115.8	8540.54	275868	664138	677310	103950	0	33542	0	1771.08	5641.05	0	1	3	2	0	0	0	0	0	0
Q921C5	3	3	78.45	Bicd2	0.10382	0.0451678		Q921C5|BICD2_MOUSE Protein bicaudal D homolog 2 OS=Mus musculus GN=Bicd2 PE=1 SV=1	293717	23201.2	212052	476041	520336	236955	30493.6	21211.9	26092.8	36055.7	43196.9	25910.5	10785.8	390315	1.5219e+06	1.68703e+06	425634	21211.9	16038.3	40025.5	27532.9	14448.9	0	0	3	3	0	0	0	0	0	0
Q9Z1S0	4	4	117.1	Bub1b	0.101435	0.023936		Q9Z1S0|BUB1B_MOUSE Mitotic checkpoint serine/threonine-protein kinase BUB1 beta OS=Mus musculus GN=Bub1b PE=1 SV=2	301203	87.6786	379744	441578	399256	285350	30552.7	826.615	714.113	2150.3	139824	9248.12	40.7603	698978	1.41172e+06	1.29446e+06	512565	826.615	438.94	2387.05	89121.3	5157.18	0	0	3	2	2	0	0	0	0	0
P58871	3	2	62.53	Tnks1bp1	0.100745	0.0325141		P58871|TB182_MOUSE 182 kDa tankyrase-1-binding protein OS=Mus musculus GN=Tnks1bp1 PE=1 SV=2	84530.8	8145.62	55824.8	92656.6	140989	125038	8516.05	28214.5	2209.33	5999.47	1031.36	5125.57	3786.76	102754	296223	457113	224601	28214.5	1357.99	6660.03	657.367	2858.26	0	1	1	1	2	0	0	0	0	0
Q3UGC7	2	2	80.95	Eif3j1	0.100515	0.051389		Q3UGC7|EI3JA_MOUSE Eukaryotic translation initiation factor 3 subunit J-A OS=Mus musculus GN=Eif3j1 PE=2 SV=1	590193	4413.34	1.02757e+06	758501	886100	274386	59323.2	133608	77116.9	29978.3	21149.4	34764	2051.69	1.89139e+06	2.42492e+06	2.8729e+06	492871	133608	47401	33279	13480.2	19386.1	0	2	1	1	0	0	0	0	0	0
Q69Z38	6	5	171	Peak1	0.0999886	0.0188964		Q69Z38|PEAK1_MOUSE Pseudopodium-enriched atypical kinase 1 OS=Mus musculus GN=Peak1 PE=1 SV=4	397625	61454.6	410433	386566	488347	641325	39758	13532.1	93103.6	42214.1	34369.1	15571.1	28569.2	755466	1.23585e+06	1.58331e+06	1.15199e+06	13532.1	57227.5	46862	21906.2	8683.15	0	1	2	4	0	0	0	0	0	0
Q8CGN4	3	3	79.46	Bcor	0.0997251	0.0417087		Q8CGN4|BCOR_MOUSE BCL-6 corepressor OS=Mus musculus GN=Bcor PE=1 SV=2	386393	12062	452805	618113	626532	222453	38533.1	5441.9	94391.7	92522.1	309.72	0	5607.43	833457	1.9761e+06	2.03133e+06	399584	5441.9	58019.2	102709	197.409	0	0	1	3	2	0	0	0	0	0	0
Q9CXG3	2	2	55.53	Ppil4	0.0993915	0.00488257		Q9CXG3|PPIL4_MOUSE Peptidyl-prolyl cis-trans isomerase-like 4 OS=Mus musculus GN=Ppil4 PE=1 SV=2	304991	256823	491767	236412	311657	228297	30313.5	34854.2	38070.9	25053.7	26694.6	26894.2	119393	905172	755807	1.01045e+06	410083	34854.2	23400.8	27812.2	17014.6	14997.5	0	1	1	2	0	0	0	0	0	0
P70460	4	4	152.05	Vasp	0.0990046	0.0126804		P70460|VASP_MOUSE Vasodilator-stimulated phosphoprotein OS=Mus musculus GN=Vasp PE=1 SV=4	1.25607e+06	231144	1.22331e+06	1.7232e+06	1.66464e+06	1.43804e+06	124356	99540.8	34731.4	84635.5	344781	58093.2	107455	2.25169e+06	5.50905e+06	5.39708e+06	2.5831e+06	99540.8	21348.2	93954	219757	32395.5	0	3	3	3	3	0	0	0	0	0
Q8BVL9;Q5DTN8	4	4	151.33	Jakmip1	0.0986398	0.0219549		Q8BVL9|JKIP1_MOUSE Janus kinase and microtubule-interacting protein 1 OS=Mus musculus GN=Jakmip1 PE=1 SV=2	918795	461.026	1.22114e+06	1.10856e+06	1.07287e+06	1.19094e+06	90629.7	239177	102491	28301.3	78625.9	4553.62	214.323	2.2477e+06	3.54407e+06	3.47844e+06	2.13925e+06	239177	62997.7	31417.3	50114.6	2539.31	0	2	4	3	4	0	0	0	0	0
Q8BJ05	12	12	482.17	Zc3h14	0.0985458	0.0148891		Q8BJ05|ZC3HE_MOUSE Zinc finger CCCH domain-containing protein 14 OS=Mus musculus GN=Zc3h14 PE=1 SV=1	2.72876e+06	284850	3.23194e+06	3.16648e+06	3.68119e+06	3.27932e+06	268907	154301	236908	103433	61568.2	788327	132422	5.94889e+06	1.01232e+07	1.19351e+07	5.89054e+06	154301	145619	114821	39242.4	439608	0	4	8	12	6	0	0	0	0	0
Q7TSG2	2	2	44.73	Ctdp1	0.0983055	0.057496		Q7TSG2|CTDP1_MOUSE RNA polymerase II subunit A C-terminal domain phosphatase OS=Mus musculus GN=Ctdp1 PE=1 SV=1	288474	12810.7	253319	450838	564588	160818	28358.6	4531.7	2919.55	56769.3	77572.6	0	5955.47	466272	1.44133e+06	1.8305e+06	288871	4531.7	1794.54	63019.7	49443.3	0	0	0	2	2	0	0	0	0	0	0
Q9R1C0	4	3	89.3	Taf7	0.0978687	0.0340106		Q9R1C0|TAF7_MOUSE Transcription initiation factor TFIID subunit 7 OS=Mus musculus GN=Taf7 PE=1 SV=1	693781	16148.2	948120	620557	682032	1.20205e+06	67899.4	130618	69738.8	61840.7	11200.3	66099.2	7507.04	1.74516e+06	1.98392e+06	2.21127e+06	2.1592e+06	130618	42865.9	68649.5	7138.86	36860	0	2	2	2	2	0	0	0	0	0
P49117	4	4	101.5	Nr2c2	0.0969373	0.0280526		P49117|NR2C2_MOUSE Nuclear receptor subfamily 2 group C member 2 OS=Mus musculus GN=Nr2c2 PE=1 SV=1	429119	67043.1	400432	538238	363947	775935	41597.7	95802	24065.3	9979.78	37355.8	40785.4	31167.2	737058	1.72074e+06	1.17999e+06	1.39379e+06	95802	14792.1	11078.6	23809.8	22743.8	0	1	2	1	1	0	0	0	0	0
Q9EQN3	4	4	86.41	Tsc22d4	0.0955203	0.000381786		Q9EQN3|T22D4_MOUSE TSC22 domain family protein 4 OS=Mus musculus GN=Tsc22d4 PE=1 SV=2	496040	341899	572568	583642	394461	587628	47381.8	92078.3	111236	3538.64	4084.67	25971.6	158943	1.0539e+06	1.8659e+06	1.27892e+06	1.05554e+06	92078.3	68372.8	3928.26	2603.49	14483	0	2	3	2	1	0	0	0	0	0
Q9Z1Q5	8	8	414.8	Clic1	0.0951777	0.00509721		Q9Z1Q5|CLIC1_MOUSE Chloride intracellular channel protein 1 OS=Mus musculus GN=Clic1 PE=1 SV=3	1.80147e+07	9.30282e+06	1.5727e+07	2.25483e+07	1.61215e+07	2.63739e+07	1.7146e+06	1.38769e+06	2.21486e+06	2.57428e+06	990896	1.40528e+06	4.32472e+06	2.8948e+07	7.20868e+07	5.22689e+07	4.73746e+07	1.38769e+06	1.36139e+06	2.85771e+06	631578	783649	0	7	9	9	7	1	0	1	0	0
Q9D824	5	4	261.6	Fip1l1	0.0941538	0.0174674		Q9D824|FIP1_MOUSE Pre-mRNA 3'-end-processing factor FIP1 OS=Mus musculus GN=Fip1l1 PE=1 SV=1	4.0744e+06	652503	3.48934e+06	6.06959e+06	5.25839e+06	4.90217e+06	383620	155648	689922	166459	470711	435359	303337	6.42267e+06	1.94044e+07	1.70487e+07	8.8056e+06	155648	424071	184786	300022	242777	0	3	5	4	3	0	0	0	0	0
Q9CPX6	2	2	66.73	Atg3	0.093912	0.0413918		Q9CPX6|ATG3_MOUSE Ubiquitin-like-conjugating enzyme ATG3 OS=Mus musculus GN=Atg3 PE=1 SV=1	382815	54258.5	424065	776409	378383	280961	35951	28067.6	13756	65504.3	43715.7	28711.2	25223.9	780558	2.48218e+06	1.22679e+06	504681	28067.6	8455.33	72716.4	27863.6	16010.7	0	1	2	1	1	0	0	0	0	0
P49717	6	6	214.94	Mcm4	0.09379	0.0257047		P49717|MCM4_MOUSE DNA replication licensing factor MCM4 OS=Mus musculus GN=Mcm4 PE=1 SV=1	584898	47008.1	668052	831115	474953	903361	54857.6	60264.8	28930.3	35203.9	60592.5	89296.4	21853.3	1.22965e+06	2.65707e+06	1.53989e+06	1.62268e+06	60264.8	17782.4	39080	38620.5	49795.9	0	5	3	3	2	0	0	0	0	0
Q8VC34	2	2	42.2	Rpap2	0.0932988	0.0248306		Q8VC34|RPAP2_MOUSE Putative RNA polymerase II subunit B1 CTD phosphatase Rpap2 OS=Mus musculus GN=Rpap2 PE=2 SV=2	308483	395241	165944	204415	191437	585380	28781.1	56211.1	12123.2	10822.6	23673.5	41075.2	183741	305446	653513	620674	1.0515e+06	56211.1	7451.7	12014.1	15089	22905.5	0	1	1	2	1	0	0	0	0	0
Q60996;Q61151	2	2	61.71	Ppp2r5c	0.0931298	0.0200873		Q60996|2A5G_MOUSE Serine/threonine-protein phosphatase 2A 56 kDa regulatory subunit gamma isoform OS=Mus musculus GN=Ppp2r5c PE=1 SV=2	92402	48970.9	97012.8	176217	59402	80407.3	8605.38	9433.55	15060.9	0	9902.1	8630.38	22765.7	178567	563365	192592	144433	9433.55	9257.37	0	6311.41	4812.71	0	1	2	1	1	0	0	0	0	0
Q9WUA2	6	6	164.83	Farsb	0.0927113	0.053873		Q9WUA2|SYFB_MOUSE Phenylalanine--tRNA ligase beta subunit OS=Mus musculus GN=Farsb PE=1 SV=2	992179	109633	1.01681e+06	2.17263e+06	834931	826898	91986.3	178465	123190	93038.1	11013.7	54224.5	50966.4	1.87159e+06	6.94589e+06	2.707e+06	1.48533e+06	178465	75720.8	103282	7019.93	30238.1	0	3	4	2	3	0	0	0	0	0
O70469	3	3	66.59	Dok2	0.0926917	0.0265098		O70469|DOK2_MOUSE Docking protein 2 OS=Mus musculus GN=Dok2 PE=1 SV=1	189257	41252.1	326509	117738	258334	202452	17542.5	26444.3	35200.9	17815.1	3226.17	5026.23	19177.4	600990	376407	837567	363658	26444.3	21636.7	19776.6	2056.3	2802.86	0	1	0	2	0	0	0	0	0	0
E9Q555	2	2	61.06	Rnf213	0.0921114	0.108233		E9Q555|RN213_MOUSE E3 ubiquitin-protein ligase RNF213 OS=Mus musculus GN=Rnf213 PE=1 SV=2	39369.9	0	16374.2	45608.5	101543	33324.5	3626.42	216.134	1795.44	885.688	14945.4	289.485	0	30139.3	145810	329220	59859.6	216.134	1103.59	983.205	9525.88	161.43	0	0	0	2	0	0	0	0	0	0
P33609	13	12	427.09	Pola1	0.0918246	0.0317689		P33609|DPOLA_MOUSE DNA polymerase alpha catalytic subunit OS=Mus musculus GN=Pola1 PE=1 SV=2	5.71574e+06	1.21743e+07	3.60862e+06	4.19572e+06	4.28375e+06	4.3163e+06	524845	207090	191794	505506	1.5246e+06	195237	5.65962e+06	6.64223e+06	1.34137e+07	1.38887e+07	7.75323e+06	207090	117889	561163	971750	108874	0	5	9	8	3	0	0	0	0	0
Q9D479	3	3	64.99	Uvssa	0.0905619	0.0436596		Q9D479|UVSSA_MOUSE UV-stimulated scaffold protein A OS=Mus musculus GN=Uvssa PE=1 SV=2	83119.5	0	137146	131063	99854.1	47534.4	7527.46	8972.45	1106.97	1131.13	22038.4	4388.34	0	252439	419008	323746	85384.5	8972.45	680.417	1255.67	14046.9	2447.14	0	2	0	1	0	0	0	0	0	0
Q80TH2;Q80TE7	11	11	301.85	Erbin	0.0904953	0.0112847		Q80TH2|ERBIN_MOUSE Erbin OS=Mus musculus GN=Erbin PE=1 SV=3	3.08233e+06	589812	3.35079e+06	3.70381e+06	3.83624e+06	3.93101e+06	278936	257690	250863	268531	330086	287512	274193	6.16764e+06	1.18411e+07	1.24378e+07	7.06115e+06	257690	154196	298097	210391	160330	0	3	7	7	8	0	0	0	0	0
Q5PSV9	7	7	222.05	Mdc1	0.0904797	0.00975533		Q5PSV9|MDC1_MOUSE Mediator of DNA damage checkpoint protein 1 OS=Mus musculus GN=Mdc1 PE=1 SV=1	1.62846e+06	400711	1.50758e+06	2.14992e+06	1.96122e+06	2.12288e+06	147343	36578.3	136675	324190	6116.24	233155	186284	2.77493e+06	6.8733e+06	6.35864e+06	3.81325e+06	36578.3	84009	359884	3898.37	130018	0	3	7	4	5	0	0	0	0	0
Q9DBX2	2	2	67.86	Pdcl	0.0887382	0.0133513		Q9DBX2|PHLP_MOUSE Phosducin-like protein OS=Mus musculus GN=Pdcl PE=1 SV=1	394251	106929	511298	603746	427364	321920	34985.2	25416.1	19316.5	24983.1	69171	36039.2	49709.4	941123	1.93017e+06	1.38559e+06	578254	25416.1	11873.1	27733.7	44088.2	20097.2	0	1	2	2	1	0	0	0	0	0
Q3TKT4;Q6DIC0	10	9	317.52	Smarca4	0.0864254	0.0304456		Q3TKT4|SMCA4_MOUSE Transcription activator BRG1 OS=Mus musculus GN=Smarca4 PE=1 SV=1	1.19411e+06	71206.1	1.73914e+06	988609	1.19305e+06	1.97852e+06	103201	66424.4	132521	117054	55528.4	144477	33102.5	3.20115e+06	3.16058e+06	3.86809e+06	3.55396e+06	66424.4	81456.2	129942	35392.8	80567.2	0	5	5	4	4	0	0	0	0	0
Q14AX6;Q99J95;O35495	9	6	264.08	Cdk12	0.0860896	0.0138839		Q14AX6|CDK12_MOUSE Cyclin-dependent kinase 12 OS=Mus musculus GN=Cdk12 PE=1 SV=2	1.09287e+06	484630	1.38751e+06	1.74383e+06	1.32991e+06	518498	94085.1	10927.9	9944.96	23950.8	12987.9	412614	225296	2.55393e+06	5.57501e+06	4.31181e+06	931360	10927.9	6112.81	26587.8	8278.23	230093	0	2	6	3	1	0	0	0	0	0
Q8CG47	5	5	133.61	Smc4	0.0859249	0.0196623		Q8CG47|SMC4_MOUSE Structural maintenance of chromosomes protein 4 OS=Mus musculus GN=Smc4 PE=1 SV=1	273455	30727.9	396650	394014	299544	246340	23496.6	43761.7	18723.1	7798.68	501.617	46698	14284.9	730096	1.25966e+06	971176	442493	43761.7	11508.4	8657.33	319.721	26041	0	1	3	2	0	0	0	0	0	0
Q02053	7	7	319.29	Uba1	0.0803559	0.0229302		Q02053|UBA1_MOUSE Ubiquitin-like modifier-activating enzyme 1 OS=Mus musculus GN=Uba1 PE=1 SV=1	837813	165198	531186	1.13913e+06	1.34951e+06	1.00405e+06	67323.2	97623.6	113238	28190.3	32656.5	64907.5	76797.5	977730	3.64178e+06	4.37535e+06	1.80354e+06	97623.6	69603.4	31294.1	20814.6	36195.5	0	2	5	7	4	0	0	0	0	0
Q8CHI8	13	13	393.59	Ep400	0.0800841	0.00928873		Q8CHI8|EP400_MOUSE E1A-binding protein p400 OS=Mus musculus GN=Ep400 PE=1 SV=3	2.33651e+06	516126	2.85921e+06	3.17515e+06	2.60987e+06	2.52217e+06	187117	74144.1	90520.8	116125	520762	134033	239938	5.26282e+06	1.01509e+07	8.4617e+06	4.5305e+06	74144.1	55639.9	128911	331924	74743	0	6	7	9	2	0	0	0	0	0
Q99LH1	6	6	269.54	Gnl2	0.0784985	0.0205319		Q99LH1|NOG2_MOUSE Nucleolar GTP-binding protein 2 OS=Mus musculus GN=Gnl2 PE=1 SV=2	1.17957e+06	34356.7	1.3406e+06	1.66347e+06	1.56823e+06	1.29119e+06	92594.5	38455.6	25914.1	110386	77827.1	210389	15971.8	2.46758e+06	5.31811e+06	5.08451e+06	2.31933e+06	38455.6	15928.5	122540	49605.5	117323	0	3	5	4	3	0	0	0	0	0
Q9DAW9	7	5	195.73	Cnn3	0.0774772	0.0208764		Q9DAW9|CNN3_MOUSE Calponin-3 OS=Mus musculus GN=Cnn3 PE=1 SV=1	997636	170352	728286	1.39255e+06	1.14519e+06	1.55181e+06	77294.1	50099.8	71264.5	64177.1	86297	114632	79193.7	1.34052e+06	4.45197e+06	3.71292e+06	2.78746e+06	50099.8	43803.7	71243.1	55004	63924.2	0	1	3	3	4	0	0	0	0	0
A2AQ19	2	2	50.48	Rtf1	0.0764488	0.101718		A2AQ19|RTF1_MOUSE RNA polymerase-associated protein RTF1 homolog OS=Mus musculus GN=Rtf1 PE=1 SV=1	38187.3	369.999	76453	9337.71	79076.3	25699.5	2919.37	1862.82	1577.94	5974.75	964.778	4216.58	172.006	140723	29852.6	256380	46163.2	1862.82	969.905	6632.59	614.931	2351.36	0	1	0	1	0	0	0	0	0	0
Q8R2M2	7	7	212.95	Dnttip2	0.0763959	0.0207815		Q8R2M2|TDIF2_MOUSE Deoxynucleotidyltransferase terminal-interacting protein 2 OS=Mus musculus GN=Dnttip2 PE=1 SV=1	1.86161e+06	244910	2.63622e+06	1.57581e+06	2.88349e+06	1.96763e+06	142219	80650.7	300453	134159	73628.2	122207	113854	4.85236e+06	5.03786e+06	9.34881e+06	3.5344e+06	80650.7	184678	148930	46929.2	68148.3	0	4	4	8	4	0	0	0	0	0
Q8K0Q5	3	3	106.7	Arhgap18	0.0763291	0.000710499		Q8K0Q5|RHG18_MOUSE Rho GTPase-activating protein 18 OS=Mus musculus GN=Arhgap18 PE=1 SV=1	418195	326081	579555	382616	465646	337077	31920.4	12304.8	19616.9	19395.6	20067.4	88217.4	151590	1.06676e+06	1.22322e+06	1.50971e+06	605480	12304.8	12057.8	21531.1	12790.6	49194.1	0	2	2	3	1	0	0	0	0	0
Q80U28	2	2	30.46	Madd	0.0761433	0.00912896		Q80U28|MADD_MOUSE MAP kinase-activating death domain protein OS=Mus musculus GN=Madd PE=1 SV=2	142708	78666.8	114587	138504	135101	246681	10866.3	17574.8	12114.7	4320.7	6108.5	14212.6	36570.8	210915	442797	438022	443105	17574.8	7446.45	4796.42	3893.44	7925.6	0	0	1	2	1	0	0	0	0	0
Q4G0F8	2	2	41.62	Ubn1	0.0753658	0.0656162		Q4G0F8|UBN1_MOUSE Ubinuclein-1 OS=Mus musculus GN=Ubn1 PE=2 SV=1	201825	0	325569	347881	42437.2	293238	15210.7	0	0	8310.94	0	67742.6	0	599260	1.11218e+06	137589	526733	0	0	9226	0	37776.5	0	0	2	0	1	0	0	0	0	0
Q8BLR5	3	3	66.57	Psd4	0.0753254	0.023566		Q8BLR5|PSD4_MOUSE PH and SEC7 domain-containing protein 4 OS=Mus musculus GN=Psd4 PE=1 SV=1	302697	1201.29	401318	446683	364670	299613	22800.8	30284.9	34471	45520.1	3727.66	0.271793	558.46	738688	1.42804e+06	1.18233e+06	538185	30284.9	21188.1	50531.9	2375.94	0.151565	0	0	3	1	0	0	0	0	0	0
E9Q5F9	6	6	167.29	Setd2	0.0752031	0.0119805		E9Q5F9|SETD2_MOUSE Histone-lysine N-methyltransferase SETD2 OS=Mus musculus GN=Setd2 PE=1 SV=1	505647	96106.9	526824	540624	725336	639343	38026.2	70822.5	17265.8	76700.7	16968.3	8373.59	44678.5	969701	1.72837e+06	2.35167e+06	1.14843e+06	70822.5	10612.7	85145.6	10815.3	4669.51	0	3	3	5	3	0	0	0	0	0
Q9JMD0	2	2	32.14	Znf207	0.0742803	0.0725809		Q9JMD0|ZN207_MOUSE BUB3-interacting and GLEBS motif-containing protein ZNF207 OS=Mus musculus GN=Znf207 PE=1 SV=1	535368	100297	1.02197e+06	666147	880259	8165.7	39767.3	41928.4	19515.2	121352	6704.59	9336.08	46626.2	1.88109e+06	2.12967e+06	2.85396e+06	14667.8	41928.4	11995.3	134713	4273.38	5206.24	0	1	1	1	0	0	0	0	0	0
Q8BGT7	2	2	68.53	Smndc1	0.0741051	0.0567511		Q8BGT7|SPF30_MOUSE Survival of motor neuron-related-splicing factor 30 OS=Mus musculus GN=Smndc1 PE=1 SV=1	1.01076e+06	0	822019	1.11417e+06	906488	2.21115e+06	74902.8	12134.2	11903.6	327453	0	23023.3	0	1.51305e+06	3.56199e+06	2.939e+06	3.97181e+06	12134.2	7316.71	363506	0	12838.9	0	0	1	1	1	0	0	0	0	0
P40201	2	2	55.71	Chd1	0.0733934	0.0239868		P40201|CHD1_MOUSE Chromodomain-helicase-DNA-binding protein 1 OS=Mus musculus GN=Chd1 PE=1 SV=3	619554	79728.3	735925	647515	541952	1.09265e+06	45471.2	3754.83	19683.5	8277.18	117203	78437	37064.3	1.35458e+06	2.0701e+06	1.75711e+06	1.96269e+06	3754.83	12098.8	9188.51	74703.1	43740.2	0	0	1	1	1	0	0	0	0	0
Q8BZH4	5	5	148.92	Pogz	0.0731111	0.0762389		Q8BZH4|POGZ_MOUSE Pogo transposable element with ZNF domain OS=Mus musculus GN=Pogz PE=1 SV=2	1.0229e+06	19284.1	872649	819213	929756	2.47361e+06	74785.5	69505.4	48293.7	60749.8	41265.9	154113	8964.84	1.60624e+06	2.61902e+06	3.01444e+06	4.44327e+06	69505.4	29684.4	67438.5	26302.1	85940.5	0	0	1	2	4	0	0	0	0	0
O88491	13	12	284.64	Nsd1	0.0706945	0.0180751		O88491|NSD1_MOUSE Histone-lysine N-methyltransferase, H3 lysine-36 and H4 lysine-20 specific OS=Mus musculus GN=Nsd1 PE=1 SV=1	1.15305e+06	88441.8	1.51411e+06	1.45145e+06	1.60232e+06	1.10891e+06	81514.1	61276.5	42249	86130.7	31387.3	186527	41115	2.78695e+06	4.64028e+06	5.19503e+06	1.99191e+06	61276.5	25968.9	95613.9	20005.7	104016	0	4	8	9	3	0	0	0	0	0
Q924H7	6	6	281.85	Wac	0.0706451	0.0275134		Q924H7|WAC_MOUSE WW domain-containing adapter protein with coiled-coil OS=Mus musculus GN=Wac PE=1 SV=2	2.40814e+06	27271.7	2.46486e+06	3.02607e+06	2.4733e+06	4.0492e+06	170123	247107	124128	149871	288095	41414.6	12678.1	4.53695e+06	9.67434e+06	8.0189e+06	7.27344e+06	247107	76297.1	166372	183626	23094.7	0	2	5	5	2	0	0	0	0	0
Q99JF8	8	7	218.29	Psip1	0.0700279	0.0190621		Q99JF8|PSIP1_MOUSE PC4 and SFRS1-interacting protein OS=Mus musculus GN=Psip1 PE=1 SV=1	814553	75397	858117	1.07932e+06	1.23472e+06	825204	57041.4	73809	30489	64624.6	58929.5	57355.1	35050.8	1.5795e+06	3.45059e+06	4.0032e+06	1.48229e+06	73809	18740.5	71739.9	37560.5	31983.9	0	4	4	7	2	0	0	0	0	0
Q8C9B9	14	14	511.16	Dido1	0.069529	0.0155411		Q8C9B9|DIDO1_MOUSE Death-inducer obliterator 1 OS=Mus musculus GN=Dido1 PE=1 SV=4	2.71675e+06	325796	3.59935e+06	3.67851e+06	3.36938e+06	2.61071e+06	188893	131833	129986	216337	339376	126932	151457	6.62516e+06	1.17602e+07	1.09242e+07	4.68953e+06	131833	79897.5	240156	216312	70783.4	0	10	12	5	5	0	0	0	0	0
Q99LF4	6	6	138.3	Rtcb	0.0688864	0.0468497		Q99LF4|RTCB_MOUSE tRNA-splicing ligase RtcB homolog OS=Mus musculus GN=Rtcb PE=1 SV=1	9.56391e+07	2.40185e+06	2.00674e+08	9.30336e+07	9.22523e+07	8.9834e+07	6.58824e+06	7.94072e+06	3.30322e+06	1.83797e+07	635364	2.68219e+06	1.11658e+06	3.69371e+08	2.97428e+08	2.99099e+08	1.61366e+08	7.94072e+06	2.03037e+06	2.04033e+07	404969	1.49571e+06	0	1	3	3	3	0	0	1	0	0
Q8BUV3	4	4	118.17	Gphn	0.0683193	0.0314647		Q8BUV3|GEPH_MOUSE Gephyrin OS=Mus musculus GN=Gphn PE=1 SV=2	723152	64316.8	651908	657572	893994	1.34797e+06	49405.2	69443.3	30335.5	78910.7	27712.7	40624	29899.8	1.19994e+06	2.10225e+06	2.8985e+06	2.42132e+06	69443.3	18646.1	87598.9	17663.5	22653.8	0	1	1	3	2	0	0	0	0	0
Q91WC0	2	2	88.24	Setd3	0.068044	0.148054		Q91WC0|SETD3_MOUSE Histone-lysine N-methyltransferase setd3 OS=Mus musculus GN=Setd3 PE=1 SV=1	90981	0	41948.2	19760.4	138422	254774	6190.71	0	0	0	0	30953.5	0	77212.1	63173.8	448791	457642	0	0	0	0	17261.1	0	0	1	1	1	0	0	0	0	0
Q60848	2	2	56.91	Hells	0.0675711	0.0318979		Q60848|HELLS_MOUSE Lymphocyte-specific helicase OS=Mus musculus GN=Hells PE=1 SV=2	558333	45170.7	822379	730556	319554	874006	37727.2	31545.3	16843.1	47978.9	44166.5	48102.2	20999.1	1.51372e+06	2.33558e+06	1.03605e+06	1.56995e+06	31545.3	10352.8	53261.5	28150.8	26824.1	0	1	1	1	1	0	0	0	0	0
Q9R0A0	7	6	127.88	Pex14	0.0672055	0.0241576		Q9R0A0|PEX14_MOUSE Peroxisomal membrane protein PEX14 OS=Mus musculus GN=Pex14 PE=1 SV=1	679744	7997.26	603698	892806	940977	953243	45682.5	34774.9	30657.2	63645.2	31911	67424.4	3717.79	1.1112e+06	2.8543e+06	3.05082e+06	1.71228e+06	34774.9	18843.9	70652.7	20339.4	37599	0	1	3	3	3	0	0	0	0	0
Q9DCL8	2	2	31.54	Ppp1r2	0.0657335	0.0237386		Q9DCL8|IPP2_MOUSE Protein phosphatase inhibitor 2 OS=Mus musculus GN=Ppp1r2 PE=1 SV=3	1.07994e+06	1821.75	1.13314e+06	1.60607e+06	1.51089e+06	1.14777e+06	70988.2	20277.4	56616.5	167629	0	110417	846.899	2.08573e+06	5.13458e+06	4.8986e+06	2.06169e+06	20277.4	34800.1	186086	0	61573.9	0	1	0	1	0	0	0	0	0	0
Q8BIH0	7	7	183.31	Sap130	0.0657139	0.0250935		Q8BIH0|SP130_MOUSE Histone deacetylase complex subunit SAP130 OS=Mus musculus GN=Sap130 PE=1 SV=2	899843	50161.2	732840	1.30164e+06	1.39232e+06	1.02226e+06	59132.2	32365	78484.7	132374	12781.8	39656	23319.1	1.34891e+06	4.16135e+06	4.51415e+06	1.83624e+06	32365	48241.7	146948	8146.86	22114	0	2	3	5	5	0	0	0	0	0
Q7M6Y3;Q61548	3	3	122.93	Picalm	0.0656757	0.0342083		Q7M6Y3|PICAL_MOUSE Phosphatidylinositol-binding clathrin assembly protein OS=Mus musculus GN=Picalm PE=1 SV=1	234133	2023.06	338596	405653	233982	190411	15376.9	11266.8	7334.42	9813.68	26136.9	22332.5	940.486	623239	1.29687e+06	758614	342030	11266.8	4508.21	10894.2	16659.2	12453.6	0	2	2	1	0	0	0	0	0	0
Q9DCH6	2	2	48.99	Zfand6	0.0650487	0.0191238		Q9DCH6|ZFAN6_MOUSE AN1-type zinc finger protein 6 OS=Mus musculus GN=Zfand6 PE=1 SV=1	638266	22788.5	752020	917255	760551	738715	41518.3	64575.1	24835.5	35617.8	36923.3	45640.1	10594	1.38421e+06	2.93246e+06	2.46585e+06	1.32693e+06	64575.1	15265.5	39539.4	23534.2	25451.1	0	1	2	1	1	0	0	0	0	0
Q61183;Q9WVP6	12	10	350.15	Papola	0.0645754	0.0227536		Q61183|PAPOA_MOUSE Poly(A) polymerase alpha OS=Mus musculus GN=Papola PE=1 SV=4	3.3341e+06	85806.9	3.7575e+06	3.98188e+06	3.532e+06	5.3133e+06	215301	54930.4	114795	401515	161247	344015	39890.1	6.91626e+06	1.27301e+07	1.14514e+07	9.5441e+06	54930.4	70560.5	445723	102776	191839	0	3	7	5	5	0	0	0	0	0
Q9DB00	2	2	43.43	Gon4l	0.0638867	0.0882594		Q9DB00|GON4L_MOUSE GON-4-like protein OS=Mus musculus GN=Gon4l PE=1 SV=3	171916	1391.13	309172	327458	1861.01	219698	10983.1	0	0	0	0	54915.7	646.713	569078	1.04688e+06	6033.74	394636	0	0	0	0	30623.6	0	1	2	0	0	0	0	0	0	0
Q8R5A3	5	5	168.59	Apbb1ip	0.0638544	0.0185928		Q8R5A3|AB1IP_MOUSE Amyloid beta A4 precursor protein-binding family B member 1-interacting protein OS=Mus musculus GN=Apbb1ip PE=1 SV=2	1.47516e+06	282459	1.02492e+06	2.10227e+06	1.78658e+06	2.17958e+06	94195.6	105730	176867	63395.7	38854.2	86131.8	131311	1.88653e+06	6.72094e+06	5.79243e+06	3.91511e+06	105730	108714	70375.8	24764.9	48031.1	0	2	5	5	3	0	0	0	0	0
P50516	2	2	75.55	Atp6v1a	0.0636934	0.00384479		P50516|VATA_MOUSE V-type proton ATPase catalytic subunit A OS=Mus musculus GN=Atp6v1a PE=1 SV=2	231353	88729.5	283451	288853	245224	250510	14735.7	8716.46	16122.5	2251.1	16855.8	29732.5	41248.8	521734	923461	795061	449983	8716.46	9909.91	2498.95	10743.6	16580.2	0	1	1	1	1	0	0	0	0	0
Q6NXI6	12	12	370.83	Rprd2	0.0633362	0.0186794		Q6NXI6|RPRD2_MOUSE Regulation of nuclear pre-mRNA domain-containing protein 2 OS=Mus musculus GN=Rprd2 PE=1 SV=1	2.40464e+06	207168	2.47276e+06	3.73256e+06	2.96778e+06	2.64295e+06	152301	78201.8	111988	99169	301476	170670	96308.6	4.5515e+06	1.1933e+07	9.6221e+06	4.74744e+06	78201.8	68834.8	110088	192155	95173.7	0	4	6	8	4	0	0	0	0	0
O88874	5	5	99.5	Ccnk	0.0623234	0.0240905		O88874|CCNK_MOUSE Cyclin-K OS=Mus musculus GN=Ccnk PE=1 SV=3	2.02271e+06	175164	2.09827e+06	1.78751e+06	2.63382e+06	3.4188e+06	126062	97091.6	111471	292968	9820	118962	81430.9	3.86219e+06	5.71467e+06	8.53935e+06	6.14107e+06	97091.6	68516.9	325224	6259.07	66338.6	0	0	3	3	3	0	0	0	0	0
Q80U72	5	4	112.8	Scrib	0.0620113	0.0259409		Q80U72|SCRIB_MOUSE Protein scribble homolog OS=Mus musculus GN=Scrib PE=1 SV=2	409890	142287	329745	704575	642465	230379	25417.8	4852.21	2422.01	36014.2	10014.8	73785.9	66146.9	606947	2.25252e+06	2.08299e+06	413822	4852.21	1488.72	39979.4	6383.22	41146.5	0	0	4	2	0	0	0	0	0	0
Q6P8X1;Q80ZJ7	5	4	125.49	Snx6	0.0605376	0.0187986		Q6P8X1|SNX6_MOUSE Sorting nexin-6 OS=Mus musculus GN=Snx6 PE=1 SV=2	438394	48503.1	535193	667163	572829	368280	26539.3	685.469	72486.5	1241.03	26003.9	32279.6	22548.3	985105	2.13292e+06	1.85722e+06	661528	685.469	44554.9	1377.66	16574.4	18000.6	0	1	3	0	0	0	0	0	0	0
Q6DFV7	3	3	73.53	Ncoa7	0.0599879	0.0254836		Q6DFV7|NCOA7_MOUSE Nuclear receptor coactivator 7 OS=Mus musculus GN=Ncoa7 PE=1 SV=2	117944	2074.13	199489	134135	127766	126255	7075.2	4073.64	17393.8	4681.13	3468.44	5758.97	964.228	367189	428830	414240	226788	4073.64	10691.4	5196.53	2210.71	3211.47	0	0	0	2	1	0	0	0	0	0
eGFP;GFP	19	19	1778.14		0.0596786	0.0246312		eGFP|AFA52654.1 eGFP [synthetic construct]	9.33544e+09	1.19211e+08	9.93046e+09	1.11971e+10	1.00314e+10	1.5399e+10	5.57126e+08	5.98093e+08	2.88827e+08	1.41758e+09	3.03468e+08	1.77665e+08	5.5419e+07	1.82785e+10	3.57972e+10	3.25236e+10	2.76608e+10	5.98093e+08	1.77531e+08	1.57365e+09	1.93424e+08	9.90745e+07	2	119	156	150	149	28	14	43	8	3
Q9R0P4	2	2	159.99	Smap	0.0590102	0.0192501		Q9R0P4|SMAP_MOUSE Small acidic protein OS=Mus musculus GN=Smap PE=1 SV=1	6.59701e+06	364671	8.16987e+06	8.46006e+06	9.66098e+06	6.32949e+06	389291	367232	307013	985222	404.882	286584	169529	1.50379e+07	2.70468e+07	3.13227e+07	1.13695e+07	367232	188710	1.0937e+06	258.064	159813	0	3	5	5	4	0	0	0	0	0
Q9JMH6	3	3	135.09	Txnrd1	0.0587342	0.0379881		Q9JMH6|TRXR1_MOUSE Thioredoxin reductase 1, cytoplasmic OS=Mus musculus GN=Txnrd1 PE=1 SV=3	335886	28676.5	557077	530997	399738	162942	19728	10223.7	13777.5	20951.5	9694.37	43993	13331.2	1.02539e+06	1.6976e+06	1.29603e+06	292687	10223.7	8468.51	23258.3	6179	24532.5	0	1	3	0	0	0	0	0	0	0
Q64337	2	2	42.77	Sqstm1	0.0578376	0.0265652		Q64337|SQSTM_MOUSE Sequestosome-1 OS=Mus musculus GN=Sqstm1 PE=1 SV=1	588505	8740.67	650841	634600	635661	1.01268e+06	34037.7	51848.5	17013.1	46908.8	41836	12582.3	4063.39	1.19797e+06	2.02881e+06	2.06093e+06	1.81905e+06	51848.5	10457.4	52073.5	26665.4	7016.45	0	0	1	1	2	0	0	0	0	0
Q80XU3	3	3	114.38	Nucks1	0.0571056	0.0352539		Q80XU3|NUCKS_MOUSE Nuclear ubiquitous casein and cyclin-dependent kinase substrate 1 OS=Mus musculus GN=Nucks1 PE=1 SV=1	3.01189e+06	51253.5	4.51636e+06	2.58067e+06	2.63314e+06	5.27802e+06	171996	134910	145354	238967	210468	130280	23826.9	8.31306e+06	8.25038e+06	8.53713e+06	9.48073e+06	134910	89343.6	265278	134148	72650	0	1	2	1	2	0	0	1	0	0
P24161	3	3	101.74	Cd247	0.0569892	0.0201771		P24161|CD3Z_MOUSE T-cell surface glycoprotein CD3 zeta chain OS=Mus musculus GN=Cd247 PE=1 SV=1	914454	24921.2	962077	1.06262e+06	1.18405e+06	1.3386e+06	52114	54388.7	14552.2	80924.7	66204.8	44499.5	11585.5	1.77085e+06	3.39719e+06	3.83892e+06	2.40448e+06	54388.7	8944.72	89834.7	42197.7	24815	0	1	1	3	2	0	0	0	0	0
P51859	2	2	62.79	Hdgf	0.0548879	0.0201719		P51859|HDGF_MOUSE Hepatoma-derived growth factor OS=Mus musculus GN=Hdgf PE=1 SV=2	270612	1990.28	342225	355189	371215	282439	14853.3	6086.3	38047	21631.9	3356.42	5144.95	925.248	629918	1.13554e+06	1.20355e+06	507336	6086.3	23386.1	24013.6	2139.32	2869.07	0	0	2	1	1	0	0	0	0	0
P24788	5	5	135.17	Cdk11b	0.0546204	0.0277227		P24788|CD11B_MOUSE Cyclin-dependent kinase 11B OS=Mus musculus GN=Cdk11b PE=1 SV=2	634808	5747.82	1.06762e+06	869084	611025	620566	34673.5	13103.7	15149.7	123810	5834.44	15470.1	2672.06	1.96511e+06	2.77846e+06	1.98106e+06	1.1147e+06	13103.7	9311.95	137441	3718.76	8626.85	0	4	2	3	1	0	0	0	0	0
Q9CX56	4	4	135.82	Psmd8	0.0544514	0.0705468		Q9CX56|PSMD8_MOUSE 26S proteasome non-ATPase regulatory subunit 8 OS=Mus musculus GN=Psmd8 PE=1 SV=2	1.16408e+06	50870.6	187704	1.87516e+06	2.30038e+06	1.40629e+06	63385.9	10679.1	25178.2	7976.7	166623	106473	23648.9	345498	5.99488e+06	7.45826e+06	2.52606e+06	10679.1	15476.1	8854.96	106202	59374.2	0	0	4	1	3	0	0	0	0	0
P47754	4	2	140.43	Capza2	0.0543448	0.0770987		P47754|CAZA2_MOUSE F-actin-capping protein subunit alpha-2 OS=Mus musculus GN=Capza2 PE=1 SV=3	290099	9107.34	300292	541085	552182	47828.6	15765.4	60106.1	8211.71	9362.36	1146.68	0	4233.84	552734	1.72985e+06	1.79028e+06	85912.9	60106.1	5047.45	10393.2	730.874	0	0	2	1	1	0	0	0	0	0	0
Q5NCR9	3	3	57.09	Nsrp1	0.0525249	0.13208		Q5NCR9|NSRP1_MOUSE Nuclear speckle splicing regulatory protein 1 OS=Mus musculus GN=Nsrp1 PE=1 SV=1	189422	43089.5	77670.5	134273	563686	128389	9949.36	35674.2	946.365	13090.8	35.4243	0	20031.5	142964	429271	1.82757e+06	230622	35674.2	581.697	14532.1	22.5788	0	0	1	0	2	0	0	0	0	0	0
Q99LT0	2	2	71.89	Dpy30	0.0524831	0.0100021		Q99LT0|DPY30_MOUSE Protein dpy-30 homolog OS=Mus musculus GN=Dpy30 PE=1 SV=1	82068.5	25524.2	65938.5	94455.6	97297.1	127127	4307.21	0	4390.73	4675.79	0	12469.5	11865.7	121370	301974	315455	228354	0	2698.83	5190.61	0	6953.58	0	0	1	2	1	0	0	0	0	0
Q8BMJ2	3	3	59.09	Lars	0.0497063	0.0183774		Q8BMJ2|SYLC_MOUSE Leucine--tRNA ligase, cytoplasmic OS=Mus musculus GN=Lars PE=1 SV=2	224569	18969.5	255306	249158	240015	359395	11162.5	3599.53	5436.18	24631.9	0	22144.7	8818.62	469930	796557	778173	645570	3599.53	3341.43	27344	0	12348.9	0	1	2	1	1	0	0	0	0	0
Q9R078	3	3	136.99	Prkab1	0.0489272	0.0414596		Q9R078|AAKB1_MOUSE 5'-AMP-activated protein kinase subunit beta-1 OS=Mus musculus GN=Prkab1 PE=1 SV=2	2.18131e+06	4.83232e+06	1.08055e+06	1.66595e+06	1.03882e+06	2.2889e+06	106725	49987.7	70658.5	71352.9	218102	123525	2.24646e+06	1.98891e+06	5.32603e+06	3.36805e+06	4.11147e+06	49987.7	43431.3	79209	139014	68883.1	0	3	3	2	2	0	0	0	0	0
Q8CBY3	2	2	32.88	Leng8	0.0482919	0.0657138		Q8CBY3|LENG8_MOUSE Leukocyte receptor cluster member 8 homolog OS=Mus musculus GN=Leng8 PE=1 SV=1	54066	12008.4	2193.38	64527.6	83031.4	108569	2610.95	2456.26	1197.58	5426.05	3572.75	402.11	5582.52	4037.25	206294	269203	195019	2456.26	736.109	6023.47	2277.2	224.235	0	0	1	0	1	0	0	0	0	0
P54103	2	2	51.3	Dnajc2	0.0479994	0.0369872		P54103|DNJC2_MOUSE DnaJ homolog subfamily C member 2 OS=Mus musculus GN=Dnajc2 PE=1 SV=2	75878.5	3164.81	124746	83820.2	123953	43708.2	3642.12	1969.35	1788.17	12344.6	1931.49	177.023	1471.27	229614	267973	401880	78511.6	1969.35	1099.12	13703.8	1231.1	98.7162	0	0	2	1	1	0	0	0	0	0
Q8R1T1	2	2	112.63	Chmp7	0.0477481	0.0164451		Q8R1T1|CHMP7_MOUSE Charged multivesicular body protein 7 OS=Mus musculus GN=Chmp7 PE=1 SV=1	271019	22333.2	294463	347032	396026	295242	12940.6	16736.6	12269.3	18465.3	12670.1	4561.94	10382.3	542004	1.10946e+06	1.28399e+06	530332	16736.6	7541.52	20498.3	8075.65	2543.95	0	2	1	0	0	0	0	0	0	0
Q9QXK9	2	2	44.38	Sh2d2a	0.0473353	0.0415422		Q9QXK9|SH22A_MOUSE SH2 domain-containing protein 2A OS=Mus musculus GN=Sh2d2a PE=1 SV=1	654707	4246.17	624790	955648	455180	1.23367e+06	30990.8	53376.4	19841.2	62023.7	6024.58	13687.9	1973.97	1.15002e+06	3.0552e+06	1.47578e+06	2.216e+06	53376.4	12195.7	68852.6	3839.95	7633.03	0	2	3	2	1	0	0	0	0	0
Q6NZN0	8	7	280.03	Rbm26	0.0466645	0.013051		Q6NZN0|RBM26_MOUSE RNA-binding protein 26 OS=Mus musculus GN=Rbm26 PE=1 SV=2	1.78743e+06	222628	1.90104e+06	2.45032e+06	2.13225e+06	2.23091e+06	83409.6	121502	27056.7	55785.2	57724.5	154980	103496	3.49916e+06	7.83367e+06	6.91317e+06	4.00731e+06	121502	16630.8	61927.3	36792.4	86424	0	5	5	6	4	0	0	0	0	0
O09130	3	2	126.63	Nfatc2ip	0.0458953	0.003924		O09130|NF2IP_MOUSE NFATC2-interacting protein OS=Mus musculus GN=Nfatc2ip PE=1 SV=1	794786	388849	718770	825274	802894	1.23814e+06	36476.9	0	751.498	176557	1906.68	3169.25	180769	1.32301e+06	2.6384e+06	2.60313e+06	2.22403e+06	0	461.919	195996	1215.28	1767.32	0	2	2	2	1	0	0	0	0	0
Q00PI9	2	2	63.96	Hnrnpul2	0.0455616	0.0584786		Q00PI9|HNRL2_MOUSE Heterogeneous nuclear ribonucleoprotein U-like protein 2 OS=Mus musculus GN=Hnrnpul2 PE=1 SV=2	192155	0	174596	169017	180571	436590	8754.88	13350.4	1570.23	10309.5	7373.97	11170.4	0	321370	540347	585444	784233	13350.4	965.164	11444.6	4700.02	6229.11	0	0	0	1	2	0	0	0	0	0
Q3U155	4	4	124.61	Ccdc174	0.0454693	0.0208995		Q3U155|CC174_MOUSE Coiled-coil domain-containing protein 174 OS=Mus musculus GN=Ccdc174 PE=2 SV=1	990568	0	1.12672e+06	1.41621e+06	1.35241e+06	1.0575e+06	45040.4	0	61359.3	11103.4	102188	50551.5	0	2.0739e+06	4.52763e+06	4.38476e+06	1.89955e+06	0	37715.4	12325.9	65132.5	28189.9	0	3	5	3	2	0	0	0	0	0
Q8K224	4	4	174.66	Nat10	0.0454449	0.0171383		Q8K224|NAT10_MOUSE RNA cytidine acetyltransferase OS=Mus musculus GN=Nat10 PE=1 SV=1	261548	46962.9	403541	365129	202353	289756	11886	4419.64	19140.2	18905.5	0	16964.8	21832.2	742778	1.16731e+06	656065	520479	4419.64	11764.8	20987	0	9460.36	0	4	5	4	3	0	0	0	0	0
Q9D5K4	5	5	114.89	S100pbp	0.044099	0.023805		Q9D5K4|S1PBP_MOUSE S100P-binding protein OS=Mus musculus GN=S100pbp PE=2 SV=1	658667	34686.4	580484	878580	711689	1.0879e+06	29046.6	14659	6114.38	56573.3	34922.8	32963.2	16125.1	1.06847e+06	2.80882e+06	2.30743e+06	1.95415e+06	14659	3758.29	62802.2	22259.1	18381.8	0	0	3	3	0	0	0	0	0	0
Q9QZQ1	2	2	38.85	Afdn	0.0440166	0.0191402		Q9QZQ1|AFAD_MOUSE Afadin OS=Mus musculus GN=Afdn PE=1 SV=3	217788	5608.96	230999	303976	304828	243528	9586.27	13242.4	30115.7	2175.28	0	2398.07	2607.51	425189	971810	988308	437441	13242.4	18511	2414.78	0	1337.28	0	1	0	1	0	0	0	0	0	0
O35344	4	3	139.72	Kpna3	0.0434806	0.0117575		O35344|IMA4_MOUSE Importin subunit alpha-4 OS=Mus musculus GN=Kpna3 PE=1 SV=1	387453	59177.4	492843	531462	480918	372864	16846.7	1002.12	3537.92	14.3927	75768.9	3910.13	27510.5	907153	1.69908e+06	1.55923e+06	669763	1002.12	2174.63	15.9774	48293.6	2180.47	0	0	1	3	1	0	0	0	0	0
Q9QWY8	4	4	96.49	Asap1	0.0429859	0.0205423		Q9QWY8|ASAP1_MOUSE Arf-GAP with SH3 domain, ANK repeat and PH domain-containing protein 1 OS=Mus musculus GN=Asap1 PE=1 SV=2	492555	10394.5	492761	587901	630863	740856	21172.9	22893	21522	26312.2	32024.7	3112.61	4832.21	907002	1.87952e+06	2.04538e+06	1.33078e+06	22893	13228.8	29209.2	20411.9	1735.74	0	0	3	2	2	0	0	0	0	0
Q9DBM1	5	5	179.07	Gpatch1	0.0421228	0.0201559		Q9DBM1|GPTC1_MOUSE G patch domain-containing protein 1 OS=Mus musculus GN=Gpatch1 PE=2 SV=1	788199	31666.3	775947	1.18996e+06	1.06368e+06	879741	33201.1	52777.3	36921.7	55140.5	10442.3	10723.8	14721.1	1.42825e+06	3.8043e+06	3.44864e+06	1.58025e+06	52777.3	22694.5	61211.6	6655.69	5980.07	0	3	4	4	2	0	0	0	0	0
Q924A2	6	6	114.07	Cic	0.0420736	0.0216404		Q924A2|CIC_MOUSE Protein capicua homolog OS=Mus musculus GN=Cic PE=1 SV=2	756366	8850.16	1.1349e+06	1.02618e+06	869217	742678	31823	10840.6	11874.7	38244.4	28338.3	69817.2	4114.29	2.08896e+06	3.2807e+06	2.81817e+06	1.33405e+06	10840.6	7298.94	42455.2	18062.3	38933.3	0	4	3	2	2	0	0	0	0	0
Q6A026	4	4	132.5	Pds5a	0.041043	0.0280072		Q6A026|PDS5A_MOUSE Sister chromatid cohesion protein PDS5 homolog A OS=Mus musculus GN=Pds5a PE=1 SV=3	467778	30688.1	364427	596620	510701	836456	19199	6531.4	17418.7	6205.72	6081.35	59758	14266.4	670785	1.90739e+06	1.65579e+06	1.5025e+06	6531.4	10706.6	6888.98	3876.14	33323.8	0	1	1	2	2	0	0	0	0	0
Q8BVQ5	3	3	55.94	Ppme1	0.0390966	0.020328		Q8BVQ5|PPME1_MOUSE Protein phosphatase methylesterase 1 OS=Mus musculus GN=Ppme1 PE=1 SV=5	653280	50402.9	784264	760214	602602	1.06892e+06	25541	18225	19292.4	28604.8	21877.1	39705.8	23431.4	1.44356e+06	2.4304e+06	1.95375e+06	1.92006e+06	18225	11858.3	31754.3	13944	22141.8	0	1	3	1	2	0	0	0	0	0
Q3TKY6	3	3	101.33	Cwc27	0.0386442	0.0292185		Q3TKY6|CWC27_MOUSE Peptidyl-prolyl cis-trans isomerase CWC27 homolog OS=Mus musculus GN=Cwc27 PE=1 SV=1	228780	31264.6	112231	351421	294704	354278	8841	4900.01	7693.85	2244.69	23670.5	5695.93	14534.4	206579	1.12349e+06	955487	636378	4900.01	4729.13	2491.84	15087.1	3176.32	0	0	3	1	1	0	0	0	0	0
Q9CYZ2	3	3	90.5	Tpd52l2	0.0384373	0.0271304		Q9CYZ2|TPD54_MOUSE Tumor protein D54 OS=Mus musculus GN=Tpd52l2 PE=1 SV=1	440809	1930.21	568843	514944	747005	371326	16943.5	177.845	340.241	0	15510.4	68689.2	897.32	1.04704e+06	1.64627e+06	2.42193e+06	667001	177.845	209.134	0	9886.05	38304.3	0	1	1	2	2	0	0	0	0	0
Q8R0A0	5	4	187.27	Gtf2f2	0.0372377	0.0210626		Q8R0A0|T2FB_MOUSE General transcription factor IIF subunit 2 OS=Mus musculus GN=Gtf2f2 PE=1 SV=1	1.46112e+06	204918	1.7732e+06	1.76071e+06	1.09703e+06	2.46974e+06	54408.8	43321.6	62690.6	55460.2	11434	99137.4	95262.7	3.26385e+06	5.62899e+06	3.55677e+06	4.43631e+06	43321.6	38533.6	61566.5	7287.81	55283.6	0	1	3	2	4	0	0	0	0	0
O88673	2	2	66.27	Dgka	0.0357986	0.0316284		O88673|DGKA_MOUSE Diacylglycerol kinase alpha OS=Mus musculus GN=Dgka PE=1 SV=2	99049.1	19045.3	67270.1	133468	191660	83802.3	3545.82	8177.56	0	0	5227.17	4324.36	8853.83	123821	426695	621399	150531	8177.56	0	0	3331.7	2411.47	0	0	0	2	0	0	0	0	0	0
Q91XU0	2	2	46.21	Wrnip1	0.0356774	0.0301411		Q91XU0|WRIP1_MOUSE ATPase WRNIP1 OS=Mus musculus GN=Wrnip1 PE=1 SV=2	94830.2	0	66188	154467	116346	137150	3383.3	0	0	0	0	16916.5	0	121829	493829	377215	246359	0	0	0	0	9433.42	0	1	2	0	0	0	0	0	0	0
Q6ZPZ3	9	9	384.68	Zc3h4	0.0355762	0.0317675		Q6ZPZ3|ZC3H4_MOUSE Zinc finger CCCH domain-containing protein 4 OS=Mus musculus GN=Zc3h4 PE=1 SV=2	7.07028e+06	115900	6.00492e+06	7.82794e+06	8.19825e+06	1.32044e+07	251534	208312	157277	692566	107380	92133.8	53880.1	1.1053e+07	2.50259e+07	2.65803e+07	2.37186e+07	208312	96672.4	768819	68441.8	51378.1	0	6	7	11	6	0	0	1	0	0
Q8R4U7	3	3	69.87	Luzp1	0.035351	0.0159937		Q8R4U7|LUZP1_MOUSE Leucine zipper protein 1 OS=Mus musculus GN=Luzp1 PE=1 SV=2	445368	19481	495238	557632	593693	560798	15744.2	58.4344	47369	1153.35	4440.89	25699.4	9056.39	911562	1.78275e+06	1.92486e+06	1.00734e+06	58.4344	29116	1280.33	2830.54	14331.2	0	1	1	1	1	0	0	0	0	0
P19426	8	7	399.8	Nelfe	0.0353161	0.0466592		P19426|NELFE_MOUSE Negative elongation factor E OS=Mus musculus GN=Nelfe PE=1 SV=2	4.05822e+06	68655.7	2.69896e+06	6.07918e+06	3.42833e+06	8.01598e+06	143321	86933.2	111968	126224	309340	82137.8	31916.9	4.96786e+06	1.94351e+07	1.11153e+07	1.43988e+07	86933.2	68823	140121	197167	45803.9	0	4	8	3	6	0	0	0	0	0
Q61029	17	8	889.01	Tmpo	0.0349799	0.0215221		Q61029|LAP2B_MOUSE Lamina-associated polypeptide 2, isoforms beta/delta/epsilon/gamma OS=Mus musculus GN=Tmpo PE=1 SV=4	9.27049e+06	323184	1.02975e+07	1.21867e+07	8.81563e+06	1.47295e+07	324281	248455	220277	792021	246591	114061	150243	1.8954e+07	3.89608e+07	2.85819e+07	2.64581e+07	248455	135397	879224	157172	63605.6	0	6	8	6	4	0	0	0	0	0
O88447	2	2	42.62	Klc1	0.0340922	0.0290259		O88447|KLC1_MOUSE Kinesin light chain 1 OS=Mus musculus GN=Klc1 PE=1 SV=3	83939.7	0	106701	116381	135999	60618.7	2861.69	1396.05	3649.23	1438.08	7825.11	0	0	196399	372068	440933	108887	1396.05	2243.05	1596.42	4987.57	0	0	1	1	0	0	0	0	0	0	0
Q9D1J3	2	2	95.53	Sarnp	0.0335572	0.0214161		Q9D1J3|SARNP_MOUSE SAP domain-containing ribonucleoprotein OS=Mus musculus GN=Sarnp PE=1 SV=3	998886	0	1.54165e+06	1.17936e+06	1.26587e+06	1.00756e+06	33519.9	11920.6	7926.43	17220.5	123528	7004.15	0	2.83764e+06	3.77041e+06	4.10418e+06	1.80984e+06	11920.6	4872.09	19116.5	78734.1	3905.84	0	2	2	2	1	0	0	0	0	0
Q68FF7	2	2	70.19	Slain1	0.032491	0.0184356		Q68FF7|SLAI1_MOUSE SLAIN motif-containing protein 1 OS=Mus musculus GN=Slain1 PE=1 SV=1	209037	2.08872	236160	259602	274999	274421	6791.83	3329.12	11364.8	14554.3	60.1942	4650.79	0.971008	434689	829948	891599	492934	3329.12	6985.51	16156.8	38.3666	2593.5	0	0	0	0	2	0	0	0	0	0
Q6P1H6	3	3	113.48	Ankle2	0.031721	0.00770849		Q6P1H6|ANKL2_MOUSE Ankyrin repeat and LEM domain-containing protein 2 OS=Mus musculus GN=Ankle2 PE=1 SV=2	279223	75222.2	359613	385823	291089	284368	8857.25	12202.2	9153.45	3516.58	4740.33	14673.6	34969.5	661923	1.23347e+06	943766	510801	12202.2	5626.3	3903.76	3021.4	8182.7	0	0	1	3	1	0	0	0	0	0
P69566	2	2	53.25	Ranbp9	0.0314907	0.0444913		P69566|RANB9_MOUSE Ran-binding protein 9 OS=Mus musculus GN=Ranbp9 PE=1 SV=1	209483	2312.08	385703	266483	298925	93993.2	6596.78	7353.13	72.8825	480.061	11256.5	13821.3	1074.84	709946	851945	969169	168837	7353.13	44.7983	532.917	7174.69	7707.4	0	1	1	2	0	0	0	0	0	0
Q9JK91	3	2	82.95	Mlh1	0.0312915	0.0139145		Q9JK91|MLH1_MOUSE DNA mismatch repair protein Mlh1 OS=Mus musculus GN=Mlh1 PE=1 SV=2	169083	50438.9	284811	165239	213631	131297	5290.88	3455.82	178.097	0	11658.9	11161.6	23448.2	524238	528267	692632	235845	3455.82	109.47	0	7431.14	6224.24	0	1	2	1	1	0	0	0	0	0
Q5FWK3	7	6	157.35	Arhgap1	0.0302616	0.0268769		Q5FWK3|RHG01_MOUSE Rho GTPase-activating protein 1 OS=Mus musculus GN=Arhgap1 PE=1 SV=1	1.58427e+06	30742.8	2.0437e+06	1.47672e+06	1.59018e+06	2.78001e+06	47942.6	19649.2	176577	32260.6	1806.09	9420.24	14291.8	3.76175e+06	4.72108e+06	5.15564e+06	4.99363e+06	19649.2	108536	35812.5	1151.17	5253.17	0	3	5	0	3	0	0	0	0	0
Q91WE2	2	2	109.39	Fam192a	0.0294751	0.102054		Q91WE2|F192A_MOUSE Protein FAM192A OS=Mus musculus GN=Fam192a PE=1 SV=1	1.42293e+06	87443.4	878234	1.10165e+06	1.12174e+06	3.92558e+06	41941.1	33665.6	20225.1	98543.4	3243.97	54027.2	40650.9	1.61653e+06	3.52197e+06	3.63688e+06	7.05139e+06	33665.6	12431.6	109393	2067.64	30128.1	0	1	1	2	2	0	0	0	0	0
Q8BI72	2	2	37.15	Cdkn2aip	0.0280552	0.0174915		Q8BI72|CARF_MOUSE CDKN2A-interacting protein OS=Mus musculus GN=Cdkn2aip PE=1 SV=1	205063	11892.8	230501	237631	318219	227069	5753.07	6525.54	4785.8	15032.1	1121.41	1300.49	5528.77	424273	759706	1.03173e+06	407876	6525.54	2941.66	16687.2	714.765	725.212	0	1	0	2	0	0	0	0	0	0
Q8BSU7	2	2	50.13	Mob3a	0.0267902	0.0160431		Q8BSU7|MOB3A_MOUSE MOB kinase activator 3A OS=Mus musculus GN=Mob3a PE=1 SV=1	398524	15704.1	444695	496023	536893	499306	10676.5	12849.7	15323.1	8640.65	10377.5	6191.72	7300.58	818529	1.58578e+06	1.74071e+06	896887	12849.7	9418.56	9592	6614.39	3452.79	0	1	1	1	0	0	0	0	0	0
Q9Z1T1	2	2	48.05	Ap3b1	0.0256848	0.0721865		Q9Z1T1|AP3B1_MOUSE AP-3 complex subunit beta-1 OS=Mus musculus GN=Ap3b1 PE=1 SV=2	168896	6026.27	293542	358482	128902	57527.6	4338.06	0	269.285	0	18881.7	2539.36	2801.51	540309	1.14607e+06	417926	103335	0	165.52	0	12034.8	1416.07	0	2	2	1	0	0	0	0	0	0
Q8BG48	2	2	93.72	Stk17b	0.0241264	0.100896		Q8BG48|ST17B_MOUSE Serine/threonine-protein kinase 17B OS=Mus musculus GN=Stk17b PE=1 SV=1	199937	4942.53	364536	470481	51173.5	108551	4823.75	7135.3	5976.36	1474.48	0	9532.63	2297.7	670984	1.50413e+06	165914	194986	7135.3	3673.45	1636.82	0	5315.84	0	1	2	1	1	0	0	0	0	0
P70302	4	4	114.5	Stim1	0.0240153	0.0180079		P70302|STIM1_MOUSE Stromal interaction molecule 1 OS=Mus musculus GN=Stim1 PE=1 SV=2	626789	1839.16	760667	875639	723484	772318	15052.5	7446.51	1793.17	11018.5	37371.2	17633.3	854.996	1.40012e+06	2.79941e+06	2.34567e+06	1.38729e+06	7446.51	1102.2	12231.6	23819.7	9833.18	0	1	3	2	2	0	0	0	0	0
Q9QYE6	4	4	168.17	Golga5	0.0235299	0.0377181		Q9QYE6|GOGA5_MOUSE Golgin subfamily A member 5 OS=Mus musculus GN=Golga5 PE=1 SV=2	480794	58191.1	423330	776958	876811	268678	11313	18766.7	18155.2	5905.93	10205.3	3531.93	27052	779203	2.48393e+06	2.84279e+06	482618	18766.7	11159.4	6556.19	6504.67	1969.57	0	0	3	3	3	0	0	0	0	0
Q69ZR9	3	3	80.23	Fam208a	0.0207196	0.0638544		Q69ZR9|TASOR_MOUSE Protein TASOR OS=Mus musculus GN=Fam208a PE=1 SV=2	87959.1	2273.28	50983.6	76731.6	205818	103989	1822.48	0	0	7333.3	1080.65	698.429	1056.81	93843.2	245311	667301	186792	0	0	8140.71	688.788	389.477	0	1	2	2	1	0	0	0	0	0
O09000	5	5	177.63	Ncoa3	0.0204891	0.0971358		O09000|NCOA3_MOUSE Nuclear receptor coactivator 3 OS=Mus musculus GN=Ncoa3 PE=1 SV=2	7.235e+06	18051	1.26622e+07	1.72341e+07	3.65852e+06	2.60219e+06	148239	57510.3	25370.5	552454	87805	18053.4	8391.6	2.33067e+07	5.50973e+07	1.18616e+07	4.67423e+06	57510.3	15594.4	613281	55965.2	10067.4	0	2	3	4	2	0	0	0	0	0
P16546	3	3	49.28	Sptan1	0.0202331	0.159129		P16546|SPTN1_MOUSE Spectrin alpha chain, non-erythrocytic 1 OS=Mus musculus GN=Sptan1 PE=1 SV=4	213235	689653	29392.4	143453	70134.4	133541	4314.39	13081.1	8490.87	0	0	0	320608	54101.1	458618	227389	239875	13081.1	5219.03	0	0	0	0	0	2	0	1	0	0	0	0	0
Q61164	4	4	135.71	Ctcf	0.0188299	0.0425204		Q61164|CTCF_MOUSE Transcriptional repressor CTCF OS=Mus musculus GN=Ctcf PE=1 SV=2	994381	58701.2	1.19002e+06	1.58576e+06	1.75195e+06	385474	18724.1	5907.71	9954.38	45608.2	1704.31	30445.9	27289.2	2.19042e+06	5.06966e+06	5.68015e+06	692414	5907.71	6118.6	50629.8	1086.29	16978	0	4	2	3	1	0	0	0	0	0
Q8VE62	2	2	38.11	Paip1	0.0180496	0.0454924		Q8VE62|PAIP1_MOUSE Polyadenylate-binding protein-interacting protein 1 OS=Mus musculus GN=Paip1 PE=1 SV=1	63678.6	0	100792	82876.5	110242	24482.6	1149.38	4145.53	1601.36	0	0	0	0	185523	264956	357426	43977.3	4145.53	984.296	0	0	0	0	0	1	1	0	0	0	0	0	0
Q8C0Q2	2	2	80.06	Zhx3	0.0177989	0.363452		Q8C0Q2|ZHX3_MOUSE Zinc fingers and homeoboxes protein 3 OS=Mus musculus GN=Zhx3 PE=1 SV=2	7.63905e+06	3.69294e+07	293671	363196	327008	281951	135967	223299	117726	191588	91468.5	55752.5	1.71678e+07	540546	1.16113e+06	1.06022e+06	506459	223299	72361.9	212683	58300.3	31090.2	0	0	1	2	0	0	0	0	0	0
P83093	2	2	51.16	Stim2	0.0160095	0.155164		P83093|STIM2_MOUSE Stromal interaction molecule 2 OS=Mus musculus GN=Stim2 PE=1 SV=2	51887.1	0	11668.5	126176	120174	1417.3	830.686	972.435	123.774	0	0	3057.22	0	21477.6	403384	389626	2545.84	972.435	76.0793	0	0	1704.85	0	0	1	1	1	0	0	0	0	0
Q8CDA1	2	2	48.79	Inpp5f	0.0156493	0.0218685		Q8CDA1|SAC2_MOUSE Phosphatidylinositide phosphatase SAC2 OS=Mus musculus GN=Inpp5f PE=1 SV=1	330198	9527.42	455354	532619	322093	331399	5167.36	1658.2	223.571	23922.4	32.6122	0	4429.13	838149	1.70278e+06	1.04429e+06	595282	1658.2	137.421	26556.3	20.7864	0	0	0	1	1	0	0	0	0	0	0
Q0P678	6	6	177.64	Zc3h18	0.0140926	0.0178422		Q0P678|ZCH18_MOUSE Zinc finger CCCH domain-containing protein 18 OS=Mus musculus GN=Zc3h18 PE=1 SV=1	2.42927e+06	122370	2.44305e+06	3.1858e+06	3.72365e+06	2.67151e+06	34234.7	18389.1	14620.4	38359.8	1501.71	98302.7	56887.9	4.49681e+06	1.0185e+07	1.20728e+07	4.79874e+06	18389.1	8986.66	42583.3	957.159	54818.2	0	5	3	5	5	0	0	0	0	0
Q5NC05	3	3	60.28	Ttf2	0.0140609	0.0351679		Q5NC05|TTF2_MOUSE Transcription termination factor 2 OS=Mus musculus GN=Ttf2 PE=1 SV=2	123889	61863	241889	187849	37488.2	90356.5	1742	584.023	1500.05	2610.4	1121.25	2894.26	28759.1	445234	600551	121544	162304	584.023	922.025	2897.81	714.666	1613.98	0	3	0	0	1	0	0	0	0	0
P59759	4	4	131.04	Mkl2	0.0138422	0.00801763		P59759|MKL2_MOUSE MKL/myocardin-like protein 2 OS=Mus musculus GN=Mkl2 PE=1 SV=1	927940	1.62442e+06	519140	851348	917182	727606	12844.7	29440.8	0	32477.7	1465.99	839.054	755167	955558	2.72176e+06	2.97367e+06	1.30698e+06	29440.8	0	36053.6	934.395	467.896	0	0	2	3	2	0	0	0	0	0
Q8VBT6	5	5	147.53	Apobr	0.0131274	0.117895		Q8VBT6|APOBR_MOUSE Apolipoprotein B receptor OS=Mus musculus GN=Apobr PE=1 SV=1	103056	7418.52	9487.39	225277	229634	43461.7	1352.85	2359.73	0	4402.19	2.33605	0	3448.74	17463	720209	744516	78068.9	2359.73	0	4886.88	1.48895	0	0	1	2	3	0	0	0	0	0	0
Q8CCF0	2	2	68.14	Prpf31	0.0126266	0.0170883		Q8CCF0|PRP31_MOUSE U4/U6 small nuclear ribonucleoprotein Prp31 OS=Mus musculus GN=Prpf31 PE=1 SV=3	1.18848e+06	18890.6	1.34306e+06	1.70416e+06	1.42566e+06	1.45064e+06	15006.5	18694.4	26169.4	20625.5	4919.8	4623.29	8781.93	2.4721e+06	5.4482e+06	4.62227e+06	2.60574e+06	18694.4	16085.4	22896.4	3135.78	2578.16	0	1	2	2	2	0	0	0	0	0
Q9DB52	2	2	58.02	Fam122a	0.0110864	0.0668649		Q9DB52|F122A_MOUSE Protein FAM122A OS=Mus musculus GN=Fam122a PE=1 SV=1	33315.8	0	60712.8	44803.5	57645.8	3416.94	369.354	0	0	1846.77	0	0	0	111751	143237	186899	6137.74	0	0	2050.1	0	0	0	0	2	2	0	0	0	0	0	0
Q9D0N7	3	2	107.58	Chaf1b	0.00994633	0.176256		Q9D0N7|CAF1B_MOUSE Chromatin assembly factor 1 subunit B OS=Mus musculus GN=Chaf1b PE=1 SV=1	61718.9	0	19280.3	200171	79076.3	10066.7	613.877	67.5094	0	0	3001.88	0	0	35488.4	639947	256380	18082.5	67.5094	0	0	1913.34	0	0	0	1	1	0	0	0	0	0	0
Q9D5V6	2	2	97.64	Syap1	0.00987844	0.0483451		Q9D5V6|SYAP1_MOUSE Synapse-associated protein 1 OS=Mus musculus GN=Syap1 PE=1 SV=1	544546	14123.9	660102	937130	934867	176505	5379.26	7388.67	6694.74	6722.43	4272.27	1818.2	6565.96	1.21502e+06	2.996e+06	3.03101e+06	317051	7388.67	4115.01	7462.59	2723.06	1013.91	0	2	2	1	1	0	0	0	0	0
Q3UMY5	2	2	33.29	Eml4	0.00980482	0.0224642		Q3UMY5|EMAL4_MOUSE Echinoderm microtubule-associated protein-like 4 OS=Mus musculus GN=Eml4 PE=1 SV=1	160875	0	178335	255628	220622	149787	1577.35	0.0235199	2532.45	1450.4	3903.86	0	0	328253	817242	715299	269057	0.0235199	1556.61	1610.09	2488.24	0	0	0	2	0	0	0	0	0	0	0
Q80YR5	9	4	374.27	Safb2	0.00906592	0.0314659		Q80YR5|SAFB2_MOUSE Scaffold attachment factor B2 OS=Mus musculus GN=Safb2 PE=1 SV=2	879797	7178.65	590088	1.06863e+06	1.15788e+06	1.57521e+06	7976.17	5932.99	4934.7	17306.1	4620.68	7086.42	3337.23	1.08615e+06	3.41641e+06	3.75405e+06	2.8295e+06	5932.99	3033.18	19211.5	2945.13	3951.72	0	2	1	3	1	0	0	0	0	0
Q68FE8	2	2	44.38	Znf280d	0.00785469	0.0351178		Q68FE8|Z280D_MOUSE Zinc finger protein 280D OS=Mus musculus GN=Znf280d PE=1 SV=1	43762.1	643.755	30887.5	44353.9	59538.9	83386.7	343.738	852.228	866.463	0	0	0	299.271	56853.1	141799	193036	149785	852.228	532.584	0	0	0	0	0	1	1	1	0	0	0	0	0
Q8BJM3	3	3	79.95	R3hcc1l	0.00767471	0.0203869		Q8BJM3|R3HCL_MOUSE Coiled-coil domain-containing protein R3HCC1L OS=Mus musculus GN=R3hcc1l PE=1 SV=1	110614	47.4324	100937	162222	148997	140868	848.933	527.379	1253.7	2146	317.58	0	22.0505	185790	518624	483076	253036	527.379	770.607	2382.28	202.419	0	0	0	1	1	1	0	0	0	0	0
Q6ZQ03	4	4	202.38	Fnbp4	0.00760012	0.0192383		Q6ZQ03|FNBP4_MOUSE Formin-binding protein 4 OS=Mus musculus GN=Fnbp4 PE=1 SV=2	558249	3449.96	801921	564823	792573	628480	4242.76	2870.56	633.67	5047.32	12662.3	0	1603.83	1.47606e+06	1.80574e+06	2.56967e+06	1.12892e+06	2870.56	389.494	5603.04	8070.68	0	0	2	5	2	2	0	0	0	0	0
Q8CFK6	2	2	52.22	Dennd1c	0.00752405	0.0310794		Q8CFK6|DEN1C_MOUSE DENN domain-containing protein 1C OS=Mus musculus GN=Dennd1c PE=1 SV=1	104756	26483.1	168738	141450	158863	28247.7	788.192	79.0122	758.601	3103.35	0	0	12311.6	310588	452216	515062	50740.5	79.0122	466.285	3445.03	0	0	0	1	1	1	0	0	0	0	0	0
Q6Y685	2	2	54.68	Tacc1	0.00751659	0.0690116		Q6Y685|TACC1_MOUSE Transforming acidic coiled-coil-containing protein 1 OS=Mus musculus GN=Tacc1 PE=1 SV=1	114251	202.814	80409.7	114655	95380.8	280604	858.774	0.0681471	0	1826.47	2262.9	204.436	94.2847	148006	366552	309242	504040	0.0681471	0	2027.56	1442.33	114.003	0	0	0	0	2	0	0	0	0	0
Q6KCD5	4	4	90.25	Nipbl	0.00614689	0.0618844		Q6KCD5|NIPBL_MOUSE Nipped-B-like protein OS=Mus musculus GN=Nipbl PE=1 SV=1	195482	408.013	198647	379953	54205.3	344197	1201.61	0	3160.14	1157.15	1690.74	0	189.678	365641	1.21471e+06	175744	618269	0	1942.42	1284.56	1077.65	0	0	1	2	1	2	0	0	0	0	0
O08664	2	2	49.1	Bcl7c	0.00602769	0.179631		O08664|BCL7C_MOUSE B-cell CLL/lymphoma 7 protein family member C OS=Mus musculus GN=Bcl7c PE=1 SV=1	230916	869.2	120536	118162	126723	788287	1391.89	4277.62	0	0	1106.63	1575.19	404.076	221866	377765	410861	1.41597e+06	4277.62	0	0	705.347	878.401	0	1	0	0	1	0	0	0	0	0
Q8VHR5	6	6	191.4	Gatad2b	0.00548869	0.0171547		Q8VHR5|P66B_MOUSE Transcriptional repressor p66-beta OS=Mus musculus GN=Gatad2b PE=1 SV=1	3.83548e+06	1747.16	5.1243e+06	4.96246e+06	4.89379e+06	4.1951e+06	21051.8	18078.2	13015.9	59413.3	1655.35	13096	812.223	9.43207e+06	1.5865e+07	1.58666e+07	7.53551e+06	18078.2	8000.44	65954.9	1055.09	7302.94	0	4	4	5	5	0	0	0	0	0
Q8C0P0	2	2	62.7	Mastl	0.00459705	0.0495436		Q8C0P0|GWL_MOUSE Serine/threonine-protein kinase greatwall OS=Mus musculus GN=Mastl PE=2 SV=2	67280	0	49199.9	105388	136407	45404.9	309.29	0	0	1546.45	0	0	0	90560	336927	442257	81559.2	0	0	1716.72	0	0	0	0	1	2	1	0	0	0	0	0
Q8VDW0	2	2	53.36	Ddx39a	0.00347442	0.17908		Q8VDW0|DX39A_MOUSE ATP-dependent RNA helicase DDX39A OS=Mus musculus GN=Ddx39a PE=1 SV=1	161006	0	9106.91	71661.6	193856	530405	559.402	2797.01	0	0	0	0	0	16762.7	229102	628519	952748	2797.01	0	0	0	0	0	0	1	1	2	0	0	0	0	0
Q99PL6	2	2	47.59	Ubxn6	0.00100427	0.0223461		Q99PL6|UBXN6_MOUSE UBX domain-containing protein 6 OS=Mus musculus GN=Ubxn6 PE=1 SV=1	317403	0	266171	457082	385444	478320	318.758	0	0	0	1593.79	0	0	489928	1.46129e+06	1.24968e+06	859191	0	0	0	1015.85	0	0	1	1	2	2	0	0	0	0	0
Q8BG79	3	3	72.85	Cwf19l2	0.000532685	0.050742		Q8BG79|C19L2_MOUSE CWF19-like protein 2 OS=Mus musculus GN=Cwf19l2 PE=1 SV=1	123847	2547.16	70668	131139	141879	273002	65.9715	329.857	0	0	0	0	1184.13	130075	419250	459999	490384	329.857	0	0	0	0	0	0	2	2	2	0	0	0	0	0
Q9R1T4	3	3	67.6	Sept6	0.000119958	0.0239622		Q9R1T4|SEPT6_MOUSE Septin-6 OS=Mus musculus GN=Sept6 PE=1 SV=4	240643	0	315279	407295	262932	217711	28.867	0	0	0	144.335	0	0	580320	1.30212e+06	852474	391068	0	0	0	91.9965	0	0	1	2	0	0	0	0	0	0	0
Q8BX17	2	2	52.4	Gemin5	0	0.0197411		Q8BX17|GEMI5_MOUSE Gem-associated protein 5 OS=Mus musculus GN=Gemin5 PE=1 SV=2	37721.3	0	40323.2	49675.5	58521.5	40086.1	0	0	0	0	0	0	0	74221	158812	189738	72005.3	0	0	0	0	0	0	0	1	1	0	0	0	0	0	0
Q8CES0	2	2	53.95	Naa30	0	0.0236323		Q8CES0|NAA30_MOUSE N-alpha-acetyltransferase 30 OS=Mus musculus GN=Naa30 PE=1 SV=2	43922.7	264.487	39173.4	63659.2	70888.4	45627.9	0	0	0	0	0	0	122.955	72104.6	203518	229833	81959.9	0	0	0	0	0	0	0	0	2	0	0	0	0	0	0
Q8K3X4	4	2	113.44	Irf2bpl	0	0.050135		Q8K3X4|I2BPL_MOUSE Interferon regulatory factor 2-binding protein-like OS=Mus musculus GN=Irf2bpl PE=1 SV=1	85108.4	4146.25	45362.4	99021	89526.9	187485	0	0	0	0	0	0	1927.52	83496.4	316570	290263	336774	0	0	0	0	0	0	1	0	2	0	0	0	0	0	0
Q6ZQF0	2	2	39.81	Topbp1	0	0.0662102		Q6ZQF0|TOPB1_MOUSE DNA topoisomerase 2-binding protein 1 OS=Mus musculus GN=Topbp1 PE=1 SV=2	75945	0	128784	98925	144029	7987.32	0	0	0	0	0	0	0	237046	316263	466969	14347.3	0	0	0	0	0	0	1	0	1	0	0	0	0	0	0

## Sheet: Roquin-1 BioID MEF
											Normalized abundance									Raw abundance								Spectral counts
											BirA					Roq1				BirA				Roq1				BirA				Roq1
Accession	first Accession	Peptide count	Unique peptides	Confidence score	Gene Symbol	ratio Roq1/ BirA	T-TEST Roq1/ BirA	Roquin preys	Description	mean BirA	HOK9256A2MA4__002-1_BirA	HOK9256A3MA3__003-2_BirA	HOK9256A4MA3__004-3_BirA	HOK9256A5MA3__005-4_BirA	mean Roq1	HOK9256A6MA3__006-5_Roq1	HOK9256A7MA3__007-6_Roq1	HOK9256A8MA3__008-7_Roq1	HOK9256A9MA3__009-8_Roq1	HOK9256A2MA4__002-1_BirA	HOK9256A3MA3__003-2_BirA	HOK9256A4MA3__004-3_BirA	HOK9256A5MA3__005-4_BirA	HOK9256A6MA3__006-5_Roq1	HOK9256A7MA3__007-6_Roq1	HOK9256A8MA3__008-7_Roq1	HOK9256A9MA3__009-8_Roq1	HOK9256A2MA4__002-1_BirA	HOK9256A3MA3__003-2_BirA	HOK9256A4MA3__004-3_BirA	HOK9256A5MA3__005-4_BirA	HOK9256A6MA3__006-5_Roq1	HOK9256A7MA3__007-6_Roq1	HOK9256A8MA3__008-7_Roq1	HOK9256A9MA3__009-8_Roq1
Q8CFQ3	Q8CFQ3	2	2	45.6	Aqr	341.893	0.0426222	(+)	Q8CFQ3|AQR_MOUSE Intron-binding protein aquarius OS=Mus musculus GN=Aqr PE=1 SV=2	127298	102574	143875	115526	147217	4.35224e+07	1.38799e+07	3.62178e+07	4.884e+07	7.51519e+07	128711	172071	115526	154178	6.2835e+06	2.00254e+07	3.03736e+07	4.7337e+07	0	0	0	0	0	1	1	1
Q4VGL6	Q4VGL6	119	100	8562.12	Rc3h1	167.458	0.000566803	bait	Q4VGL6|RC3H1_MOUSE Roquin-1 OS=Mus musculus GN=Rc3h1 PE=1 SV=1	1.06142e+08	1.05745e+08	1.03028e+08	1.11453e+08	1.04341e+08	1.77743e+10	1.57453e+10	2.09162e+10	1.66331e+10	1.78026e+10	1.3269e+08	1.23219e+08	1.11453e+08	1.09274e+08	7.128e+09	1.15649e+10	1.03441e+10	1.12136e+10	7	2	9	4	338	368	339	339
Q99MR1	Q99MR1	4	4	139.15	Gigyf1	61.7575	0.0015435	(+)	Q99MR1|PERQ1_MOUSE PERQ amino acid-rich with GYF domain-containing protein 1 OS=Mus musculus GN=Gigyf1 PE=1 SV=2	17774.8	18434.3	17934.6	15591.3	19139.1	1.09773e+06	900916	1.36321e+06	1.04203e+06	1.08475e+06	23131.5	21449.4	15591.3	20044.1	407851	753741	648039	683269	1	0	0	0	3	2	3	3
Q8K2F8	Q8K2F8	5	5	218.47	Lsm14a	40.2372	7.14816e-05	(+)	Q8K2F8|LS14A_MOUSE Protein LSM14 homolog A OS=Mus musculus GN=Lsm14a PE=1 SV=1	304778	298026	314633	342743	263709	1.22634e+07	1.15545e+07	1.20082e+07	1.21347e+07	1.33563e+07	373967	376294	342743	276179	5.23081e+06	6.63954e+06	7.54655e+06	8.4129e+06	0	0	0	0	7	5	7	8
Q91YT7	Q91YT7	16	10	562.57	Ythdf2	29.7998	0.00364911	(+)	Q91YT7|YTHD2_MOUSE YTH domain-containing family protein 2 OS=Mus musculus GN=Ythdf2 PE=1 SV=1	576421	592009	627318	606696	479659	1.71772e+07	1.17496e+07	2.137e+07	1.75484e+07	1.80409e+07	742858	750260	606696	502339	5.31914e+06	1.18158e+07	1.09134e+07	1.13637e+07	1	1	0	0	8	9	5	8
Q7TN98;Q7TN99	Q7TN98	10	10	324.36	Cpeb4	28.892	0.00187686	(+)	Q7TN98|CPEB4_MOUSE Cytoplasmic polyadenylation element-binding protein 4 OS=Mus musculus GN=Cpeb4 PE=1 SV=1	203182	187273	200101	206856	218498	5.87033e+06	4.39619e+06	6.88426e+06	5.75934e+06	6.44153e+06	234992	239316	206856	228829	1.99018e+06	3.80641e+06	3.58173e+06	4.05743e+06	1	1	1	1	7	7	5	10
Q8VC70;Q8BWL5	Q8VC70	7	6	407.31	Rbms2	27.3418	0.00156014	(+)	Q8VC70|RBMS2_MOUSE RNA-binding motif, single-stranded-interacting protein 2 OS=Mus musculus GN=Rbms2 PE=1 SV=1	1.54549e+06	2.18831e+06	1.81534e+06	1.37182e+06	806474	4.22564e+07	4.41644e+07	5.1961e+07	3.71777e+07	3.57223e+07	2.74591e+06	2.17111e+06	1.37182e+06	844608	1.99935e+07	2.873e+07	2.31208e+07	2.25009e+07	3	2	4	1	4	6	7	7
P0C090	P0C090	35	18	1682.57	Rc3h2	26.4081	0.00104255	(+)	P0C090|RC3H2_MOUSE Roquin-2 OS=Mus musculus GN=Rc3h2 PE=1 SV=1	926850	874571	796452	1.02418e+06	1.0122e+06	2.44763e+07	1.95884e+07	2.82641e+07	2.39435e+07	2.61093e+07	1.09742e+06	952540	1.02418e+06	1.06006e+06	8.86781e+06	1.56276e+07	1.48905e+07	1.64458e+07	4	4	3	2	12	16	15	15
Q9D281	Q9D281	10	10	523.13	Fam114a1	24.7203	7.68719e-05	(+)	Q9D281|NXP20_MOUSE Protein Noxp20 OS=Mus musculus GN=Fam114a1 PE=1 SV=1	7.21916e+06	8.29296e+06	7.44734e+06	6.29024e+06	6.8461e+06	1.7846e+08	1.75491e+08	1.95352e+08	1.73023e+08	1.69973e+08	1.04061e+07	8.90687e+06	6.29024e+06	7.16981e+06	7.9446e+07	1.08013e+08	1.07603e+08	1.07063e+08	9	7	11	7	2	1	1	1
Q5BLK4	Q5BLK4	3	3	114.55	Zcchc6	22.9432	0.0132843	(+)	Q5BLK4|TUT7_MOUSE Terminal uridylyltransferase 7 OS=Mus musculus GN=Zcchc6 PE=1 SV=3	31237.1	3257.8	30217.1	54525.9	36947.8	716682	425075	895718	569609	976324	4087.91	36139	54525.9	38694.8	192434	495256	354240	614972	0	0	0	0	1	0	2	1
Q3UHC0	Q3UHC0	14	13	469.21	Tnrc6c	22.6168	0.000474666	(+)	Q3UHC0|TNR6C_MOUSE Trinucleotide repeat-containing gene 6C protein OS=Mus musculus GN=Tnrc6c PE=1 SV=2	358053	491688	379862	281396	279266	8.09802e+06	6.7216e+06	8.35684e+06	8.98081e+06	8.33282e+06	616975	454308	281396	292471	3.04291e+06	4.62062e+06	5.58516e+06	5.24872e+06	0	0	0	0	7	9	11	7
Q3UHK8	Q3UHK8	34	33	1603.12	Tnrc6a	22.0346	0.00127496	(+)	Q3UHK8|TNR6A_MOUSE Trinucleotide repeat-containing gene 6A protein OS=Mus musculus GN=Tnrc6a PE=2 SV=1	3.10086e+06	3.13898e+06	4.02774e+06	2.96484e+06	2.27186e+06	6.83261e+07	6.82879e+07	8.39208e+07	6.20369e+07	5.90589e+07	3.93882e+06	4.81709e+06	2.96484e+06	2.37929e+06	3.09144e+07	4.64011e+07	3.85808e+07	3.72003e+07	1	2	1	0	25	25	30	26
Q9Z2H5	Q9Z2H5	13	9	620.26	Epb41l1	21.4858	0.0102513	(+)	Q9Z2H5|E41L1_MOUSE Band 4.1-like protein 1 OS=Mus musculus GN=Epb41l1 PE=1 SV=2	5.02807e+06	5.06268e+06	5.56376e+06	4.58649e+06	4.89937e+06	1.08032e+08	9.23707e+07	1.61366e+08	8.86139e+07	8.97789e+07	6.3527e+06	6.65414e+06	4.58649e+06	5.13104e+06	4.18168e+07	8.92218e+07	5.5109e+07	5.65504e+07	6	10	5	9	0	0	0	0
Q5SF07	Q5SF07	18	14	880.6	Igf2bp2	20.7868	5.17477e-05	(+)	Q5SF07|IF2B2_MOUSE Insulin-like growth factor 2 mRNA-binding protein 2 OS=Mus musculus GN=Igf2bp2 PE=1 SV=1	2.35503e+06	2.9353e+06	2.59297e+06	1.96333e+06	1.92853e+06	4.89536e+07	4.63087e+07	5.2113e+07	4.64463e+07	5.09462e+07	3.68324e+06	3.10113e+06	1.96333e+06	2.01972e+06	2.09643e+07	2.88141e+07	2.88849e+07	3.20903e+07	1	3	1	2	14	13	13	13
[truncated: 995 more rows]
