# Supplementary material for: Defining the RBPome of primary T helper cells to elucidate higher-order Roquin-mediated mRNA regulation
Source: Nat Commun. 2021 Sep 1;12:5208. doi: 10.1038/s41467-021-25345-5 (PMC8410761; doi:10.1038/s41467-021-25345-5)
Supplement: Supplementary file 8 — Source Data [file 41467_2021_25345_MOESM8_ESM.xlsx]

## Sheet: Fig. 1
Fig. 1a:	Icos (MFI log10)
	CD4-Cre-ERT2 (WT)			Rc3h1-2f/f;CD4-Cre-ERT2
	1st	2nd	3rd	1st	2nd	3rd
0d	404	407	319	852	764	644
1d	4910	3999	1974	11604	8189	4763
2d	14743	17570	8382	43867	41861	26923
3d	7712	7079	1874	39072	27939	54946
4d	2107	2129	1206	23361	17284	19756
5d	1491	1562	1183	16485	10907	13385
Fig. 1d:	Icos (MFI log10)
	CD4-Cre-ERT2 (WT)			Zc3h12af/f;CD4-Cre-ERT2
	1st	2nd	3rd	1st	2nd	3rd
0d	404	407	406.5	722	528	353.895
1d	4910	3999	1526.63	24454	20068	5426.95
2d	14743	17570	8681.81	46393	50011	16430.4
3d	7712	7079	754.618	14552	27356	3847.24
4d	2107	2129	374.556	5943	3031	2641.67
5d	1491	1562	211.848	4634	2058	1389.07
Fig. 1g:	Icos (MFI log10)
	CD4-Cre-ERT2 (WT)			Wtapf/f;CD4-Cre-ERT2
	1st	2nd	3rd	1st	2nd	3rd
0d	404	407	319	428	411	265
1d	4910	3999	1974	4553	4343	2772
2d	14743	17570	8382	8819	8866	4745
3d	7712	7079	1874	2746	2958	1443
4d	2107	2129	1206	1066	1034	949
5d	1491	1562	1183	871	855	819
Fig. 1j:	Icos (MFI log10)
	CD4-Cre-ERT2 (WT)			Dgcr8f/f;CD4-Cre-ERT2
	1st	2nd	3rd	1st	2nd	3rd
0d	409	501	514	443	383	302
1d	3665	3664	3352	5186	3818	3468
2d	17128	23940	22723	26339	25954	11376
3d	24904	19246	25631	13428	7684	23568
4d	1611	1493	1784	1037	852	1306
5d	945	953	1029	793	620	708

## Sheet: Fig. 5
														Fig. 5g	Renilla relative to Firefly luciferase activity
															no boxB			5 boxB
															1st	2nd	3rd	1st	2nd	3rd
														λN	101.03	104.08	94.88	123.7	138.9	132.48
														λNPat1L	95.08	101.83	103.1	33.74	35.69	33.89
														λN Roquin-1	99.28	96.28	104.43	40.95	41.64	42.02
														λN Vav1	100.48	101.7	97.82	126.82	130.21	134.01
														λN Crip1	98.13	102.61	99.26	134.92	127.74	135.49
														λN Stat1	101.41	101.5	97.09	70.29	69.16	68.26
														λN Stat4	97.87	102.26	99.87	50.37	51.03	50.89
														λN Celf1	99.34	100.68	99.97	37.48	38.96	37.47
														λN Rbms1	100.12	100.22	99.66	40.17	44.76	43.03
														λN Cpeb4	100.19	99.82	99.98	26.82	29.05	27.33
														Fig. 5h	Renilla relative to Firefly mRNA
															no boxB			5 boxB
															1st	2nd	3rd	1st	2nd	3rd
														λN	114.167	97.2622	88.5717	109.404	196.785	117.737
														λN Pat1L	69.7354	114.815	115.45	37.9999	49.8947	39.9999
														λN Stat1	87.0801	99.2248	113.695	64.8051	70.1298	66.6233
														λN Stat4	88.4438	112.105	99.4518	47.5948	55.5695	67.215

## Sheet: Fig. 7
	Fig. 7f (left)
		IP: Icos mRNA
		replicate 1	replicate 2
	Ctrl rabbit IgG	1.02	0.98
	Roquin-1	7.08	6.47
	Ctrl mouse IgG1	0.96	1.04
	Celf1	44.34	53.58
		IP: Ctla4 mRNA
		replicate 1	replicate 2
	Ctrl rabbit IgG	0.94	1.06
	Roquin-1	9.32	8.41
	Ctrl mouse IgG1	1.04	0.96
	Celf1	8.37	7.93
		IP: Nfkbid mRNA
		replicate 1	replicate 2
	Ctrl rabbit IgG	0.8	1.2
	Roquin-1	27.94	21.44
	Ctrl mouse IgG1	0.89	1.11
	Celf1	3.54	3.49

## Sheet: Suppl. Fig. 1
																Fig. 1d	Hprt mRNA
																	Experiment 1	Experiment 2	Experiment 3
																input	1	1	1
																nCL	0.46	1.06	0.66
																CL	0.77	4.04	3.21
																	β-actin mRNA
																	Experiment 1	Experiment 2	Experiment 3
																input	1	1	1
																nCL	0.855	0.99	0.9
																CL	4.303	5.58	5
																	18S rRNA
																	Experiment 1	Experiment 2	Experiment 3
																input	1	1	1
																nCL	0.0002	0.0026	0.011
																CL	0.0014	0.032	0.042

## Sheet: Suppl. Fig. 2
Fig. 2d (left)
	secreted IFNγ (pg/ml)
	Donor 1	Donor 2	Donor 3
Teff '- anti CD3	197.69	311.88	266.42
Teff '+ anti CD3	18235.2	20441.3	19048.7
Fig. 2d (right)
	secreted IL2 (pg/ml)
	Donor 1	Donor 2	Donor 3
Teff	414.18	377.04	420.11
2xTeff	776.31	736.9	781.24
Teff + iTreg (10:1)	227.31	256.12	240.08
Teff + iTreg (3:1)	176.12	166.75	169.48
Teff + iTreg (1:1)	81.26	79.43	76.18
iTreg	44.16	61.69	37.44

## Sheet: Suppl. Fig. 3
Suppl. Fig. 3a
	OOPS from CD4+ T cells
	RNA in aqueous phase relative to untreated (%)
UV (mJ/cm2)	1st precipitation	2nd precipitation	3rd precipitation
0	104.442	99.0396	96.5186
200	51.1405	51.8607	49.5198
200+200	37.455	37.2749	32.413
200+200+400	19.0876	25.7503	22.8691
200+200+400+400	14.5858	12.425	14.946

## Sheet: Suppl. Fig. 8
Suppl. Fig. 8b
	Rc3h1 relative to Hprt
	replicate 1	replicate 2
GFP	0.9961	1.0039
GFP-Roquin-1	9.7603	8.1394
GFP-Pum2	1.7438	1.6906
GFP-Celf1	1.8135	1.9939
Suppl. Fig. 8d
		GOI relative to Hprt
		replicate 1	replicate 2
Icos	WT	0.962	1.038
	Rc3h1/2 DKO	6.241	5.977
Celf1	WT	0.99	1.01
	Rc3h1/2 DKO	0.852	0.921
Celf2	WT	1.01	0.99
	Rc3h1/2 DKO	1.265	1.034
